# Supplementary material for: Molecular correlates of response to eribulin and pembrolizumab in hormone receptor-positive metastatic breast cancer
Source: Nat Commun. 2021 Sep 21;12:5563. doi: 10.1038/s41467-021-25769-z (PMC8455578; doi:10.1038/s41467-021-25769-z)
Supplement: Supplementary file 3 — Supplementary Data 1 [file 41467_2021_25769_MOESM3_ESM.xlsx]

## Sheet: Supplementary Table 1
Supplementary Table 1: Clinical Outcome Comparison Between Genomic Cohorts and Overall Trial Population
	Overall Trial Population (n = 88)		WES Cohort (n = 50)		RNAseq Cohort (n = 30)
	Eribulin + Pembrolizumab (n = 44)	Eribulin (n = 44)	Eribulin + Pembrolizumab (n = 27)	Eribulin (n = 23)	Eribulin + Pembrolizumab (n = 14)	Eribulin (n = 16)
ORR, % (95% CI)	27.3 (14.9-42.8)	34.1 (20.5-49.9)	22.2 (8.6-42.3)	39.1 (19.7-61.5)	28.6 (0.08-0.58)	25.0 (0.07-0.52)
Median PFS, months (95% CI)	4.1 (3.5-6.2)	4.2 (3.7-6.1)	4.2 (3.7-8.6)	4.6 (4.1-8.5)	4.1 (2.4-9.6)	4.2 (4.1-6.3)
Median OS, months (95% CI)	14.3 (10.4-19.0)	13.1 (9.4-19.4)	16.7 (10.6-NA)	16.6 (12.5-NA)	15.9 (10.6-NA)	16.8 (6.9-NA)
ORR: objective response rate
PFS: progression-free survival
OS: overall survival
NA: not reached

## Sheet: Supplementary Table 2
Supplementary Table 2. Clinical and Genomic Characteristics
Subject ID	ECOG PS	Liver Metastases	Bone Only Metastases	Prior Chemo Lines	PD L1	Arm	Therapy	Response	PFS Months	Progression	OS Months	Death	Clinical Benefit	Biopsy	TMB	TP53	PIK3CA	GATA3	Dominant Signature	APOBEC Signature	Ploidy	Purity	Heterogeneity
3	0	1	0	2	Negative	A	Erib Pembro	PD	3.4166	1	4.5335	1	0	Primary	1.31124	0	0	0	Aging	no	1.88	0.71	0.378788
4	0	1	0	1	Negative	A	Erib Pembro	SD	4.0079	1	34.5598	0	0	Primary	2.98505	0	1	0	Aging	no	2.43	0.42	0.822581
5	0	0	0	1	Positive	A	Erib Pembro	SD	16.6557	1	22.5033	0	1	Primary	14.372	0	0	0	Aging	yes	1.7	0.48	0.660377
6	0	1	0	2	Negative	B	Eribulin	PR	6.1432	1	16.9514	1	1	Baseline	2.78057	0	0	0	Aging	no	3.3	0.63	0.522472
7	1	0	1	2	Positive	B	Eribulin	SD	4.0736	1	4.0736	1	0	Primary	2.78078	1	0	0	Aging	no	2.05	0.63	0.5
9	1	1	0	2	Positive	A	Erib Pembro	SD	3.7779	1	3.7779	1	0	Metastatic	1.24369	0	0	0	Aging	no	1.99	0.32	0.75
10	0	1	0	1	Negative	B	Eribulin	PR	8.6071	1	12.5164	1	1	Primary	1.14835	0	0	0	Aging	no	1.98	0.15	0.807692
11	0	1	0	1	Negative	A	Erib Pembro	PR	8.7385	1	11.2681	1	1	Metastatic	1.40842	0	0	0	Aging	no	3.76	0.33	0.179775
12	0	0	0	1	Positive	B	Eribulin	SD	5.8804	1	32.7858	0	0	Metastatic	3.3807	0	0	0	Aging	no	1.74	0.74	0.410811
13	0	1	0	2	Positive	B	Eribulin	PR	3.6794	1	12.0237	1	1	Primary	3.4175	1	0	0	Aging	no	1.96	0.61	0.82243
14	1	0	0	0	Negative	B	Eribulin	NE	0.7227	1	6.866	1	0	Primary
15	0	1	0	0	Negative	A	Erib Pembro	PR	8.3443	1	25.5585	1	1	Metastatic	1.78959	0	0	1	Aging	no	2.41	0.31	0.453608
16	0	1	0	0	Negative	B	Eribulin	PR	8.4757	1	24.8357	1	1	Primary	1.47481	0	0	0	Aging	no	2.07	0.36	0.776316
17	0	1	0	0	Negative	B	Eribulin	PD	2.431	1	4.5335	1	0	Primary
19	0	1	0	1	Negative	A	Erib Pembro	PR	8.5742	1	11.6951	1	1	Primary	1.26728	0	0	0	Aging	no	2.12	0.15	0.241935
20	0	0	1	0	Negative	A	Erib Pembro	SD	4.1393	1	31.5046	0	0	Primary	2.6659	0	0	0	Aging	no	1.84	0.56	0.823864
25	1	1	0	0	Positive	B	Eribulin	PR	4.2707	1	13.0749	1	1	Primary	1.47911	1	0	0	Aging	yes	3.55	0.57	0.329268
29	0	1	0	1	Positive	B	Eribulin	SD	2.8252	1	3.3837	1	0	Metastatic	2.95395	0	1	0	Aging	yes	1.85	0.43	0.780899
32	0	1	0	2	Negative	A	Erib Pembro	PD	2.3982	1	13.3706	1	0	Primary	1.68945	0	0	0	Aging	no	3.91	0.34	0.457627
33	0	1	0	1	Positive	A	Erib Pembro	PR	5.5191	1	6.2746	1	1	Metastatic	2.46455	0	0	0	Aging	no	3.32	0.61	0.582353
36	0	0	0	0	Positive	A	Erib Pembro	SD	4.3693	0	28.2523	0	0	Metastatic	2.00406	1	0	1	Aging	no	2	0.25	0.507692
38	0	1	0	1	Positive	B	Eribulin	SD	4.2378	1	17.3127	1	0	Baseline	1.64843	0	0	0	Aging	no	2.16	0.22	0.56701
41	0	1	0	1	Positive	B	Eribulin	PR	4.6321	1	25.1643	1	1	Baseline	2.34863	1	0	0	Aging	no	3.6	0.24	0.361538
42	0	0	0	1	Negative	B	Eribulin	SD	4.0736	1	19.4152	1	0	Primary	1.87599	0	1	0	Aging	no	4.1	0.42	0.8
47	0	1	0	2	Negative	A	Erib Pembro	PD	1.8397	1	19.021	1	0	Primary	2.63324	0	0	0	Aging	no	1.87	0.35	0.845679
48	0	1	0	1	Negative	A	Erib Pembro	PD	2.1025	1	18.5283	1	0	Primary	5.40799	0	0	1	Aging	no	2	0.71	0.949451
49	0	1	0	0	Negative	A	Erib Pembro	SD	6.8003	1	26.5769	0	1	Primary	1.09849	1	0	0	Aging	no	2.02	0.37	0.207547
50	0	1	0	0	Positive	A	Erib Pembro	SD	8.4428	1	26.4126	0	1	Primary	1.95092	0	0	0	Aging	no	3.67	0.56	0.56
52	0	0	0	0	Negative	B	Eribulin	NE	0.2628	0	25.7884	0	0	Metastatic	13.9463	1	1	0	Aging	yes	3.59	0.38	0.512225
53	0	1	0	1	Negative	B	Eribulin	SD	6.0775	1	13.6334	1	1	Metastatic	0.609391	0	0	0	Aging	no	1.99	0.18	0.755102
56	0	0	1	0	Negative	A	Erib Pembro	SD	9.6255	1	10.5782	1	1	Metastatic	16.2602	0	1	0	Aging	yes	1.84	0.68	0.375992
57	0	1	0	0	Negative	B	Eribulin	PR	6.3075	1	8.5742	1	1	Primary	4.01891	1	0	0	Aging	no	2.49	0.18	0.757246
59	0	0	0	0	Positive	A	Erib Pembro	SD	2.8581	1	10.4139	1	0	Primary	1.69759	1	0	0	Aging	no	3.12	0.34	0.461538
65	0	0	1	0	Positive	B	Eribulin	SD	8.7385	1	16.6229	1	1	Primary	2.37132	0	0	0	Aging	no	2.08	0.57	0.922078
67	0	1	0	0	Positive	A	Erib Pembro	PR	5.6505	1	9.7569	1	1	Baseline	2.62102	1	0	0	Aging	yes	3.3	0.27	0.254545
68	0	0	0	0	Positive	A	Erib Pembro	PR	11.9908	1	21.4192	0	1	Primary	3.08661	0	0	0	Aging	no	1.9	0.27	0.592233
69	0	1	0	0	Negative	A	Erib Pembro	SD	3.5151	1	4.5992	1	0	Primary	0.886235	0	0	1	Mismatch Repair	no	2.03	0.52	0.644068
70	1	1	0	2	Negative	B	Eribulin	PD	2.2668	1	14.5532	1	0	Primary	1.8131	0	0	0	Aging	no	4.34	0.63	0.890511
71	0	1	0	0	Negative	B	Eribulin	PR	10.7096	1	21.912	0	1	Primary	1.39549	1	0	0	Aging	no	1.96	0.41	0.266667
72	1	1	0	0	Positive	A	Erib Pembro	PD	1.8397	1	6.8988	1	0	Metastatic	16.9509	1	1	0	Aging	yes	2.22	0.89	0.879201
75	0	1	0	1	Negative	B	Eribulin	SD	4.0736	1	4.9934	1	0	Primary	3.41907	1	0	1	Aging	yes	1.88	0.51	0.435233
76	0	0	0	0	Positive	A	Erib Pembro	SD	4.1721	1	21.1892	0	0	Baseline	11.7117	0	0	1	Aging	yes	2.11	0.6	0.176554
78	0	1	0	1		B	Eribulin	PD	1.5769	1	21.1564	0	0	Metastatic	4.81002	0	0	1	Aging	no	3.53	0.57	0.808989
79	0	1	0	1	Negative	B	Eribulin	PD	1.1498	1	6.8988	1	0	Primary	2.47067	0	0	1	Aging	no	2.11	0.82	0.823171
80	1	1	0	1	Positive	B	Eribulin	PR	7.2602	1	11.3009	1	1	Metastatic	2.26438	1	0	0	Aging	no	3.01	0.78	0.32
81	0	1	0	1	Negative	A	Erib Pembro	SD	3.7451	1	20.3679	1	0	Primary	1.94461	0	0	0	Aging	no	2.06	0.61	0.848485
82	1	1	0	0	Positive	A	Erib Pembro	NE	1.6426	1	1.6426	1	0	Baseline	5.00709	1	0	0	Aging	yes	1.79	0.83	0.872671
83	1	0	0	1	Negative	A	Erib Pembro	PD	1.8725	1	9.6255	1	0	Metastatic	3.7227	0	0	1	Aging	no	3.08	0.41	0.634615
85	1	1	0	0	Negative	A	Erib Pembro	SD	10.9396	0	10.9396	0	1	Primary	2.88653	0	1	0	Aging	no	1.99	0.23	0.896739
86	0	0	1	2	Negative	B	Eribulin	SD	19.908	1	19.1524	0	1	Primary	2.49058	0	1	0	Aging	no	3.27	0.5	0.758389
87	0	1	0	1		A	Erib Pembro	SD	15.276	1	16.7214	1	1	Metastatic	2.27937	0	1	0	Aging	yes	1.94	0.46	0.354839
89	0	1	0	1	Negative	B	Eribulin	SD	1.9382	0	18.9225	0	0	Baseline	14.2111	0	1	0	Aging	yes	3.45	0.79	0.394958

## Sheet: Supplementary Table 3
Supplementary Table 3: GSEA of Patients with Clinical Benefit vs. No Clinical Benefit Overall and by Treatment Arm
	OVERALL (Eribulin +/- Pembrolizumab)				Eribulin and Pembrolizumab				Eribulin Alone
	NES	NOM p-val	FDR q-val	Enriched in	NES	NOM p-val	FDR q-val	Enriched in	NES	NOM p-val	FDR q-val	Enriched in
ALLOGRAFT_REJECTION	3.03618	0	0	Clinical Benefit	2.96327	0	0	Clinical Benefit	2.03723	0	0	Clinical Benefit
INTERFERON_GAMMA_RESPONSE	3.07654	0	0	Clinical Benefit	2.70042	0	0	Clinical Benefit	2.3415	0	0	Clinical Benefit
INFLAMMATORY_RESPONSE	2.59653	0	0	Clinical Benefit	2.47511	0	0	Clinical Benefit	1.8455	0	0.00132004	Clinical Benefit
INTERFERON_ALPHA_RESPONSE	2.56738	0	0	Clinical Benefit	2.28028	0	0	Clinical Benefit	2.16899	0	0	Clinical Benefit
IL6_JAK_STAT3_SIGNALING	2.26666	0	0	Clinical Benefit	2.26295	0	0	Clinical Benefit	1.51715	0.00265252	0.0232533	Clinical Benefit
COMPLEMENT	2.22811	0	0	Clinical Benefit	2.09249	0	0.000204545	Clinical Benefit	1.52713	0.00600601	0.0242238	Clinical Benefit
IL2_STAT5_SIGNALING	2.03299	0	0	Clinical Benefit	2.00045	0	0.000175325	Clinical Benefit	1.43476	0.0028169	0.038204	Clinical Benefit
KRAS_SIGNALING_UP	1.93932	0	0.00030955	Clinical Benefit	1.82446	0	0.000917159	Clinical Benefit	1.25724	0.02849	0.126992	Clinical Benefit
NOTCH_SIGNALING	1.18015	0.219262	0.214367	Clinical Benefit	1.44395	0.0533333	0.0376572	Clinical Benefit	1.04074	0.379717	0.483575	Clinical Benefit
WNT_BETA_CATENIN_SIGNALING	1.78306	0.00639659	0.00103356	Clinical Benefit	1.35648	0.0882353	0.0759858	Clinical Benefit	1.50875	0.018648	0.0234433	Clinical Benefit
APOPTOSIS	1.38405	0.00877193	0.0471435	Clinical Benefit	1.32018	0.0280702	0.105391	Clinical Benefit	0.79084	0.967568	1	Clinical Benefit
HEME_METABOLISM	0.878429	0.809859	0.844848	Clinical Benefit	1.26964	0.0551839	0.149617	Clinical Benefit	-1.33409	0.0208644	0.100546	No Clinical Benefit
PI3K_AKT_MTOR_SIGNALING	1.14131	0.20354	0.261955	Clinical Benefit	1.25614	0.0608696	0.154668	Clinical Benefit	-0.981719	0.489221	0.77968	No Clinical Benefit
APICAL_JUNCTION	1.52751	0.00229885	0.0165301	Clinical Benefit	1.24806	0.0606557	0.154958	Clinical Benefit	1.10563	0.176301	0.375591	Clinical Benefit
EPITHELIAL_MESENCHYMAL_TRANSITION	2.10869	0	0	Clinical Benefit	1.24203	0.0592105	0.151736	Clinical Benefit	2.12507	0	0	Clinical Benefit
TNFA_SIGNALING_VIA_NFKB	1.58244	0.00224215	0.0100066	Clinical Benefit	1.22521	0.0770492	0.162984	Clinical Benefit	1.34142	0.0138504	0.0808393	Clinical Benefit
HYPOXIA	1.50882	0	0.0175193	Clinical Benefit	1.09963	0.232945	0.395863	Clinical Benefit	1.3069	0.0283286	0.103165	Clinical Benefit
APICAL_SURFACE	1.15411	0.234	0.24928	Clinical Benefit	1.07619	0.339928	0.435222	Clinical Benefit	0.806825	0.809524	1	Clinical Benefit
TGF_BETA_SIGNALING	0.824828	0.800439	0.937478	Clinical Benefit	1.03961	0.397086	0.514097	Clinical Benefit	-0.819963	0.810903	0.964872	No Clinical Benefit
P53_PATHWAY	1.19976	0.0978261	0.196675	Clinical Benefit	1.01218	0.429984	0.56849	Clinical Benefit	1.00016	0.450746	0.597217	Clinical Benefit
ANGIOGENESIS	1.33663	0.0959821	0.0678444	Clinical Benefit	0.989155	0.468978	0.609827	Clinical Benefit	0.988864	0.446602	0.617874	Clinical Benefit
REACTIVE_OXYGEN_SPECIES_PATHWAY	1.03881	0.382743	0.467746	Clinical Benefit	0.982579	0.481273	0.601544	Clinical Benefit	0.671748	0.972906	0.992042	Clinical Benefit
UV_RESPONSE_UP	1.43382	0.0083682	0.0310906	Clinical Benefit	0.981468	0.509868	0.578626	Clinical Benefit	1.5251	0	0.022725	Clinical Benefit
HEDGEHOG_SIGNALING	0.983699	0.478448	0.614718	Clinical Benefit	0.919341	0.588679	0.737729	Clinical Benefit	0.782555	0.835476	1	Clinical Benefit
MITOTIC_SPINDLE	0.955399	0.566745	0.662585	Clinical Benefit	0.910864	0.727575	0.733882	Clinical Benefit	-0.971453	0.530769	0.716978	No Clinical Benefit
GLYCOLYSIS	1.04712	0.33049	0.461432	Clinical Benefit	0.837738	0.895082	0.88794	Clinical Benefit	1.0811	0.243697	0.411127	Clinical Benefit
ANDROGEN_RESPONSE	-1.09064	0.260791	0.519947	No Clinical Benefit	0.818923	0.842832	0.887132	Clinical Benefit	-1.45305	0.0171073	0.0636363	No Clinical Benefit
PANCREAS_BETA_CELLS	0.79961	0.817797	0.947259	Clinical Benefit	-0.888302	0.62635	0.762666	No Clinical Benefit	0.849641	0.721823	1	Clinical Benefit
UNFOLDED_PROTEIN_RESPONSE	-1.32444	0.0518784	0.218176	No Clinical Benefit	-0.898121	0.743529	0.770681	No Clinical Benefit	-1.09071	0.282958	0.496705	No Clinical Benefit
COAGULATION	1.52216	0.0021097	0.016672	Clinical Benefit	-0.907404	0.714628	0.780879	No Clinical Benefit	1.42466	0.0104987	0.0387522	Clinical Benefit
UV_RESPONSE_DN	-1.21162	0.0822898	0.280809	No Clinical Benefit	-0.948271	0.598446	0.682331	No Clinical Benefit	-1.18668	0.144	0.301538	No Clinical Benefit
MYC_TARGETS_V2	1.50645	0.0150215	0.0166454	Clinical Benefit	-1.00607	0.45679	0.524679	No Clinical Benefit	1.94235	0	0.000541667	Clinical Benefit
KRAS_SIGNALING_DN	0.925486	0.680617	0.733436	Clinical Benefit	-1.08139	0.214286	0.338137	No Clinical Benefit	1.1878	0.112994	0.21121	Clinical Benefit
MTORC1_SIGNALING	0.977832	0.533623	0.611558	Clinical Benefit	-1.10358	0.183511	0.30654	No Clinical Benefit	1.26748	0.0458453	0.127656	Clinical Benefit
CHOLESTEROL_HOMEOSTASIS	-0.679527	0.981884	0.989385	No Clinical Benefit	-1.10382	0.24821	0.324765	No Clinical Benefit	1.05845	0.3625	0.443254	Clinical Benefit
MYC_TARGETS_V1	-0.803305	0.946691	0.970781	No Clinical Benefit	-1.17227	0.101036	0.202087	No Clinical Benefit	1.29206	0.0433526	0.109824	Clinical Benefit
SPERMATOGENESIS	-1.02419	0.401089	0.629409	No Clinical Benefit	-1.1909	0.107232	0.18508	No Clinical Benefit	1.08494	0.251295	0.417634	Clinical Benefit
ADIPOGENESIS	-0.86392	0.827206	0.912723	No Clinical Benefit	-1.20896	0.0826873	0.17173	No Clinical Benefit	0.76524	0.993651	1	Clinical Benefit
PROTEIN_SECRETION	-2.16065	0	0	No Clinical Benefit	-1.229	0.11509	0.156773	No Clinical Benefit	-2.29617	0	0	No Clinical Benefit
G2M_CHECKPOINT	1.08989	0.231132	0.363813	Clinical Benefit	-1.26184	0.0340314	0.130103	No Clinical Benefit	1.81165	0	0.00145972	Clinical Benefit
MYOGENESIS	-0.973943	0.530973	0.685665	No Clinical Benefit	-1.48146	0.00235849	0.0177951	No Clinical Benefit	1.06983	0.287926	0.426239	Clinical Benefit
PEROXISOME	-0.943071	0.571688	0.733213	No Clinical Benefit	-1.4817	0.00473934	0.0197723	No Clinical Benefit	0.781672	0.930667	1	Clinical Benefit
FATTY_ACID_METABOLISM	-1.2578	0.0492091	0.236045	No Clinical Benefit	-1.48859	0.00722892	0.0207589	No Clinical Benefit	0.730048	0.994475	1	Clinical Benefit
OXIDATIVE_PHOSPHORYLATION	-1.06307	0.294939	0.553863	No Clinical Benefit	-1.62239	0	0.00631616	No Clinical Benefit	0.962805	0.558659	0.6878	Clinical Benefit
XENOBIOTIC_METABOLISM	0.659644	1	0.993035	Clinical Benefit	-1.63188	0	0.00662415	No Clinical Benefit	1.23011	0.0515759	0.152677	Clinical Benefit
DNA_REPAIR	-1.01422	0.411335	0.602993	No Clinical Benefit	-1.64197	0	0.00737861	No Clinical Benefit	1.26191	0.0421348	0.127766	Clinical Benefit
E2F_TARGETS	1.23982	0.0775862	0.147712	Clinical Benefit	-1.7001	0	0.00675814	No Clinical Benefit	2.28772	0	0	Clinical Benefit
BILE_ACID_METABOLISM	-1.11652	0.236599	0.4952	No Clinical Benefit	-1.75898	0	0.00445769	No Clinical Benefit	-0.90681	0.654655	0.834694	No Clinical Benefit
ESTROGEN_RESPONSE_LATE	-1.28028	0.0381283	0.238578	No Clinical Benefit	-1.76325	0	0.00616381	No Clinical Benefit	-0.80774	0.931402	0.897891	No Clinical Benefit
ESTROGEN_RESPONSE_EARLY	-1.81103	0	0.000583554	No Clinical Benefit	-2.07511	0	0	No Clinical Benefit	-1.34721	0.00776398	0.117374	No Clinical Benefit
All statistical tests performed using GSEA (gene set enrichment analysis) using Hallmark Genesets (Methods). with FDR q-value adjusted for multiple hypotheses.
NES = normalized enrichment scores
FDR q-values adjusted for multiple hypotheses
Sample Sizes:
Overall (Eribulin +/- Pembrolizumab): Clinical Benefit (n=11 patients) vs. No Clinical Benefit (n=19 patients)
Eribulin and Pembrolizumab: Clinical Benefit (n=6 patients) vs. No Clinical Benefit (n=8 patients)
Eribulin: Clinical Benefit (n=5 patients) vs. No Clinical Benefit (n=11 patients)

## Sheet: Supplementary Table 4
Supplementary Table 4. Antigen Presentation Gene Set
B2M
CIITA
HLA-A
HLA-B
HLA-C
HLA-DMA
HLA-DMB
HLA-DOA
HLA-DOB
HLA-DPA1
HLA-DPB1
HLA-DQA1
HLA-DQA2
HLA-DQB1
HLA-DQB2
HLA-DRA
HLA-DRB1
HLA-DRB5
HLA-E
NLRC5
TAP1
TAP2

## Sheet: Supplementary Table 5
Supplementary Table 5. Unadjusted two-sided Mann-Whitney p values for difference in gene expression between tumors from patients with versus without clinical benefit in Supplementary Figure 9
Gene Set		Eribulin + Pembro (a)	Eribulin +/- Pembro (b)	Eribulin (c)
Allograft Rejection	Gene	p value	p value	p value
	NCR1	0.000666001	0.000250082	0.0230588
	CD247	0.0592741	0.00141032	0.0192308
	GZMB	0.029304	0.00144727	0.0192308
	IL2RB	0.029304	0.0016841	0.0380037
	ITGB2	0.00799201	0.0016841	0.114927
	CD4	0.00799201	0.00200317	0.180403
	IFNG	0.0502149	0.00200766	0.0180179
	HLA-DRA	0.0592741	0.00329949	0.0380037
	CSK	0.0812521	0.00452389	0.0517399
	HLA-E	0.141858	0.00527147	0.0380037
	IL12RB1	0.0812521	0.00612382	0.0380037
	ST8SIA4	0.01998	0.00709209	0.180403
	GZMA	0.012654	0.00709209	0.221154
	CTSS	0.0592741	0.00818949	0.114927
	CD40	0.0812521	0.00942906	0.114927
	ZAP70	0.042624	0.00942906	0.221154
	CD8B	0.0812521	0.00978495	0.0890229
	CCR1	0.107892	0.0108259	0.0517399
	HLA-A	0.107892	0.0108259	0.0897436
	CCR5	0.029304	0.0108259	0.319597
	NCF4	0.042624	0.0108259	0.319597
	SPI1	0.00799201	0.0108259	0.583333
	IL12B	0.112873	0.0114117	0.0607057
	IRF8	0.141858	0.0123951	0.0517399
	HCLS1	0.141858	0.0123951	0.0897436
	HLA-DOB	0.141858	0.0123951	0.114927
	CD3D	0.0592741	0.0123951	0.267399
	CXCR3	0.0812521	0.0125169	0.0890229
	CXCL13	0.490842	0.0141538	0.0192308
	IL2RG	0.0592741	0.0161189	0.180403
	WAS	0.141858	0.0183097	0.145147
	HLA-DOA	0.042624	0.0183097	0.180403
	PRF1	0.042624	0.0183097	0.180403
	BCAT1	0.042624	0.0183097	0.267399
	FCGR2B	0.181152	0.0207452	0.114927
	GPR65	0.01998	0.0207452	0.583333
	FASLG	0.029304	0.0224924	0.364421
	RPS9	0.141858	0.0234467	0.0897436
	RPS19	0.0812521	0.0234467	0.114927
	LYN	0.0812521	0.0234467	0.180403
	LCK	0.107892	0.0234467	0.221154
	HLA-DMB	0.042624	0.0234467	0.319597
	C2	0.181152	0.026435	0.0686813
	CD1D	0.181152	0.026435	0.114927
	CD2	0.107892	0.026435	0.180403
	CCR2	0.0592741	0.026435	0.319597
	CD96	0.0812521	0.026435	0.319597
	TRAT1	0.228438	0.0297334	0.114927
	SIT1	0.219524	0.0312228	0.140527
	EREG	0.244759	0.0324642	0.170822
	LTB	0.181152	0.0333644	0.114927
	NOS2	0.228438	0.0333644	0.114927
	TAP2	0.0592741	0.0333644	0.377289
	HLA-DQA1	0.107892	0.037353	0.221154
	IGSF6	0.0592741	0.037353	0.377289
	PRKCB	0.0592741	0.037353	0.377289
	PSMB10	0.282384	0.0417234	0.145147
	HLA-DMA	0.01998	0.0417234	0.440934
	LY86	0.0812521	0.0417234	0.440934
	IL18RAP	0.029304	0.0417234	0.583333
	CD40LG	0.141858	0.0430794	0.377289
	CD3E	0.0812521	0.046502	0.319597
	PTPRC	0.029304	0.0517141	0.583333
	TLR3	0.042624	0.0573873	0.440934
	HDAC9	0.029304	0.112283	0.661172
	TLR2	0.042624	0.307027	0.826923
Gene Set		Eribulin + Pembro (d)	Eribulin +/- Pembro (e)	Eribulin (f)
Antigen Presentation	Gene	p value	p value	p value
	HLA-DPB1	0.029304	0.00200317	0.0274725
	HLA-DRA	0.0592741	0.00329949	0.0380037
	HLA-E	0.141858	0.00527147	0.0380037
	HLA-A	0.107892	0.0123951	0.0897436
	HLA-DOB	0.141858	0.0123951	0.114927
	CIITA	0.0592741	0.0161189	0.267399
	HLA-DOA	0.042624	0.0183097	0.180403
	HLA-DMB	0.042624	0.0234467	0.319597
	HLA-DRB1	0.042624	0.0297334	0.180403
	NLRC5	0.042624	0.0333644	0.440934
	TAP2	0.0812521	0.037353	0.377289
	HLA-DPA1	0.344988	0.0417234	0.114927
	HLA-DQA1	0.107892	0.0417234	0.267399
	HLA-DMA	0.01998	0.0417234	0.440934
	HLA-B	0.228438	0.046502	0.180403
	HLA-C	0.181152	0.0517141	0.319597
	HLA-DQB1	0.141858	0.0702236	0.145147
	HLA-DQB2	0.107892	0.102624	0.509615
	TAP1	0.141858	0.145417	0.661172
	B2M	0.413586	0.157925	0.440934
	HLA-DQA2	0.490842	0.232364	0.319597
	HLA-DRB5	0.413586	0.470638	0.319597

## Sheet: Supplementary Table 6
Supplementary Table 6. Unadjusted two-sided Mann-Whitney p values for difference in antigen presentation gene expression between tumors in the lowest vs. highest tertile of estrogen response ssGSEA scores in Supplementary Figure 9
Gene Set		Early Estrogen Response (a)		Late Estrogen Response (b)
Antigen Presentation	Gene	p value	Gene	p value
	CIITA	0.00684146	HLA-DMA	0.0146896
	HLA-DMB	0.0089307	CIITA	0.0185434
	HLA-DOB	0.0089307	HLA-DMB	0.0185434
	HLA-DMA	0.0146896	NLRC5	0.0432571
	HLA-DQA2	0.0185434	TAP2	0.0524259
	HLA-DQB2	0.0524259	HLA-DOA	0.075256
	HLA-DPB1	0.105122	HLA-DOB	0.075256
	HLA-DOA	0.165494	HLA-DPB1	0.0892096
	HLA-DRA	0.190316	HLA-DPA1	0.165494
	B2M	0.279861	HLA-DQB2	0.165494
	HLA-DPA1	0.393048	TAP1	0.247451
	HLA-DRB1	0.393048	HLA-DRB1	0.279861
	NLRC5	0.435872	HLA-E	0.279861
	HLA-DRB5	0.481251	HLA-DQA2	0.314999
	HLA-E	0.481251	HLA-DRA	0.314999
	HLA-DQA1	0.528849	HLA-DQA1	0.393048
	HLA-DQB1	0.578742	HLA-B	0.435872
	TAP2	0.578742	B2M	0.578742
	HLA-B	0.739364	HLA-DRB5	0.578742
	TAP1	0.739364	HLA-DQB1	0.739364
	HLA-A	0.911797	HLA-A	0.795936
	HLA-C	0.911797	HLA-C	0.970512

## Sheet: Supplementary Table 7
Supplementary Table 7: Pre- and On-Treatment Cytokine Comparisons in Patients with Clinical Benefit (CB) vs. No Clinical Benefit (NCB)
			N	Median	Minimum	Maximum	Mean	Standard Deviation	Van Elteren P-Value	(adjusted for treatment group)
MICA	Pre-Treatment	CB	30	102.8	7.2	471	127.1	102.9	0.97
		NCB	28	95.9	2.3	432.6	123.7	111.5
	On-Treatment	CB	30	92.9	7	700.7	130.4	131.9	0.47
		NCB	27	119	0.4	484.3	135.5	108.4
MICB	Pre-Treatment	CB	30	38.8	9.5	1028.4	85	182	0.06
		NCB	28	59.3	14.3	915	107.3	172.3
	On-Treatment	CB	30	40.6	9.6	160.1	50.5	34.5	0.02
		NCB	27	64.7	15.1	347.6	94.7	83.8
GCP2	Pre-Treatment	CB	30	99.8	42.1	309.3	123.7	76.8	0.99
		NCB	28	98.4	16	333.3	111.9	67.9
	On-Treatment	CB	30	98.6	29.5	280.9	121.3	64.3	0.56
		NCB	27	96.8	23.6	186.9	104.1	48.1
EGF	Pre-Treatment	CB	30	56.2	15.1	289.1	71.9	58.6	0.24
		NCB	28	64.4	16.2	393.9	82.4	70.6
	On-Treatment	CB	30	58.5	9.9	235.9	66.7	49.2	0.77
		NCB	27	46	19.4	244	66.3	47.6
ANG2	Pre-Treatment	CB	30	6307.5	1414.4	24044.2	7121.6	4890.2	0.98
		NCB	28	6148.1	1856.8	22594.9	7461.5	4852.6
	On-Treatment	CB	30	6245	828.3	15903.5	6399.7	3539.6	0.44
		NCB	27	6442.7	1802	24212.5	8053.6	5067
MIP2	Pre-Treatment	CB	30	582.4	122.6	2131.8	701.3	531.1	0.29
		NCB	28	373.5	170.8	1400.4	506.4	325.3
	On-Treatment	CB	30	473.4	96.7	1785.7	671.3	458.3	0.06
		NCB	27	370.3	115.7	861.7	409.6	207.2
IL1ra	Pre-Treatment	CB	30	568.8	174.1	10713.9	1276.3	2020.9	0.97
		NCB	28	671.5	206.4	2290	741	450.3
	On-Treatment	CB	30	734.8	199.7	7554.3	1171.6	1438.5	0.72
		NCB	27	804.5	193.1	3439.8	914.9	709.4
MIP1a	Pre-Treatment	CB	28	54.6	13.9	869.4	82.6	155.8	0.43
		NCB	28	50.6	40.2	129.8	57	18
	On-Treatment	CB	29	48.4	22.1	1218.4	91.9	217.3	0.21
		NCB	27	48.9	35.3	113.4	55.3	16.6
MIP1b	Pre-Treatment	CB	29	88.5	38.3	371.4	97	62	0.92
		NCB	26	79.1	34.7	316.6	97.6	59.8
	On-Treatment	CB	29	69.8	34.6	440.5	90.9	74.5	0.45
		NCB	26	78.5	25.5	274.3	96.9	58.8
FRACTALKINE	Pre-Treatment	CB	28	931.8	166.6	4642	1213	966.6	0.19
		NCB	28	1504	116	10372.2	1697	1850.1
	On-Treatment	CB	30	1075.1	69	2638	1121.2	622.5	0.34
		NCB	27	1436.7	290.5	6180.6	1502.4	1147.1
IL2Ra	Pre-Treatment	CB	30	676.3	261.6	2290.5	847.3	518.5	0.89
		NCB	28	719.7	200.1	1956.5	781.8	377.9
	On-Treatment	CB	30	968.4	209.1	2831.1	1012.8	572.9	0.66
		NCB	27	1008.9	446.4	3368.7	1258.7	705.8
GCSF	Pre-Treatment	CB	30	64.3	4.2	130	60.8	35.1	0.7
		NCB	27	58.3	15.1	126.5	65.7	33.2
	On-Treatment	CB	30	72.4	5.9	139.4	71.8	34.1	0.62
		NCB	26	71.9	15.7	116.7	68.2	29.3
TNFa	Pre-Treatment	CB	30	3.6	2	7.9	4.1	1.4	0.92
		NCB	28	3.5	1.1	25.9	4.7	4.5
	On-Treatment	CB	30	4.6	1.2	12.1	4.6	2.5	0.97
		NCB	27	4.2	1	16.2	5	3.2
IL23	Pre-Treatment	CB	27	77.6	14.7	342.8	87.5	64.6	0.53
		NCB	26	88	19.1	184.9	88.4	45.6
	On-Treatment	CB	29	76.2	5.8	404.1	93.4	75.7	0.39
		NCB	25	102.2	18.7	162.5	95.2	40.1

## Sheet: Supplementary Table 8
Supplementary Table 8. Clinical Outcomes by Immune-Related Adverse Event (irAE)
Time Dependent Analysis
Clinical Outcome	Hazard Ratio	p value
Median PFS (m, 95% CI)	0.8 (0.5-1.4)	0.5
Median OS (m, 95% CI)	0.8 (0.4-1.4)	0.4
*reference level: no irAE
CI: confidence interval, m: months
Landmark Analysis at Month 1
Clinical Outcome	irAE before Month 1 (n=12)	No irAE before Month 1 (n=32)	OR or HR	p value	Number of patients excluded for PFS/OS event occurring before the landmark date
ORR (%, N, 95% CI)	25.0 (3; 5.5-57.2)	28.1 (9; 13.7-46.7)	0.85 (0.2-3.9)	0.8	0
Median PFS (m, 95% CI)	5.2 (0.8-7.7)	3.2 (1.9-4.7)	0.9 (0.4-1.9)	0.8	1
Median OS (m, 95% CI)	13.3 (5.9-NR)	15.7 (8.8-21.7)	1.0 (0.4-2.3)	0.9	1
*reference level: no irAE before month 1
CI: confidence interval, HR: hazard ratio, m: months, NR: not reached, OR: odds ratio
Landmark Analysis at Month 2
Clinical Outcome	irAE before Month 2 (n=13)	No irAE before Month 2 (n=31)	OR or HR	p value	Number of patients excluded for PFS/OS event occurring before the landmark date
ORR (%, N, 95% CI)	16.7 (2; 2.1-48.4)	26.7 (8; 12.3-45.9)	0.6 (0.1-3.1)	0.5	2
Median PFS (m, 95% CI)	5.0 ( 0.3-6.7)	3.5 (1.7-6.3)	0.9 (0.4-1.9)	0.7	8
Median OS (m, 95% CI)	14.6 (5.3-NR)	14.7 (7.8-18.4)	0.6 (0.3-1.6)	0.3	2
*reference level: no irAE before month 2
CI: confidence interval, HR: hazard ratio, m: months, NR: not reached, OR: odds ratio

## Sheet: Supplementary Table 9
Supplementary Table 9: Pre- and On-Treatment Cytokine Comparisons of Eribulin + Pembrolizumab (ERIB+P) with Immune-Related Toxicity (TOX) vs. No Immune-Related Toxicity (NoT)
			N	Median	Minimum	Maximum	Mean	Standard Deviation	Mann-Whitney Wilcoxin P-Value
MICA	Pre-Treatment	ERIB+P NoT	20	103.5	2.3	471	142.2	132.6	0.13
		ERIB+P TOX	19	67.1	7.2	293.7	91.7	86
	On-Treatment	ERIB+P NoT	19	127.9	0.4	484.3	154.5	116.5	0.07
		ERIB+P TOX	19	72.9	7	700.7	118	159.3
MICB	Pre-Treatment	ERIB+P NoT	20	73.7	11.4	337.6	96.8	78.2	0.0006
		ERIB+P TOX	19	37.9	9.5	75.8	36.6	16.6
	On-Treatment	ERIB+P NoT	19	83.6	9.6	347.6	104.1	82.8	0.009
		ERIB+P TOX	19	38.6	11.1	160.1	48.3	33.6
GCP2	Pre-Treatment	ERIB+P NoT	20	86.6	23.9	333.3	111.7	74.5	0.77
		ERIB+P TOX	19	107.5	16	269.8	111.2	61.6
	On-Treatment	ERIB+P NoT	19	93.3	41.4	186.9	96.5	43.5	0.37
		ERIB+P TOX	19	129.5	23.6	280.9	117.6	63.3
EGF	Pre-Treatment	ERIB+P NoT	20	60.1	28.8	393.9	86.8	82.2	0.41
		ERIB+P TOX	19	62.2	15.1	289.1	75.7	69.7
	On-Treatment	ERIB+P NoT	19	47.9	19.4	244	72.2	54.1	0.7
		ERIB+P TOX	19	60.2	9.9	235.9	71.2	60.6
ANG2	Pre-Treatment	ERIB+P NoT	20	7448.4	3337.3	22594.9	9554	5302.3	0.003
		ERIB+P TOX	19	4553.8	1414.4	8943.8	4976.6	2522.4
	On-Treatment	ERIB+P NoT	19	8980.2	5343.6	24212.5	10632.6	4909.9	<0.0001
		ERIB+P TOX	19	4737.9	828.3	13817	4949.3	2906.6
MIP2	Pre-Treatment	ERIB+P NoT	20	312.4	179.5	1400.4	463.9	334.4	0.27
		ERIB+P TOX	19	585.1	170.8	1905.4	630.8	459.8
	On-Treatment	ERIB+P NoT	19	293	153.2	625.6	368	151.6	0.06
		ERIB+P TOX	19	453.5	118.9	1785.7	644.3	461.1
IL1ra	Pre-Treatment	ERIB+P NoT	20	674	206.4	2290	874.2	564.1	0.07
		ERIB+P TOX	19	469.9	174.1	3308.2	736.6	759.1
	On-Treatment	ERIB+P NoT	19	635.1	193.1	3439.8	996.4	835.2	0.7
		ERIB+P TOX	19	822.1	199.7	4000.7	1016	912.5
MIP1a	Pre-Treatment	ERIB+P NoT	20	45.3	24.8	64.8	46.1	8.3	0.003
		ERIB+P TOX	18	59.7	13.9	136.6	63.8	29.4
	On-Treatment	ERIB+P NoT	19	43.8	35.3	70.5	46.7	9.9	0.17
		ERIB+P TOX	19	50.8	28.5	113.4	57.3	23
MIP1b	Pre-Treatment	ERIB+P NoT	18	79.6	34.7	177.1	93.5	44.8	0.67
		ERIB+P TOX	18	82.2	38.3	316.6	92.8	61.7
	On-Treatment	ERIB+P NoT	18	73	25.5	225.9	88.7	51.9	0.84
		ERIB+P TOX	18	70	44.8	274.3	90.6	54.4
FRACTALKINE	Pre-Treatment	ERIB+P NoT	20	1790.2	584.1	10372.2	2259.6	1975.5	<0.0001
		ERIB+P TOX	18	709.7	254.2	2582.5	798.2	549.8
	On-Treatment	ERIB+P NoT	19	1904.7	1174.6	6180.6	2068.2	1042.2	<0.0001
		ERIB+P TOX	19	909.9	243.7	1345.6	805.6	364.6
IL2Ra	Pre-Treatment	ERIB+P NoT	20	916.9	400.7	2290.5	1068	481.4	<0.0001
		ERIB+P TOX	19	522.9	261.6	1147.1	552.9	232.6
	On-Treatment	ERIB+P NoT	19	1243.1	783.8	3368.7	1593.6	724.1	0.01
		ERIB+P TOX	19	870.5	209.1	2301	992.9	565.8
GCSF	Pre-Treatment	ERIB+P NoT	20	81.7	15.1	109.2	74.7	28.5	0.07
		ERIB+P TOX	18	62.3	8.3	104.5	57.7	29.2
	On-Treatment	ERIB+P NoT	19	72.2	16.2	115.3	73.5	23	0.7
		ERIB+P TOX	18	70.8	15.7	109.5	66.8	29.5
TNFa	Pre-Treatment	ERIB+P NoT	20	3.8	1.5	25.9	5	5.2	0.55
		ERIB+P TOX	19	3.4	1.1	7.9	3.7	1.5
	On-Treatment	ERIB+P NoT	19	4.1	1	16.2	5.3	3.8	0.91
		ERIB+P TOX	19	4.3	1.2	12.1	4.8	3
IL23	Pre-Treatment	ERIB+P NoT	20	98.5	19.1	184.9	97.5	42.9	0.008
		ERIB+P TOX	17	61	14.7	143.2	61.5	35.1
	On-Treatment	ERIB+P NoT	19	106.1	33.3	162.5	107.5	37.2	0.005
		ERIB+P TOX	18	66.5	14.8	152.7	71.1	38.6

## Sheet: Supplementary Table 10
Supplementary Table 10: Pre- to On-Treatment Fold-Change Cytokine Comparisons of Eribulin + Pembrolizumab (ERIB+P) with Immune-Related Toxicity (TOX) vs. No Immune-Related Toxicity (NoT)
		N	Median	Minimum	Maximum	Mean	Standard Deviation	Mann-Whitney Wilcoxin P-Value
MICA	ERIB+P NoT	19	1.12	0.18	1.84	1.07	0.4	0.98
	ERIB+P TOX	19	1.03	0.7	3.51	1.2	0.62
MICB	ERIB+P NoT	19	1.27	0.12	2.33	1.26	0.51	0.79
	ERIB+P TOX	19	1.2	0.44	2.11	1.29	0.47
GCP2	ERIB+P NoT	19	1.1	0.45	1.74	1.06	0.42	0.7
	ERIB+P TOX	19	1.14	0.31	3.02	1.16	0.55
EGF	ERIB+P NoT	19	0.93	0.23	2.32	1.05	0.66	0.77
	ERIB+P TOX	19	0.89	0.4	3.03	1.12	0.75
ANG2	ERIB+P NoT	19	1.06	0.44	3.01	1.22	0.61	0.54
	ERIB+P TOX	19	1.16	0.25	1.9	1.07	0.44
MIP2	ERIB+P NoT	19	1.03	0.38	3.01	1.07	0.63	0.77
	ERIB+P TOX	19	1.02	0.57	2.82	1.09	0.5
IL1ra	ERIB+P NoT	19	0.98	0.16	3.45	1.26	0.9	0.05
	ERIB+P TOX	19	1.33	0.7	5.77	1.65	1.16
MIP1a	ERIB+P NoT	19	1	0.71	1.59	1.03	0.2	0.22
	ERIB+P TOX	18	0.91	0.69	2.05	0.98	0.32
MIP1b	ERIB+P NoT	16	0.95	0.52	1.97	1.02	0.36	0.68
	ERIB+P TOX	17	1.02	0.72	2.77	1.11	0.48
FRACTALKINE	ERIB+P NoT	19	0.96	0.6	3.6	1.1	0.64	0.75
	ERIB+P TOX	18	1.03	0.52	3.2	1.27	0.74
IL2Ra	ERIB+P NoT	19	1.43	0.69	2.78	1.63	0.66	0.5
	ERIB+P TOX	19	1.69	0.36	6.77	1.89	1.29
GCSF	ERIB+P NoT	19	1.01	0.66	5.72	1.23	1.1	0.28
	ERIB+P TOX	18	1.08	0.48	11.61	1.74	2.53
TNFa	ERIB+P NoT	19	1.12	0.63	2.11	1.17	0.43	0.52
	ERIB+P TOX	19	1.25	0.46	3.62	1.34	0.74
IL23	ERIB+P NoT	19	1.13	0.6	3.39	1.3	0.65	0.75
	ERIB+P TOX	17	1.17	0.39	10.07	1.7	2.2

[truncated: 1 more sheets: Supplementary Table 11]
