# Supplementary material for: Molecular correlates of response to eribulin and pembrolizumab in hormone receptor-positive metastatic breast cancer
Source: Nat Commun. 2021 Sep 21;12:5563. doi: 10.1038/s41467-021-25769-z (PMC8455578; doi:10.1038/s41467-021-25769-z)
Supplement: Supplementary file 5 — Source Data [file 41467_2021_25769_MOESM5_ESM.xlsx]

## Sheet: Fig 1, 2, 6a-c, Suppl Fig 3, 4
Source Data File: Clinical and Genomic Characteristics
Subject ID	PD L1	Arm	Therapy	Response	PFS Months	Progression	OS Months	Death	Clinical Benefit	Biopsy	TMB	TP53	PIK3CA	GATA3	Dominant Signature	APOBEC Signature	Ploidy	Purity	Heterogeneity
3	Negative	A	Erib Pembro	PD	3.4166	1	4.5335	1	0	Primary	1.31124	0	0	0	Aging	no	1.88	0.71	0.378788
4	Negative	A	Erib Pembro	SD	4.0079	1	34.5598	0	0	Primary	2.98505	0	1	0	Aging	no	2.43	0.42	0.822581
5	Positive	A	Erib Pembro	SD	16.6557	1	22.5033	0	1	Primary	14.372	0	0	0	Aging	yes	1.7	0.48	0.660377
6	Negative	B	Eribulin	PR	6.1432	1	16.9514	1	1	Baseline	2.78057	0	0	0	Aging	no	3.3	0.63	0.522472
7	Positive	B	Eribulin	SD	4.0736	1	4.0736	1	0	Primary	2.78078	1	0	0	Aging	no	2.05	0.63	0.5
9	Positive	A	Erib Pembro	SD	3.7779	1	3.7779	1	0	Metastatic	1.24369	0	0	0	Aging	no	1.99	0.32	0.75
10	Negative	B	Eribulin	PR	8.6071	1	12.5164	1	1	Primary	1.14835	0	0	0	Aging	no	1.98	0.15	0.807692
11	Negative	A	Erib Pembro	PR	8.7385	1	11.2681	1	1	Metastatic	1.40842	0	0	0	Aging	no	3.76	0.33	0.179775
12	Positive	B	Eribulin	SD	5.8804	1	32.7858	0	0	Metastatic	3.3807	0	0	0	Aging	no	1.74	0.74	0.410811
13	Positive	B	Eribulin	PR	3.6794	1	12.0237	1	1	Primary	3.4175	1	0	0	Aging	no	1.96	0.61	0.82243
14	Negative	B	Eribulin	NE	0.7227	1	6.866	1	0	Primary
15	Negative	A	Erib Pembro	PR	8.3443	1	25.5585	1	1	Metastatic	1.78959	0	0	1	Aging	no	2.41	0.31	0.453608
16	Negative	B	Eribulin	PR	8.4757	1	24.8357	1	1	Primary	1.47481	0	0	0	Aging	no	2.07	0.36	0.776316
17	Negative	B	Eribulin	PD	2.431	1	4.5335	1	0	Primary
19	Negative	A	Erib Pembro	PR	8.5742	1	11.6951	1	1	Primary	1.26728	0	0	0	Aging	no	2.12	0.15	0.241935
20	Negative	A	Erib Pembro	SD	4.1393	1	31.5046	0	0	Primary	2.6659	0	0	0	Aging	no	1.84	0.56	0.823864
25	Positive	B	Eribulin	PR	4.2707	1	13.0749	1	1	Primary	1.47911	1	0	0	Aging	yes	3.55	0.57	0.329268
29	Positive	B	Eribulin	SD	2.8252	1	3.3837	1	0	Metastatic	2.95395	0	1	0	Aging	yes	1.85	0.43	0.780899
32	Negative	A	Erib Pembro	PD	2.3982	1	13.3706	1	0	Primary	1.68945	0	0	0	Aging	no	3.91	0.34	0.457627
33	Positive	A	Erib Pembro	PR	5.5191	1	6.2746	1	1	Metastatic	2.46455	0	0	0	Aging	no	3.32	0.61	0.582353
36	Positive	A	Erib Pembro	SD	4.3693	0	28.2523	0	0	Metastatic	2.00406	1	0	1	Aging	no	2	0.25	0.507692
38	Positive	B	Eribulin	SD	4.2378	1	17.3127	1	0	Baseline	1.64843	0	0	0	Aging	no	2.16	0.22	0.56701
41	Positive	B	Eribulin	PR	4.6321	1	25.1643	1	1	Baseline	2.34863	1	0	0	Aging	no	3.6	0.24	0.361538
42	Negative	B	Eribulin	SD	4.0736	1	19.4152	1	0	Primary	1.87599	0	1	0	Aging	no	4.1	0.42	0.8
47	Negative	A	Erib Pembro	PD	1.8397	1	19.021	1	0	Primary	2.63324	0	0	0	Aging	no	1.87	0.35	0.845679
48	Negative	A	Erib Pembro	PD	2.1025	1	18.5283	1	0	Primary	5.40799	0	0	1	Aging	no	2	0.71	0.949451
49	Negative	A	Erib Pembro	SD	6.8003	1	26.5769	0	1	Primary	1.09849	1	0	0	Aging	no	2.02	0.37	0.207547
50	Positive	A	Erib Pembro	SD	8.4428	1	26.4126	0	1	Primary	1.95092	0	0	0	Aging	no	3.67	0.56	0.56
52	Negative	B	Eribulin	NE	0.2628	0	25.7884	0	0	Metastatic	13.9463	1	1	0	Aging	yes	3.59	0.38	0.512225
53	Negative	B	Eribulin	SD	6.0775	1	13.6334	1	1	Metastatic	0.609391	0	0	0	Aging	no	1.99	0.18	0.755102
56	Negative	A	Erib Pembro	SD	9.6255	1	10.5782	1	1	Metastatic	16.2602	0	1	0	Aging	yes	1.84	0.68	0.375992
57	Negative	B	Eribulin	PR	6.3075	1	8.5742	1	1	Primary	4.01891	1	0	0	Aging	no	2.49	0.18	0.757246
59	Positive	A	Erib Pembro	SD	2.8581	1	10.4139	1	0	Primary	1.69759	1	0	0	Aging	no	3.12	0.34	0.461538
65	Positive	B	Eribulin	SD	8.7385	1	16.6229	1	1	Primary	2.37132	0	0	0	Aging	no	2.08	0.57	0.922078
67	Positive	A	Erib Pembro	PR	5.6505	1	9.7569	1	1	Baseline	2.62102	1	0	0	Aging	yes	3.3	0.27	0.254545
68	Positive	A	Erib Pembro	PR	11.9908	1	21.4192	0	1	Primary	3.08661	0	0	0	Aging	no	1.9	0.27	0.592233
69	Negative	A	Erib Pembro	SD	3.5151	1	4.5992	1	0	Primary	0.886235	0	0	1	Mismatch Repair	no	2.03	0.52	0.644068
70	Negative	B	Eribulin	PD	2.2668	1	14.5532	1	0	Primary	1.8131	0	0	0	Aging	no	4.34	0.63	0.890511
71	Negative	B	Eribulin	PR	10.7096	1	21.912	0	1	Primary	1.39549	1	0	0	Aging	no	1.96	0.41	0.266667
72	Positive	A	Erib Pembro	PD	1.8397	1	6.8988	1	0	Metastatic	16.9509	1	1	0	Aging	yes	2.22	0.89	0.879201
75	Negative	B	Eribulin	SD	4.0736	1	4.9934	1	0	Primary	3.41907	1	0	1	Aging	yes	1.88	0.51	0.435233
76	Positive	A	Erib Pembro	SD	4.1721	1	21.1892	0	0	Baseline	11.7117	0	0	1	Aging	yes	2.11	0.6	0.176554
78		B	Eribulin	PD	1.5769	1	21.1564	0	0	Metastatic	4.81002	0	0	1	Aging	no	3.53	0.57	0.808989
79	Negative	B	Eribulin	PD	1.1498	1	6.8988	1	0	Primary	2.47067	0	0	1	Aging	no	2.11	0.82	0.823171
80	Positive	B	Eribulin	PR	7.2602	1	11.3009	1	1	Metastatic	2.26438	1	0	0	Aging	no	3.01	0.78	0.32
81	Negative	A	Erib Pembro	SD	3.7451	1	20.3679	1	0	Primary	1.94461	0	0	0	Aging	no	2.06	0.61	0.848485
82	Positive	A	Erib Pembro	NE	1.6426	1	1.6426	1	0	Baseline	5.00709	1	0	0	Aging	yes	1.79	0.83	0.872671
83	Negative	A	Erib Pembro	PD	1.8725	1	9.6255	1	0	Metastatic	3.7227	0	0	1	Aging	no	3.08	0.41	0.634615
85	Negative	A	Erib Pembro	SD	10.9396	0	10.9396	0	1	Primary	2.88653	0	1	0	Aging	no	1.99	0.23	0.896739
86	Negative	B	Eribulin	SD	19.908	1	19.1524	0	1	Primary	2.49058	0	1	0	Aging	no	3.27	0.5	0.758389
87		A	Erib Pembro	SD	15.276	1	16.7214	1	1	Metastatic	2.27937	0	1	0	Aging	yes	1.94	0.46	0.354839
89	Negative	B	Eribulin	SD	1.9382	0	18.9225	0	0	Baseline	14.2111	0	1	0	Aging	yes	3.45	0.79	0.394958

## Sheet: Fig 1c
Source Data File: Inferred Mutational Signature Activity per Tumor
Each value represents the estimated proportion of mutations from the indicated mutational signature.
Patient	Aging	APOBEC (Cosmic 2 + 13)	Mismatch Repair (Cosmic 6 + 26)
Patient10	1	0	0
Patient11	1	0	0
Patient12	0.447707	0	0
Patient13	0.9942	0	0
Patient15	1	0	0
Patient16	1	0	0
Patient19	0.965166	0	0
Patient20	1	0	0
Patient25	0.572533	0.115268	0.312199
Patient29	0.818119	0.164109	0
Patient3	0.940156	0	0
Patient32	0.433508	0	0.329238
Patient33	1	0	0
Patient36	0.877054	0	0.10077
Patient38	0.390904	0	0.43251
Patient4	1	0	0
Patient41	1	0	0
Patient42	1	0	0
Patient47	1	0	0
Patient48	1	0	0
Patient49	0.556892	0	0.422571
Patient5	0.445271	0.554729	0
Patient50	0.614191	0	0.333013
Patient52	0.417531	0.347787	0
Patient53	1	0	0
Patient56	0.453696	0.546304	0
Patient57	1	0	0
Patient59	1	0	0
Patient6	0.995855	0	0
Patient65	1	0	0
Patient67	0.49307	0.314975	0
Patient68	1	0	0
Patient69	0.209853	0	0.7581
Patient7	0.618185	0	0.0893847
Patient70	1	0	0
Patient71	1	0	0
Patient72	0.413152	0.363786	0
Patient75	0.396324	0.603676	0
Patient76	0.438277	0.561723	0
Patient78	0.797919	0	0.202081
Patient79	1	0	0
Patient80	0.940732	0	0
Patient81	0.920239	0	0.0797605
Patient82	0.557493	0.442507	0
Patient83	0.978356	0	0
Patient85	1	0	0
Patient86	1	0	0
Patient87	0.632795	0.350214	0
Patient89	0.494673	0.504294	0
Patient9	0.968328	0	0

## Sheet: Fig 3a-c, 5a-c
Source Data File: GSEA of Patients with Clinical Benefit vs. No Clinical Benefit Overall and by Treatment Arm
	OVERALL (Eribulin +/- Pembrolizumab)				Eribulin and Pembrolizumab				Eribulin Alone
	NES	NOM p-val	FDR q-val	Enriched in	NES	NOM p-val	FDR q-val	Enriched in	NES	NOM p-val	FDR q-val	Enriched in
ALLOGRAFT_REJECTION	3.03618	0	0	Clinical Benefit	2.96327	0	0	Clinical Benefit	2.03723	0	0	Clinical Benefit
INTERFERON_GAMMA_RESPONSE	3.07654	0	0	Clinical Benefit	2.70042	0	0	Clinical Benefit	2.3415	0	0	Clinical Benefit
INFLAMMATORY_RESPONSE	2.59653	0	0	Clinical Benefit	2.47511	0	0	Clinical Benefit	1.8455	0	0.00132004	Clinical Benefit
INTERFERON_ALPHA_RESPONSE	2.56738	0	0	Clinical Benefit	2.28028	0	0	Clinical Benefit	2.16899	0	0	Clinical Benefit
IL6_JAK_STAT3_SIGNALING	2.26666	0	0	Clinical Benefit	2.26295	0	0	Clinical Benefit	1.51715	0.00265252	0.0232533	Clinical Benefit
COMPLEMENT	2.22811	0	0	Clinical Benefit	2.09249	0	0.000204545	Clinical Benefit	1.52713	0.00600601	0.0242238	Clinical Benefit
IL2_STAT5_SIGNALING	2.03299	0	0	Clinical Benefit	2.00045	0	0.000175325	Clinical Benefit	1.43476	0.0028169	0.038204	Clinical Benefit
KRAS_SIGNALING_UP	1.93932	0	0.00030955	Clinical Benefit	1.82446	0	0.000917159	Clinical Benefit	1.25724	0.02849	0.126992	Clinical Benefit
NOTCH_SIGNALING	1.18015	0.219262	0.214367	Clinical Benefit	1.44395	0.0533333	0.0376572	Clinical Benefit	1.04074	0.379717	0.483575	Clinical Benefit
WNT_BETA_CATENIN_SIGNALING	1.78306	0.00639659	0.00103356	Clinical Benefit	1.35648	0.0882353	0.0759858	Clinical Benefit	1.50875	0.018648	0.0234433	Clinical Benefit
APOPTOSIS	1.38405	0.00877193	0.0471435	Clinical Benefit	1.32018	0.0280702	0.105391	Clinical Benefit	0.79084	0.967568	1	Clinical Benefit
HEME_METABOLISM	0.878429	0.809859	0.844848	Clinical Benefit	1.26964	0.0551839	0.149617	Clinical Benefit	-1.33409	0.0208644	0.100546	No Clinical Benefit
PI3K_AKT_MTOR_SIGNALING	1.14131	0.20354	0.261955	Clinical Benefit	1.25614	0.0608696	0.154668	Clinical Benefit	-0.981719	0.489221	0.77968	No Clinical Benefit
APICAL_JUNCTION	1.52751	0.00229885	0.0165301	Clinical Benefit	1.24806	0.0606557	0.154958	Clinical Benefit	1.10563	0.176301	0.375591	Clinical Benefit
EPITHELIAL_MESENCHYMAL_TRANSITION	2.10869	0	0	Clinical Benefit	1.24203	0.0592105	0.151736	Clinical Benefit	2.12507	0	0	Clinical Benefit
TNFA_SIGNALING_VIA_NFKB	1.58244	0.00224215	0.0100066	Clinical Benefit	1.22521	0.0770492	0.162984	Clinical Benefit	1.34142	0.0138504	0.0808393	Clinical Benefit
HYPOXIA	1.50882	0	0.0175193	Clinical Benefit	1.09963	0.232945	0.395863	Clinical Benefit	1.3069	0.0283286	0.103165	Clinical Benefit
APICAL_SURFACE	1.15411	0.234	0.24928	Clinical Benefit	1.07619	0.339928	0.435222	Clinical Benefit	0.806825	0.809524	1	Clinical Benefit
TGF_BETA_SIGNALING	0.824828	0.800439	0.937478	Clinical Benefit	1.03961	0.397086	0.514097	Clinical Benefit	-0.819963	0.810903	0.964872	No Clinical Benefit
P53_PATHWAY	1.19976	0.0978261	0.196675	Clinical Benefit	1.01218	0.429984	0.56849	Clinical Benefit	1.00016	0.450746	0.597217	Clinical Benefit
ANGIOGENESIS	1.33663	0.0959821	0.0678444	Clinical Benefit	0.989155	0.468978	0.609827	Clinical Benefit	0.988864	0.446602	0.617874	Clinical Benefit
REACTIVE_OXYGEN_SPECIES_PATHWAY	1.03881	0.382743	0.467746	Clinical Benefit	0.982579	0.481273	0.601544	Clinical Benefit	0.671748	0.972906	0.992042	Clinical Benefit
UV_RESPONSE_UP	1.43382	0.0083682	0.0310906	Clinical Benefit	0.981468	0.509868	0.578626	Clinical Benefit	1.5251	0	0.022725	Clinical Benefit
HEDGEHOG_SIGNALING	0.983699	0.478448	0.614718	Clinical Benefit	0.919341	0.588679	0.737729	Clinical Benefit	0.782555	0.835476	1	Clinical Benefit
MITOTIC_SPINDLE	0.955399	0.566745	0.662585	Clinical Benefit	0.910864	0.727575	0.733882	Clinical Benefit	-0.971453	0.530769	0.716978	No Clinical Benefit
GLYCOLYSIS	1.04712	0.33049	0.461432	Clinical Benefit	0.837738	0.895082	0.88794	Clinical Benefit	1.0811	0.243697	0.411127	Clinical Benefit
ANDROGEN_RESPONSE	-1.09064	0.260791	0.519947	No Clinical Benefit	0.818923	0.842832	0.887132	Clinical Benefit	-1.45305	0.0171073	0.0636363	No Clinical Benefit
PANCREAS_BETA_CELLS	0.79961	0.817797	0.947259	Clinical Benefit	-0.888302	0.62635	0.762666	No Clinical Benefit	0.849641	0.721823	1	Clinical Benefit
UNFOLDED_PROTEIN_RESPONSE	-1.32444	0.0518784	0.218176	No Clinical Benefit	-0.898121	0.743529	0.770681	No Clinical Benefit	-1.09071	0.282958	0.496705	No Clinical Benefit
COAGULATION	1.52216	0.0021097	0.016672	Clinical Benefit	-0.907404	0.714628	0.780879	No Clinical Benefit	1.42466	0.0104987	0.0387522	Clinical Benefit
UV_RESPONSE_DN	-1.21162	0.0822898	0.280809	No Clinical Benefit	-0.948271	0.598446	0.682331	No Clinical Benefit	-1.18668	0.144	0.301538	No Clinical Benefit
MYC_TARGETS_V2	1.50645	0.0150215	0.0166454	Clinical Benefit	-1.00607	0.45679	0.524679	No Clinical Benefit	1.94235	0	0.000541667	Clinical Benefit
KRAS_SIGNALING_DN	0.925486	0.680617	0.733436	Clinical Benefit	-1.08139	0.214286	0.338137	No Clinical Benefit	1.1878	0.112994	0.21121	Clinical Benefit
MTORC1_SIGNALING	0.977832	0.533623	0.611558	Clinical Benefit	-1.10358	0.183511	0.30654	No Clinical Benefit	1.26748	0.0458453	0.127656	Clinical Benefit
CHOLESTEROL_HOMEOSTASIS	-0.679527	0.981884	0.989385	No Clinical Benefit	-1.10382	0.24821	0.324765	No Clinical Benefit	1.05845	0.3625	0.443254	Clinical Benefit
MYC_TARGETS_V1	-0.803305	0.946691	0.970781	No Clinical Benefit	-1.17227	0.101036	0.202087	No Clinical Benefit	1.29206	0.0433526	0.109824	Clinical Benefit
SPERMATOGENESIS	-1.02419	0.401089	0.629409	No Clinical Benefit	-1.1909	0.107232	0.18508	No Clinical Benefit	1.08494	0.251295	0.417634	Clinical Benefit
ADIPOGENESIS	-0.86392	0.827206	0.912723	No Clinical Benefit	-1.20896	0.0826873	0.17173	No Clinical Benefit	0.76524	0.993651	1	Clinical Benefit
PROTEIN_SECRETION	-2.16065	0	0	No Clinical Benefit	-1.229	0.11509	0.156773	No Clinical Benefit	-2.29617	0	0	No Clinical Benefit
G2M_CHECKPOINT	1.08989	0.231132	0.363813	Clinical Benefit	-1.26184	0.0340314	0.130103	No Clinical Benefit	1.81165	0	0.00145972	Clinical Benefit
MYOGENESIS	-0.973943	0.530973	0.685665	No Clinical Benefit	-1.48146	0.00235849	0.0177951	No Clinical Benefit	1.06983	0.287926	0.426239	Clinical Benefit
PEROXISOME	-0.943071	0.571688	0.733213	No Clinical Benefit	-1.4817	0.00473934	0.0197723	No Clinical Benefit	0.781672	0.930667	1	Clinical Benefit
FATTY_ACID_METABOLISM	-1.2578	0.0492091	0.236045	No Clinical Benefit	-1.48859	0.00722892	0.0207589	No Clinical Benefit	0.730048	0.994475	1	Clinical Benefit
OXIDATIVE_PHOSPHORYLATION	-1.06307	0.294939	0.553863	No Clinical Benefit	-1.62239	0	0.00631616	No Clinical Benefit	0.962805	0.558659	0.6878	Clinical Benefit
XENOBIOTIC_METABOLISM	0.659644	1	0.993035	Clinical Benefit	-1.63188	0	0.00662415	No Clinical Benefit	1.23011	0.0515759	0.152677	Clinical Benefit
DNA_REPAIR	-1.01422	0.411335	0.602993	No Clinical Benefit	-1.64197	0	0.00737861	No Clinical Benefit	1.26191	0.0421348	0.127766	Clinical Benefit
E2F_TARGETS	1.23982	0.0775862	0.147712	Clinical Benefit	-1.7001	0	0.00675814	No Clinical Benefit	2.28772	0	0	Clinical Benefit
BILE_ACID_METABOLISM	-1.11652	0.236599	0.4952	No Clinical Benefit	-1.75898	0	0.00445769	No Clinical Benefit	-0.90681	0.654655	0.834694	No Clinical Benefit
ESTROGEN_RESPONSE_LATE	-1.28028	0.0381283	0.238578	No Clinical Benefit	-1.76325	0	0.00616381	No Clinical Benefit	-0.80774	0.931402	0.897891	No Clinical Benefit
ESTROGEN_RESPONSE_EARLY	-1.81103	0	0.000583554	No Clinical Benefit	-2.07511	0	0	No Clinical Benefit	-1.34721	0.00776398	0.117374	No Clinical Benefit
All statistical tests performed using GSEA (gene set enrichment analysis) using Hallmark Genesets (Methods). with FDR q-value adjusted for multiple hypotheses.
NES = normalized enrichment scores
FDR q-values adjusted for multiple hypotheses
Sample Sizes:
Overall (Eribulin +/- Pembrolizumab): Clinical Benefit (n=11 patients) vs. No Clinical Benefit (n=19 patients)
Eribulin and Pembrolizumab: Clinical Benefit (n=6 patients) vs. No Clinical Benefit (n=8 patients)
Eribulin: Clinical Benefit (n=5 patients) vs. No Clinical Benefit (n=11 patients)

## Sheet: Fig 3d-f,5d-f, SFig 6,8a-c,9c-d
Source Data File: ssGSEA Scores for Antigen Presentation and Hallmark Pathway Gene Sets
Name	Antigen_presentation	TNFA_SIGNALING_VIA_NFKB	HYPOXIA	CHOLESTEROL_HOMEOSTASIS	MITOTIC_SPINDLE	WNT_BETA_CATENIN_SIGNALING	TGF_BETA_SIGNALING	IL6_JAK_STAT3_SIGNALING	DNA_REPAIR	G2M_CHECKPOINT	APOPTOSIS	NOTCH_SIGNALING	ADIPOGENESIS	ESTROGEN_RESPONSE_EARLY	ESTROGEN_RESPONSE_LATE	ANDROGEN_RESPONSE	MYOGENESIS	PROTEIN_SECRETION	INTERFERON_ALPHA_RESPONSE	INTERFERON_GAMMA_RESPONSE	APICAL_JUNCTION	APICAL_SURFACE	HEDGEHOG_SIGNALING	COMPLEMENT	UNFOLDED_PROTEIN_RESPONSE	PI3K_AKT_MTOR_SIGNALING	MTORC1_SIGNALING	E2F_TARGETS	MYC_TARGETS_V1	MYC_TARGETS_V2	EPITHELIAL_MESENCHYMAL_TRANSITION	INFLAMMATORY_RESPONSE	XENOBIOTIC_METABOLISM	FATTY_ACID_METABOLISM	OXIDATIVE_PHOSPHORYLATION	GLYCOLYSIS	REACTIVE_OXYGEN_SPECIES_PATHWAY	P53_PATHWAY	UV_RESPONSE_UP	UV_RESPONSE_DN	ANGIOGENESIS	HEME_METABOLISM	COAGULATION	IL2_STAT5_SIGNALING	BILE_ACID_METABOLISM	PEROXISOME	ALLOGRAFT_REJECTION	SPERMATOGENESIS	KRAS_SIGNALING_UP
Patient12	11418.2	7258.71	7435.87	8983.79	11029.8	6922.01	9426.06	7220.44	7423.91	10496.5	8641.45	8653.92	8273.53	6590.77	6362.91	9134.16	4674.79	10927.1	10735.9	10303.7	7569.96	5080.74	5871.73	7530.2	10918	8779.7	10533	10277.3	11899.9	10207.4	7367.64	4943.86	3255.01	7311.91	9717.81	8092.13	9435.07	7478.43	7197.12	8824.52	7599.8	6605.67	5033.8	7413.63	3158.6	7301.68	8446.14	1461.55	4069.93
Patient14	10269.3	6481.65	7972.91	8498.18	10839.8	6540.09	10557.8	5896.02	6379.16	7756.03	9215.87	8597.05	8751.14	7885.37	6716.37	9829.64	8776.08	10898.4	8252.57	8195.77	9125.01	4606.48	7849.76	7522.07	9869.53	8242.46	8424.79	6081.98	10363	6254.82	11234.5	3522.39	4397.57	8742.61	7700.06	7445.88	8242.94	7272.89	5771.55	11353.8	10516.2	6223.69	8203.02	7911.7	5119.96	6697.98	5925.93	-359.76	4557.61
Patient15	11281	5757.73	8486.2	9276.09	11367.2	6474.37	10694.2	5519.05	7152.19	9348.34	9308.71	8605.6	8815.17	8225.8	7011.35	9750.59	9107.7	10918.9	8806.46	8691.45	9420.46	5804.71	8164.41	8545.67	10542.6	8951.79	9903.52	8208.76	11277.2	8372.5	11328.3	3825.41	4698.28	8284.21	9247.05	8668.8	8887	7246.44	6961.37	11187.6	10702.8	6620.64	8690.5	7889.56	4935.41	7636.56	6908.37	721.511	4606.34
Patient17	6093.43	5807.06	4679.63	5476.57	8293.02	3117.57	7799.41	3147.58	5625.92	5779.03	5795.12	4999.75	5194.9	4483.75	3522.13	7410.62	2869.09	8851.28	5437.34	5466.38	5114	2217.57	3789.1	4099.91	7151.04	5295.4	6414.94	5206.35	7960.21	4837.44	7357.12	2564.48	2887.02	9080.94	5395.91	4280.49	5364.1	4418.66	3968.77	8529.24	5507.68	2866.31	2431.18	3903.72	2013.32	4369.58	3062.08	-1164.25	2041.32
Patient19	11021.7	7201.65	8309.17	8116.21	11083.9	5963.27	10567.6	6982.26	6219.63	9023.81	9610.87	8546.58	8319.5	8557.25	7836.77	9690.14	8653.91	10951.5	8836.13	8917.58	9255.36	5155.68	7314.33	8497.83	10259.1	8709.09	9364.9	8201.26	11037	7650.46	11456.1	5173.54	4840.29	8646.27	7864.89	7854.01	8988.44	7294.85	6593.87	11366.3	11034.2	5879.91	8852.05	8170.56	3531.45	5812.2	6855.71	-143.388	5951.08
Patient25	12095.9	7657.71	8405.97	8791.84	11301.7	7211.42	10057	7378.01	7912.85	10892.2	8979.44	7850.87	8087.3	6942.96	6442.58	9365.2	6660.8	10703.4	11156.7	10723.2	8353.77	5703.56	7652.61	7913.93	10964.1	9035.55	10671.7	10854.6	11818.1	10292.4	10271.4	5583.43	4110.62	8302.6	9064.59	8652.6	8963.02	7475.77	7565.74	10118.1	9161.85	5966.07	6156.6	7363.11	3735.71	7393.45	7999.1	846.93	4450.22
Patient3	6355.29	5704.5	6748.63	8457.83	10854.8	3977.05	9856.86	3976.75	5985.37	8998.47	8032.93	5962.27	7425.44	6692.06	5574.12	8842.91	6390.11	10783.2	5337.15	5746.13	7465.8	4572.24	7040.26	6036.69	9399.08	8179.99	9388.21	8057.05	11084.8	7906.18	9864.64	3374.26	3334.53	7948.1	8566.38	6940.96	7022.9	5894.97	6069.92	10077.5	9547.76	5000.14	5119.79	6193.83	2354.57	6523.73	3947.28	805.567	2609.71
Patient32	10108.8	8212.6	8798.28	9438.51	10896.7	6569.12	10808.1	6495.51	6796.65	8410.55	9697.22	8226.07	8962.32	9739.35	8603.6	9934.02	9021.37	10961.9	8839.16	8555.52	9175.35	6367.66	7684.73	7984.97	10187.1	8598.55	9233.96	7165.24	10878.5	7593.62	11527	4308.48	4615.45	8918.05	8382.97	7982.25	7900	7338.45	7125.21	11459.8	10736.3	6198.29	8423.44	8296.18	4559.31	7089.56	5461.85	-91.6747	4792.74
Patient38	10827.8	4782.97	8309.78	9493.13	10224.9	4061.91	9619.38	6626.38	5746.97	7244.22	8498.1	6878.45	10557.6	6607.56	8205.1	9670.73	6794.3	10517.2	9060.16	9490.94	6907.26	3863.76	9129.61	10972.8	9497.12	7887.04	8964.46	5697.13	9994.14	5580.63	9690.32	3732.65	11159.5	10005.8	9543.81	8188.56	10110.2	6139.45	6329.93	9863.37	10480.2	8809.6	11853.7	6850.58	10277.2	11463.8	5803.78	-175.194	7444.55
Patient4	11360.4	7160.64	8312.01	8885.56	10991.9	6266.67	10461.1	5666.5	6883.85	9038.52	9382.44	8633.92	8632.59	8080.2	6683.71	9991.01	9328.12	10763.4	8956.23	8806.22	9127.22	6252.62	7562.78	8521.56	9978.2	8949.4	9434.81	7710.97	11001.6	7844.2	11531.3	3897.73	4308.43	9170.15	8337.22	8019.52	8672.29	7741.26	7057.8	11368.5	10973.3	6203.87	8655.71	8429.28	3686.6	6248.42	6723.69	-443.737	4936.56
Patient41	11330.6	5090.02	8419.44	9882.94	11050.1	5063.09	9859.08	6287.52	7325.93	10170.1	9209.8	7972.53	10182	7969.53	8534.06	10142.2	7327.34	10850.2	8955.32	9151.22	8281.45	6212.91	8788.46	10527.1	10424.6	8720.26	10218.9	9428.75	11309.6	7857.61	10350.5	3878.92	10283.5	9836.88	9880.98	8583.3	9851.44	6733.05	7404.31	10107.5	10462.5	8028.92	11494.4	7390.29	9207.41	11135.9	6979.94	342.494	6421.6
Patient42	9416.44	5741.36	8482.34	8257.69	10763	4572.12	10501.9	4815.89	6737.64	8391.45	8989.18	7076.57	8037.45	8790.35	7665.25	9970.42	8857.55	11180.7	7048.67	7038.1	8891.1	6182.57	7745.36	7680.72	10370.6	8386.37	9849.28	7738.13	11335.1	7784.58	11721.1	3428.3	3398.44	8822.92	8990.6	8592.44	7503.23	6668.2	6678.21	11500	11086.1	5978.41	8296.47	7374.23	3289.64	7443.44	5407.46	-319.524	3469.64
Patient47	10143	5841.63	8667.01	9113.82	11091.4	6573.57	10851	4946.22	6920.77	9314.29	9642.46	8962.97	8104.25	9136.21	7538.47	9919.86	9897.37	11067.4	8667.84	8185.03	9678.38	6538.49	8499.08	8844.9	10167	8585.85	9604.4	8120.55	11031.8	7725.08	12040.6	3729.36	4314.84	8381.39	8478.64	8708.95	8010.17	7049.22	6735.6	11828.6	11557.9	5613.45	9717.13	7842.46	3410.84	6333.13	5569.33	-258.875	4753.39
Patient48	9801.84	6315.68	7718.34	8980.54	10975.4	5236.65	10256.2	5832.49	7199.01	9232.59	9258.4	8076.07	8450.76	10623.9	9857.14	10321.7	7693.46	11204.2	8413.81	7602.37	8421.24	6726.32	6836.83	7694.76	10134.5	8612.93	9539.19	8289.29	11172	7535.31	10750.8	2945.37	4861.63	9232.8	8978.79	7846.62	7795.75	7060.35	6907.22	10856.4	10129.1	6443.02	8045.05	7928.8	4523.04	7264.71	4896.62	192.466	4581.44
Patient50	10747.3	5054.43	6685.65	8225.21	10993.1	5797.15	10150	4250.97	7111.13	9506.69	8636.77	7955.77	7253.98	8668.95	7357.01	9400.96	7025.88	10612.3	7353.25	7495.73	8188.16	5600.28	8018.78	7095.85	9703.51	8683.07	9371.68	8333.98	10990.8	7260.69	10381.8	2479.4	3846.5	8832.99	8346.47	7295.34	7893.58	6337.1	6685.07	10553.7	9600.46	5957.12	6427.25	8102.25	4087.76	6803.14	5220.54	1274.41	3286.18
Patient52	11414.5	5587.68	7838.53	8814.54	11063.3	6395.5	10496.4	6417.37	7507.29	9811.2	9432.1	8437.16	8424.27	9162.18	8392.44	9739.45	8229	10913.2	9263.28	8726.43	9147.37	6905.18	8438.29	7632.98	10557.9	8987.53	9839.54	8823.01	11311	8499.48	10645.7	3411.82	4948.35	8643.31	9058.52	8214.68	8024.36	7551.71	7535.57	10757.7	10308.7	6532.52	7295.08	8153.94	3306.63	7247.92	6573.21	-167.538	4220.33
Patient56	8814.74	5175.68	7911.02	8042.46	10832.4	6650.76	10658.2	4778.5	7039.19	9154.23	8899.11	8601.15	7909.72	8116.68	7112.53	9625.99	7888.66	11049.7	6897.07	6765.71	8764.81	6058.22	7171.8	8205.25	10321.1	8828.44	9624.28	7793.13	11204.2	8179.28	11052.9	2580.94	4761.4	8068.96	9114.41	8381.91	7876.25	7179.56	6656.09	10894	9920.41	7360.24	8998.01	7886.48	3210.76	6948.19	5415.37	-132.275	5524.38
Patient57	10977.6	6992.42	8907.1	8869.94	11002.1	6834.79	10689.9	5713.74	6868.53	8574.2	9621.66	8746.69	8614.78	8687.48	7534.63	9647.76	9522.63	10767.4	9634.55	8990.77	9666.74	6427.23	8196.65	8618.54	10186.8	8587.71	9359.36	7297.93	10935.5	7925.83	11905.9	4011.56	4481.2	7728.12	8358.11	8582.69	8189.67	7250.36	6628.28	11718.3	11241.2	5887.54	9614.94	8061.93	4141.03	6838.28	6181.41	-356.755	4735.84
Patient6	9814.38	4834.32	8332.26	10175.3	10853.9	5174.66	10015.7	5655.17	7326.06	9480.9	8849.05	8283.68	9920.12	8344.87	8226.52	10056.3	7477.81	10606.2	8345.49	8452.05	8169.85	5146.03	8692.16	9748.65	10392	8388.83	10158.1	8684.78	11326.8	8475.42	10306	3166.12	10018.5	9604.04	9960.61	8547.39	9286.09	6898.97	7121.65	10422.9	10392.8	7176.62	10946.7	7293.84	8661.25	10974.3	5537.87	669.144	5614.36
Patient65	11496.6	7634.23	9020.32	9466.46	11162.8	6523.82	10717.7	6495.71	7441.6	10184.1	9740.29	8534.42	8699.42	8900.04	8003.31	10270.7	9019.24	10980.6	9215.02	9138.28	9446.94	6917.52	7850.57	9024.04	10564.1	9245.08	10444.5	9595.49	11580.6	9142.62	11832.1	5069.16	4560.76	8602.54	9235.05	8736.49	9091.54	7449.01	7525.85	11444.8	11332.6	6110.56	9166.17	8227.79	3760.57	7265.51	7343.27	-201.521	5375.4
Patient67	11847.9	6875.44	8887.41	8910.76	11338.8	7849.18	10397.2	6802.19	6944.94	10093.7	9645.02	9928	8340.98	6800.51	6414.44	9936.78	8731.21	10623.5	10687.4	10318.4	9490.62	6413.86	8680.93	8946.63	10404.8	8771.65	10031.1	9230.67	11152.1	8797.4	11516.6	5497.28	3918.03	7333.73	8406.39	8730.33	9287.22	7489.97	6714.77	11169.7	10987.7	6424.61	9113.43	8089.35	3193.28	6332.68	8109.63	528.97	5885.26
Patient68	12199.5	7728.9	8386.44	8421.93	11042.9	5502.78	10209	8012.37	7218.8	9736.31	9780.82	7565.54	8739.4	7280.86	6317.7	10367.3	7781	11003.2	10964.6	10708.8	9125.67	6905.22	7600.35	9127.75	10496.7	9355.11	9897.57	8805.27	11313.3	7576.71	11276.3	5625.73	4782.12	8639.77	8977.53	8032.44	9229.17	7372.91	7084.4	10804.8	10491.3	6491.63	8969.53	8323.76	3974.73	7848.32	9030.01	384.059	5835.49
Patient7	9565.67	5177.01	5481.66	7039.12	9539.63	2778.94	8133.58	4123.25	5067.87	7591.27	7300.28	6331.67	6213.03	8064.05	6388.39	8618.06	3219.64	9901.7	7192.36	6636.29	5571.43	2805.14	4488.48	4753.35	8746.57	6999.47	8237.93	7071.05	10152.7	5399.86	7954.32	2825.06	3859.35	8387.98	7329.79	5500.84	7147.46	4549.53	4544.61	8832.51	5856.28	4166.81	3399.8	5854.5	3148.35	5589.9	3878.96	-639.309	1882.9
Patient72	4270.27	4254.74	6610.38	8600.37	10966.3	5467.43	10139	3615.59	8051.95	10472.6	8175.31	5328.83	7738.19	8313.32	7457.85	9160.02	7126.67	10492.3	4737.86	4620.48	8122.12	6728.48	7996.23	6303.39	10254.3	8314.57	9708.4	10385.4	11451.7	9076.65	9231.27	1492.23	5188.53	7199.24	9169.94	7365.42	7180.23	6855.54	6396.77	10110.2	9647.73	5953.34	5840.9	6537.93	4029.01	7205.87	3529.4	1797.47	2821.12
Patient75	9756.16	7569.8	8805.42	8644.13	11296.7	5486.21	10538.4	5438.38	7065.89	10072.7	9351.52	8001.82	8416.65	8994.39	8010.6	9773.25	8737.22	11097.6	8236	7803.47	9048.07	6168.54	7359.55	8481.55	10453.4	8477.53	9958.05	9154.71	11120.6	8456.61	11638.2	4294.95	3765.28	8711.42	8907.41	8888.84	8236.91	6591.68	6933.09	11298.7	11017.6	6021.07	8903.73	7625.23	3678.66	6296.42	5726.52	481.956	4972.61
Patient76	10616.8	7495.94	8236.94	9746.97	11063.1	5589.73	10566.9	7022.01	7806.62	9431.48	9905.17	7354.66	8587.94	10142	9078.83	10355	9726.57	11019	8941.2	8831.3	9337.22	7937.66	8147.27	8451.47	11072.5	9179.71	10462	8288.82	11346.2	8829.14	11300.5	4301.73	4700.23	8641.28	9073.51	8579.35	8102.26	7350.05	7580.26	11152	10514.5	6341.8	8278.6	8370.86	4463.18	7141.07	6480.8	39.6591	4076.31
Patient78	10721.5	6805.84	8475.03	9764.17	10986.5	6207.6	10553.3	4904.05	7780.49	9670.89	9245.6	7697.33	8881.26	9042.95	7697.34	10578.9	8411.17	11154.4	9418.25	8735.34	8810.47	6696.55	8438.52	7677.01	10640.9	9509.57	10331.6	8943.49	11423.6	8649.69	10917.8	3177.86	5345.58	9031.27	9559.63	8268.51	8597.27	7154.36	7879.07	11183.8	10627.2	6669.39	7616.5	7821.01	5159.01	7908.67	5485.6	433.252	3375.6
Patient79	8378.58	6003.98	8375.86	8765.07	11168.9	5436.35	10265	4040.71	8646.44	10785.4	9222.43	8681.75	8687.89	9723.83	8883.57	10293.1	7464.24	10948.4	7194.8	6770.82	8622.78	7417.9	8006.82	7219.4	10972.3	9074.91	10504.3	10420.9	11894.9	9919.76	10471.2	2859.35	4566.12	8302.03	9838.33	8620.82	8726.75	7457.88	7485.37	10337.1	9934.32	6158.38	7230.17	7262.24	3344.03	7372.43	5575.68	1448.57	2992.29
Patient82	11165.5	4934.03	7996.14	9300.13	11230.1	5888.99	9979.83	5300.99	7879.51	10623	8901.07	6503.61	8999.5	6833.79	7177.14	9414.55	7686.25	10817.6	10148.3	9294.25	8524.44	5851.32	8366.21	9170.76	10330.8	8657.03	10157.3	10160.9	11430.4	8590.01	10289.7	3547.28	7431.44	8575.56	9628.83	8619.92	9424.42	6852.13	7209.47	10486.6	10058.4	6920.09	9775.32	6896.28	5821.67	8874.55	5431.85	1760.63	5373.06
Patient89	9731.39	5824	8073.1	8092.34	11030.3	5868.72	10469.9	5618.17	7023.43	9476.92	8810.12	8907.85	7962.75	9142.97	8066.86	9381.95	8089.27	10867.3	6881.65	7004.57	8620.65	5636.11	8080.28	7814.59	10181.6	8186.62	9684.26	8310.76	11207.6	8129.27	10757.5	2820.77	4956.22	8544.6	8674.21	8479.99	7830.38	6878.79	6449.78	10686.1	10122.9	6452.35	8304.53	7736.35	4332.81	6857.14	5226.33	1090.22	4708.25
[truncated: 2 more columns]

## Sheet: Fig 4, Suppl Fig 9a-b
Source Data File: CIBERSORTx and LM22 Signatures Derived Immune Cell Scores
Patient	B cells naive	B cells memory	Plasma cells	T cells CD8	T cells CD4 naive	T cells CD4 memory resting	T cells CD4 memory activated	T cells follicular helper	T cells regulatory (Tregs)	T cells gamma delta	NK cells resting	NK cells activated	Monocytes	Macrophages M0	Macrophages M1	Macrophages M2	Dendritic cells resting	Dendritic cells activated	Mast cells resting	Mast cells activated	Eosinophils	Neutrophils	Absolute score (Total Immune Infiltrate)
Patient3	0.0246973	0.0155541	0.0138017	0.0294991	0	0.104909	0	0.0146061	0	0	0	0.0147708	0.0127804	0.0901829	0.0094999	0.148512	0	0	0	0.0392643	0.0131192	0.00216712	0.533363
Patient4	0.0970567	0.269655	0	0.0605579	0.0721074	0.306241	0.00363993	0.0135706	0	0	0.0116792	0.00562739	0.0168489	0.16836	0.0110821	0.247837	0	0.00448847	0	0.014647	0	0	1.3034
Patient6	0.0215455	0	0.0452367	0.00362367	0	0.135103	0.00111426	0.0239045	0	0	0.0109121	0.00589431	0.0474891	0.0819322	0.0172763	0.345701	0	0	0.0488038	0.0079721	0	0	0.796508
Patient7	0.0285427	0	0.0336816	0.0581396	0	0.0847169	0	0.057528	0	0.00755152	0	0.0390186	0.0186113	0.00953305	0.0233351	0.150088	0.00730287	0.01034	0.0258026	0.0365997	0.0136959	0.00484158	0.609329
Patient12	0.00508907	0.0289372	0.068089	0.0464544	0	0.128551	0.0268762	0.0826973	0	0	0	0.0332629	0.100161	0	0.109037	0.338746	0.0177373	0.0844066	0.0402663	0	0.00100151	0	1.11131
Patient14	0.0111579	0.0952903	0.095614	0.0209934	0.0239459	0.321962	0.0127006	0.00955052	0	0	0.0906404	0	0.0765435	0.0222264	0.011119	0.263335	0.00158975	0.00975375	0.0454805	0.0144915	0.00493508	0	1.13133
Patient15	0.016232	0.0490767	0.0363605	0	0	0.305178	0.00693649	0.0205651	0	0	0.0293122	0.0146283	0.0975053	0	0.0145327	0.384612	0.00273865	0.00503521	0.0994522	0.0118705	0	0.00573443	1.09977
Patient17	0.0112803	0.0546272	0.0491125	0.0371153	0	0.114901	0	0.014694	0	0	0.0145251	0	0.0184271	0.0224888	0.0065369	0.109953	0	0.0254934	0	0.0692471	0.0154595	0.00117434	0.565035
Patient19	0.0185795	0.0452237	0.0235829	0	0.0165634	0.173881	0.0232245	0.0171524	0	0	0.0502716	0	0.0601064	0.233523	0.00716027	0.423576	0	0.0109446	0.106667	0.00359939	0	0	1.21406
Patient25	0.0450785	0.0423468	0.0319683	0.027363	0	0.222649	0	0.0884024	0	0	0.0500074	0.0125559	0.072297	0.135012	0.140466	0.227801	0	0.0854445	0.0381665	0	0.00823537	0.00101151	1.22881
Patient32	0.0272526	0.0677826	0.0605152	0.0235176	0	0.303085	0	0.020237	0	0	0.0144911	0.00729128	0.0456023	0.034035	0.0247139	0.217567	0	0.0104437	0.139821	0.0123106	0	0.000673541	1.00934
Patient38	0.0125536	0.0255832	0.031309	0.0297309	0	0.279832	0	0.0043254	0	0	0.0181943	0.0145715	0.0692646	0.056221	0.0107946	0.3568	0	0.00982327	0.0558835	0.00220104	0	0.00996896	0.987056
Patient41	0.0415916	0.0223902	0.0266947	0.0357053	0	0.389658	0.0118897	0.013764	0	0.0133981	0.0102364	0.00904398	0.0738767	0.127406	0.0328688	0.34759	0	0	0.0541684	0.00325213	0	0	1.21353
Patient42	0.0261535	0	0.0421637	0.0231619	0	0.136761	0.00425847	0.016873	0	0	0.0247529	0	0.0159933	0.0944066	0.00887051	0.196983	0.000203375	0.00122927	0.0602326	0.00665603	0.00136133	0.00146253	0.661523
Patient47	0.00839406	0.0105522	0.0429496	0.0233994	0	0.132817	0	0.0251284	0	0	0.017129	0.000676565	0.00530086	0.119	0.00772768	0.257972	0	0	0.166331	0.00240446	0	0.00171008	0.821492
Patient48	0.0240562	0.0132394	0.069757	0	0.000309477	0.20823	0.0184908	0	0	0	0.0461298	0	0.0254792	0.0814852	0.0103353	0.237691	0.00537751	0.00180133	0.127277	0	0	0.0037636	0.873423
Patient50	0.00397902	0.0721663	0.0114712	0.0309477	0	0.261181	0.00944649	0.0261404	0	0	0.0121411	0	0.00987249	0.0918479	0.0272116	0.213644	7.80506e-06	0	0.122576	0	0	0.000555208	0.893188
Patient52	0.0427404	0	0.0463688	0.0471527	0	0.227583	0.00920078	0.00388195	0.00397744	0	0.0358548	0	0.0226029	0.0784612	0.0208428	0.141569	0	0.00446149	0.475104	0	0	0	1.1598
Patient56	0.036865	0.034871	0.0671757	0	0	0.161716	0	0.0767484	0	0	0.117204	0	0.0436995	0.235433	0	0.259791	0	0.0629427	0.0206986	0.0126049	0	0	1.12975
Patient57	0.121788	0	0.0819119	0.0401657	0	0.265889	0.00439883	0.0293331	0	0	0.0338748	0.00210921	0.0281845	0.165144	0.0234133	0.149988	0	0.00449129	0.0961796	0.0124746	0	0	1.05935
Patient65	0.0169392	0.0615473	0.025911	0.0413409	0	0.325027	0	0.0334463	0	0	0	0.0396113	0.0488461	0.109397	0.025022	0.313004	0.00789974	0.0117205	0.0759871	0.0354607	0.0081261	0	1.17929
Patient67	0.1136	0	0.0854529	0.0464788	0	0.293475	0.0124716	0.053632	0	0	0.0561453	0.00070124	0.0626988	0.116512	0.0372739	0.487	0	0.00744514	0.0650245	0	0	0.00760346	1.44552
Patient68	0.150087	0.0284841	0.0487406	0.18393	0	0.648576	0.0236117	0.0655026	0	0.0274823	0.0171595	0	0.0413156	0.141359	0.112887	0.374489	0	0.00754863	0.0126709	0.00625089	0	0	1.8901
Patient72	0.00836932	0.0181177	0.0130526	0.00379427	0	0.077234	0.00275472	0.0201812	0	0	0.0170249	0	0.00936867	0.11181	0.012993	0.230534	0	0	0.0236591	0.0120875	0.00952496	0.0015399	0.572046
Patient75	0.00697983	0.0156359	0.0187863	0.0265322	0	0.16592	0	0.0106925	0	0	0.0240986	0.00342336	0.0131566	0.2244	0.0140081	0.188686	0	0.00143055	0	0.0755008	0.00163808	0	0.790888
Patient76	0.0213471	0.0417964	0.0280546	0.0164539	0	0.272417	0.00464665	0.0313673	0	0	0.0484645	0	0.0570432	0.146674	0.0351751	0.138962	0	0.0527259	0.0124671	0.0298746	0	0	0.937468
Patient78	0.0188156	0.000922075	0.106227	0.00975978	0.00036402	0.113759	0	0.0173408	0	0	0	0.0175607	0.00888958	0.215423	0.0245958	0.275772	0	0	0.0332516	0.0334851	0	0	0.876166
Patient79	0.0235538	0.0134078	0.0740223	0.000345587	0	0.136374	0	0.0143371	0	0	0.0165913	0.00240267	0.0122974	0.175316	0.00565776	0.237979	0	0.00662736	0.00992348	0.0251062	0.00159751	0.00280229	0.758341
Patient82	0.0195079	0.0121364	0.0844892	0	0	0.079912	0	0.0417836	0.0105784	0	0.00705077	0.016889	0.0710814	0.117189	0.0132947	0.346011	0	0.0232443	0.0158842	0	0.0030444	0.00177247	0.863869
Patient89	0.0334171	0.0035734	0.0226247	0.033381	0	0.123596	0	0.0269059	0.00207801	0	0	0.0184629	0.0582096	0.0401146	0.0098705	0.262136	0.000756443	9.97929e-05	0.0510541	0.0105505	0	0.00259682	0.699428

## Sheet: Fig 6d, Suppl Fig 10
Source Data File: Batch Corrected Cytokine Data
Subject ID	Arm	Clinical Benefit	Time	irAE	ANG2	EGF	FRACTALKINE	GCP2	GCSF	IL1ra	IL23	IL2Ra	MICA	MICB	MIP1a	MIP1b	MIP2	TNFa
1	B	1	Pre	NO	24044.2	85.2	4642.03	137.27	9.28	1295.89	63.34	2052.09	12.36	95.64	42.26	113.87	1442.39	4.77
1	B	1	Post	NO	6934.64	66.59	2267.73	151.41	5.87	751.7	65.38	1030.12	7.8	42.61	40.22	108.81	1515.73	3.22
2	B	1	Pre	NO	7290.39	101.22	347.41	309.28	16.11	10713.9	81.52	823.71	71.2	57.17	72.96	106.1	1384.47	7.02
2	B	1	Post	NO	8928.85	54.42	1148.94	189.33	139.36	7554.3	145.56	990.69	97.3	82.4	70.69	99.52	884.69	6.18
3	A	0	Pre	NO	6303.97	43.346	584.06	214.518	15.132	807.47	148.358	588.63	76.426	89.757	50.6436	145.545	1400.39	1.7569
3	A	0	Post	NO	14575.9	86.248	2103.41	96.83	86.529	396.75	162.51	1243.13	140.784	172.406	70.5245	127.703	531.51	1.2247
4	A	0	Pre	YES	3481.67	29.9	657.16	212.98	16.39	335.66	28.81	420.42	38.19	33.63	59.06	316.6	1214.72	3.03
4	A	0	Post	YES	4114.28	90.53	483.62	171.81	20.91	236.63	56.35	744.54	46.22	34.38	74.18	274.26	694.82	4.47
5	A	1	Pre	YES	8272.96	27.5	276.2	95.3	8.33	174.06	27.09	605.95	42.81	18.39	55.22	57.62	430.94	3.49
5	A	1	Post	YES	4841.66	34.24	883.58	29.47	96.7	1004.79	49.72	1126.4	72.93	36.59	39.84	66.45	336.75	4.82
6	B	1	Pre	NO	5720.78	45.2	166.64	271.74	8.22	545.62	90.34	678.12	68.04	38.54	38.55	62.46	850.31	3.55
6	B	1	Post	NO	8682.48	67.89	1133.33	84.7	90.4	589.32	81.8	955.34	73.59	45.15	48.39	56.2	403.08	4.74
8	A	0	Pre	NO	6850.74	39.555	2395.31	98.312	49.571	524.09	19.112	871.35	144.786	40.844	41.544	75.924	472.42	3.5222
8	A	0	Post	NO	8818.42	19.443	2262.21	61.328	53.309	635.11	33.343	1482.12	162.445	48.614	38.2152	39.187	211.59	3.3383
9	A	0	Pre	NO	7454.84	180.164	1342.2	200.985	101.414	1523.97	123.515	1055.97	4.464	337.572	46.1684	84.482	629.96	4.3107
9	A	0	Post	NO	5513.89	41.79	1174.63	93.282	71.627	248.15	74.05	783.78	2.807	39.998	47.1606	54.603	282.03	3.3917
10	B	1	Pre	YES	2220.96	15.05	646.65	70.9	71.76	469.93	37.9	522.86	199.54	75.78	62.42	62.92	217.12	2.7
10	B	1	Post	YES	2582.1	9.89	1271.53	81.06	34.58	595.59	14.81	497.5	700.69	160.05	63.86	45.49	230.71	1.24
11	A	1	Pre	YES	2873.62	74.4	868.24	127.37	73.38	831.67	68.01	554.77	32.28	38.71	60.26	91.81	618.89	3.33
11	A	1	Post	YES	5044.28	65.72	927.75	176.37	81.06	1062.53	70.64	981.43	43.56	37.94	41.31	98.49	741.45	3.82
12	B	0	Pre	NO	2990.55	66.82	1372.01	83.04	55.28	803.02	28.23	618.58	117.63	20.93	67.58	77.03	193.3	5.09
12	B	0	Post	NO	2884.83	39.76	1436.71	83.67	56.59	1020.58	41.16	533.28	147.43	20.02	57.89	75.51	221.58	4.69
15	A	1	Pre	NO	19343.1	55.015	1712.47	77.623	77.576	2139.76	44.235	1488.05	94.512	167.364	24.8207	68.155	254.93	5.8739
15	A	1	Post	NO	8415.73	114.847	1975.29	85.141	57.239	1631.63	150.075	1685.28	64.563	108.244	39.4536	74.909	493.31	4.481
16	B	1	Pre	NO	6921.47	98.7	1161.73	119.85	43.53	778.31		1002.02	167.29	29.91	38.38	87.82	764.41	4.74
16	B	1	Post	NO	6239.92	74.45	1174.67	87.52	62.39	776.85	5.79	901.29	146.27	27.16	50.97	34.61	614.91	4.63
19	A	1	Pre	YES	5953.91	171.55	1088.26	199.5	57.62	465.13	143.15	712.24	95.5	9.54	65.15	100.59	1383.36	4.04
19	A	1	Post	YES	4114.6	205.53	967.77	172.23	61.24	540.38	123.02	1469.06	83.34	11.09	75.67	83.47	1427.89	8.51
20	A	0	Pre	NO	5662.86	68.65	2082.22	68.149	103.942	630.22	66.388	945.91	125.716	51.422	43.2119	58.546	314.89	2.2784
20	A	0	Post	NO	9566.39	74.074	2429.61	104.492	92.48	880.9	140.13	1912.22	202.825	119.639	48.8943	81.401	403.51	4.2314
24	A	0	Pre	NO	11380	105.378	1366.04	23.853	76.258	1488.15	101.168	1956.48	432.595	49.476	41.2052	34.705	179.52	3.9505
24	A	0	Post	NO	8251.09	244.001	1897.54	41.404	83.594	1097.17	114.464	3368.69	484.315	65.681	43.7716	68.488	540.94	8.3209
25	B	1	Pre	NO	8215.38	139.29	1448.9	66.76	61.15	525.96		1613.22	185.49	120.38		60.15	122.6	5.58
25	B	1	Post	NO	8093.31	86.22	800.59	66.83	73.81	385.24		1683.59	191.07	32.75		69.82	96.66	5.31
26	A	0	Pre	NO	22594.9	37.369	1823.24	80.725	58.34	724.69	95.76	1241.05	162.774	182.333	48.403	45.857	206.15	6.4386
26	A	0	Post	NO	19539	35.051	1749.79	137.8	51.054	1961.99	106.129	1731.58	197.202	248.942	48.4963	58.708	260.34	8.3372
29	B	0	Pre	NO	10221.5	101.78	317.47	48.67	52.68	1171.28	30.51	564.06	305.54	64.34	77.34	116.73	584.55	5.26
29	B	0	Post	NO	6442.72	86.46	372.8	40.14	62.55	804.47		555.07	265.48	64.14	65.02	120.73	370.26	4.66
31	A	0	Pre	NO	7441.96	42.329	1809.78	55.159	104.865	322.67	103.05	725.55	68.573	209.278	45.8042	165.767	282.72	2.567
31	A	0	Post	NO	10834.4	45.98	1909.03	74.885	86.841	505.34	142.539	2019.6	81.873	347.555	42.6264	225.868	293.04	4.0635
32	A	0	Pre	NO	7174.58	129.928	1663.71	92.485	16.152	669.66	61.116	891.06	77.325	101.577	44.744	62.861	527.49	1.4853
32	A	0	Post	NO	8915.89	148.195	1685.15	107.336	16.241	413.16	70.582	940.02	82.483	141.333	45.5581	71.141	625.61	0.9573
33	A	1	Pre	YES	8266.4	31.4	491.72	66.01	94.77	479.68	14.68	852.3	7.17	61.81	55.29	88.45	899.37	4.99
33	A	1	Post	YES	7337.41	94.62	1300.39	92.2	89.75	975.66	147.9	2301.02	7.61	73.93	66.81	87.32	998.13	12.14
34	B	0	Pre	NO	5638.57	55.45	859.35	94.31	126.52	589.77	93.59	631.79	106.7	915	56.33	78.05	579.91	5.69
34	B	0	Post	NO	4338.14	33.11	642.56	52.89	116.69	1324.76	121.3	805.5	123.05	292.04	70.75	87.26	453.56	5.53
36	A	0	Pre	YES	2459.63	16.2	371.14	15.95		290.87		265.29	58.26	14.34	65.11	56.95	191.82	1.13
36	A	0	Post	YES	1801.95	19.83	290.49	23.55		957.61		1795.2	93.58	15.14	46.23	157.66	118.89	4.09
37	A	1	Pre	YES	2845.03	18.81		45.71	31.18	317.34	33.92	261.6	8.01	30.65	68.29	38.33	210.62	2.87
37	A	1	Post	YES	5396.72	32.25	384.67	138.08	99.98	462.48	44.21	353.27	6.97	58.48	50.82	58.8	593.63	2.92
39	A	1	Pre	NO	10972.8	39.57	1639.18	65.097	85.805	605.37	102.591	861.37	470.971	11.396	44.6166	57.109	293.62	3.6692
39	A	1	Post	NO	9162.39	33.516	1570.17	46.92	87.845	596.17	116.95	1075.78	266.962	9.55	39.267	51.128	276.11	3.045
43	A	1	Pre	YES	1774.3	63.04	260.12	60.21	62.66	393.64	40.77	487.3	43.44	24.26	13.94		283.96	2.97
43	A	1	Post	YES	2701.75	55.06	463.53	79.75	91.69	724.31	38.49	818.22	53.61	31.03	28.54	44.79	279.9	3.46
46	B	0	Pre	NO	3784.2	41.11	115.98	122.67	108.7	450.05	73.57	664.03	8.97	59.69	67.44	94.13	610.04	2.71
46	B	0	Post	NO	5814.35	44.9	402.81	153.95	96.71	747.56	115.27	839.26	9.98	82.39	64	91.11	674.8	3.39
47	A	0	Pre	NO	19175.7	46.844	1865.56	101.659	42.371	206.4	86.723	713.84	71.77	58.94	64.8393		207.83	2.8463
47	A	0	Post	NO	24212.5	64.137	1650.01	123.785	53.358	193.1	93.982	1111.81	91.993	74.604	63.0665	25.533	244.57	3.174
48	A	0	Pre	NO	9762.06	65.169	2440.75	148.71	86.564	674.62	184.865	863.74	2.341	40.536	43.0678	68.521	384.29	3.4214
48	A	0	Post	NO	12235.7	30.26	1928.53	95.222	84.145	824.64	157.962	1234.65	0.416	42.452	41.8018		255.15	3.6882
49	A	1	Pre	YES	1414.42	72.29	889.02	128.84	99.29	690.76	99.81	539.3	127.93	38.81		109.89	869.72	2.55
49	A	1	Post	YES	1774.8	60.24	969.37	141.73	94.12	548.76	65.67	1217.63	127.8	38.62	45.09	112.32	1352.43	2.26
51	A	0	Pre	NO	3337.26	75.206	1770.57	142.785	109.155	673.39	129.516	1152.53	7.342	131.438	46.6417	99.033	1080.39	5.917
53	B	1	Pre	NO	3348.15	56.25	300.98	191.57	13.06	1163.92	31.34	604.1	246.42	78.77	63.41	138.2	2131.81	3.22
53	B	1	Post	NO	2600.59	34.76	68.97	131.63	17.55	622.74	27.37	618.43	204.95	58.69	68.35	106.87	1238.39	2.69
55	A	1	Pre	YES	3255.94	49.76	689.65	122.41	74.79	281.1	78.56	313.25	67.12	24.91	136.59	84.25	585.4	2.43
55	A	1	Post	YES	828.32	20.1	521.55	58.72	69.81	199.67	52.3	236.63	46.73	11.09	106.33	60.63	391.73	1.59
56	A	1	Pre	YES	6214.48	32.79	729.7	65.17	61.96	620.71	114.67	422.93	87.63	48.01	46.79	62.3	259.15	4.71
56	A	1	Post	YES	7373.23	15.49	718.49	48.78	70.79	923.27	152.71	870.47	92.35	67.39	41.31	63.63	233.73	6.34
58	A	1	Pre	YES	6534.47	289.14	1358.35	269.79	104.46	2182.24	64.5	911.52	110	49.2	77.1	129.82	1905.36	3.37
58	A	1	Post	YES	6250.05	235.88	1016.78	280.87	109.51	2895.1	76.21	1223.44	137.49	58.08	61.2	123.32	1785.71	3.42
59	A	0	Pre	NO	5900.08	77.482	1567.62	53.284	66.975	520.89	125.505	400.69	87.293	22.498	50.0396	169.253	309.83	8.1129
59	A	0	Post	NO	5940.23	47.913	1887.72	60.548	81.947	459.5	102.815	944.97	113.002	28.643	35.438	174.117	318.36	10.7505
61	A	1	Pre	NO	5290.86	28.819	2252.06	48.264	66.72	446.49	63.468	2290.53	148.707	28.764	39.6063	62.972	263.93	2.008
61	A	1	Post	NO	15903.5	21.675	1571.51	47.091	62.74	455.34	111.789	2831.14	220.446	35.428	41.2441	53.704	194.65	2.4161
62	B	1	Pre	NO	6070.42	58.03	1326.74	292.44	129.23	448	98.36	484.58	69.35	33.71	50.4	93.23	1430.71	2.69
62	B	1	Post	NO	3911.04	60.51	776.46	237.86	84.79	450.62	68.61	386.03	47.23	21.12	59	74.42	1257.46	2.43
63	B	1	Pre	NO	1571.67	49.52	1990.76	103.71	130.03	490.72		1001.46	50.03	31.03	26.05	88.45	579.72	3.99
63	B	1	Post	NO	1153.34	53.75	1728.08	152.97	117.84	322	5.79	775.64	47.23	25.84	22.09	90.18	860.35	4.19
65	B	1	Pre	NO	6065.87	17.69	2062.39	68.47	74.34	751.24	102.53	579.93	187.13	88.48	73.48	193.05	260.64	3.17
65	B	1	Post	NO	7478.17	56.84	2638	174.53	132.44	1198.99	83.27	740.49	223.81	62.21	69.12	196.53	825.88	5.28
67	A	1	Pre	NO	8397.38	42.235	3004.68	42.056	103.06	518.41	77.573	1758.98	143.627	113.485	54.0576	92.512	215.08	4.9825
67	A	1	Post	NO	6498.63	93.094	2104.68	68.933	67.798	417.17	80.086	1211.27	93.477	87.938	61.4193	93.201	267.77	5.83
68	A	1	Pre	YES	6400.43	57.94	390.87	68.31	71	444.06	64.51	587.04	120.54	41.24	29.51	127.3	585.1	4.85
68	A	1	Post	YES	4215.52	62.32	243.68	59.25	70.89	745.32	71.25	209.14	84.14	18.19	33.19		453.5	2.21
69	A	0	Pre	NO	8485.11	90.758	1741.7	171.204	51.803	997.15	87.79	942.7	95.597	67.195	50.5461	83.193	641.73	1.8109
69	A	0	Post	NO	8980.2	41.407	1904.68	158.174	60.94	3439.83	57.557	2586.93	127.852	123.169	58.5183	56.669	504.24	1.73
71	B	1	Pre	NO	5037.82	56.18	974.63	95.89	65.86	591.95	200.13	380.76	112.78	13.36	51.29	49.68	592.43	3.57
71	B	1	Post	NO	6009.19	84.79	1138.47	198.33	83.76	578.58	194.56	444.96	135.54	16.21	46.97	62.46	921.59	5.39
72	A	0	Pre	YES	4553.83	63.61	254.24	116.37	75.66	821.78	36.76	402.59	7.4	55.97	59.06	47.98	679.11	3.44
72	A	0	Post	YES	5372.35	61.14	375.34	151.95	84.3	822.13	55.79	659.16	7.59	76.4	42.64	64.69	691.9	4.31
73	B	0	Pre	NO	4131.84	57.05	688.09	36.13	43.2	311.66	83.26	393.48	96.29	47.03	62.52	49.68	358.93	2.87
73	B	0	Post	NO	4682.23	42.66	710.84	46.27	26.13	517.73	90.93	602.92	88.03	64.74	64.28	54.5	115.68	3.14
74	A	0	Pre	YES	3482.14	109.75	1224.35	98.47	32.11	436.77	37.91	439.65	72.66	37.94	68.77	80.15	636.1	3.38
74	A	0	Post	YES	4737.87	119.75	909.94	129.48	41.02	653.47	67.42	709.36	69.49	51.08	65.89	96.33	861.74	4.85
75	B	0	Pre	NO	12040.7	59.23	2081.36	113.32	35.94	468.47	88.28	1182.4	237.31	82.81	74.17	74.12	362.78	7.77
75	B	0	Post	NO	8084.1	29.34	942.27	70.39	44.73	323.63	102.19	1008.94	78.91	54.88	66.77	57.73	203.63	4.09
76	A	0	Pre	NO	5459.94	393.898	2317.31	333.293	87.023	722.4	169.677	776.13	111.344	80.248	61.2239	177.126	995.81	5.1074
76	A	0	Post	NO	7894.83	91.803	2021.25	177.656	72.166	2304.59	106.024	2130.95	118.968	140.243	46.9079	158.526	587.21	9.0332
80	B	1	Pre	NO	9249.97	29.22		78.73	4.24	4501.25	342.81	674.55	225.58	1028.36	869.43	371.44	433.3	5.45
80	B	1	Post	NO	5043.74	30.93	77.36	217.16	11.12	1602.18	404.08	1012.08	125.99	119.52	1218.39	440.53	403.47	5.8
81	A	0	Pre	NO	5992.2	47.196	1440.44	77.777	99.97	998.77	121.061	605.74	138.18	62.489	41.5541		283.53	4.0106
81	A	0	Post	NO	5343.65	43.938	1289.26	65.004	115.281	1145.43	153.317	864.21	136.421	60.254	39.7589	84.899	153.16	5.6135
82	A	0	Pre	YES	7203.45	71.56	2582.54	107.46	17.55	916.74		1147.09	293.64	38.32	129.83	94.53	170.78	5.83
82	A	0	Post	YES	3806.99	30.8	1345.59	134.67	15.67	997.75	18.67	1808.95	257.07	44.07	113.35	70.1	258.04	4.77
85	A	1	Pre	YES	8943.77	182.14	829.78	113.95	30.09	535.17	93.3	339.96	293.66	26.31	55.15	60.63	416.48	3.6
85	A	1	Post	YES	7926.21	84.34	935.65	105.04	36.49	957.74	102.79	572.86	277.86	36.49	54.1	52.45	355.99	4.63
87	A	1	Pre	YES	8404.22	62.17	759.64	128.5	54.79	3308.19	61	718.84	36.34	28.38	40.22	60.73	427.91	7.88
87	A	1	Post	YES	13817	55.28	1296.06	159.27	33.2	4000.68	71.52	1271.48	33.88	57.69	37.66	69.82	435.56	11.52
88	B	1	Pre	NO	12732	105.41	1655.13	179.65	40.8	1579.85	121.83	1295.75	287.16	97.65	56.61	93.53	924.53	4.88
88	B	1	Post	NO	12730.4	35.73	1560.03	76.31	19.7	1579.85	85.07	892.2	195.58	43.39	44.33	55.27	266.62	4.9
89	B	0	Pre	NO	1856.82	63.31	408.69	82.48	48.6	376.74	135.59	200.12	133.69	18.38	48.81	49.68	347.17	2.45
89	B	0	Post	NO	3328.09	83.86	579.38	167.78	86.62	463.32	126.05	446.37	182.3	19.83	54.92	46.32	634.12	3.65
90	A	0	Pre	NO	14100.2	127.649	10372.2	137.919	91.96	2289.96	39.279	1228.91	380.562	89.526	40.2201	131.728	334.41	25.8829
90	A	0	Post	NO	11416.8	94.488	6180.64	186.942	111.037	1326.12	68.357	1120.71	346.853	83.561	35.2821	97.456	548.77	16.234

## Sheet: Suppl Fig 5a-c
Source Data File: All mutations by patient
Hugo_Symbol	Patient	Chromosome	Start_position	End_position	Variant_Classification	Variant_Type	cDNA_Change
DDX20	Patient3	1	112308484	112308484	Missense_Mutation	SNP	c.1438G>C
SCNM1	Patient3	1	151139880	151139880	Missense_Mutation	SNP	c.388C>T
FLAD1	Patient3	1	154956395	154956395	Missense_Mutation	SNP	c.225G>C
CACNA1S	Patient3	1	201031101	201031101	Missense_Mutation	SNP	c.3024C>G
ASXL2	Patient3	2	25976475	25976475	Missense_Mutation	SNP	c.1070G>C
SCN7A	Patient3	2	167297962	167297962	Missense_Mutation	SNP	c.2101G>A
TTN	Patient3	2	179431220	179431220	Nonsense_Mutation	SNP	c.74716C>T
ZC3H15	Patient3	2	187370580	187370580	Intron	SNP	NA
ARHGEF3	Patient3	3	56835945	56835945	5'UTR	SNP	NA
QRFPR	Patient3	4	122261570	122261570	Intron	SNP	NA
HIST1H4H	Patient3	6	26285718	26285718	Missense_Mutation	SNP	c.10C>G
TULP1	Patient3	6	35479434	35479434	Missense_Mutation	SNP	c.340G>A
ZNF107	Patient3	7	64168794	64168794	Silent	SNP	c.2112C>A
GRM3	Patient3	7	86415818	86415818	Missense_Mutation	SNP	c.710G>A
CHRNA2	Patient3	8	27321213	27321213	Silent	SNP	c.747C>T
XKR4	Patient3	8	56015433	56015433	Missense_Mutation	SNP	c.385G>C
ADCY8	Patient3	8	131949398	131949398	Missense_Mutation	SNP	c.1402G>A
TMEM26	Patient3	10	63172688	63172688	Intron	SNP	NA
HPSE2	Patient3	10	100242542	100242542	Intron	SNP	NA
GBF1	Patient3	10	104142010	104142010	Missense_Mutation	SNP	c.5497G>A
NAV2	Patient3	11	19954853	19954853	Missense_Mutation	SNP	c.1132A>T
ANO3	Patient3	11	26619986	26619986	Missense_Mutation	SNP	c.1522G>A
NXPE1	Patient3	11	114393637	114393637	Missense_Mutation	SNP	c.1072C>T
GUCY2C	Patient3	12	14804435	14804435	Missense_Mutation	SNP	c.1616T>C
TRPC4	Patient3	13	38211300	38211300	Missense_Mutation	SNP	c.2674G>T
C14orf23	Patient3	14	29282226	29282226	Nonsense_Mutation	SNP	c.170C>A
VCPKMT	Patient3	14	50582828	50582828	Silent	SNP	c.336G>A
SPTB	Patient3	14	65234018	65234018	Intron	SNP	NA
C14orf132	Patient3	14	96556915	96556915	Missense_Mutation	SNP	c.34G>A
RYR3	Patient3	15	34112974	34112974	Missense_Mutation	SNP	c.10776G>T
CLCN7	Patient3	16	1515333	1515333	Missense_Mutation	SNP	c.148C>T
SHISA9	Patient3	16	12996332	12996332	Silent	SNP	c.411C>A
KAT8	Patient3	16	31138686	31138686	Intron	SNP	NA
CNTNAP4	Patient3	16	76482072	76482073	Nonsense_Mutation	DNP	c.711_712GC>TT
ZZEF1	Patient3	17	3984674	3984674	Missense_Mutation	SNP	c.2825G>A
CD68	Patient3	17	7484227	7484227	Silent	SNP	c.774G>A
LLGL1	Patient3	17	18146084	18146084	Silent	SNP	c.3144G>C
SUPT6H	Patient3	17	27028454	27028454	Intron	SNP	NA
KRT10	Patient3	17	38978200	38978200	Intron	SNP	NA
TTLL6	Patient3	17	46871624	46871624	Missense_Mutation	SNP	c.19A>G
MED13	Patient3	17	60024336	60024336	Silent	SNP	c.6334C>T
EVPL	Patient3	17	74005453	74005453	Missense_Mutation	SNP	c.3833A>T
METTL23	Patient3	17	74729160	74729160	Missense_Mutation	SNP	c.185G>T
CNN2	Patient3	19	1036598	1036598	Intron	SNP	NA
DOT1L	Patient3	19	2220321	2220321	Intron	SNP	NA
WTIP	Patient3	19	34991159	34991159	Silent	SNP	c.1278C>T
TRPM4	Patient3	19	49684616	49684616	Missense_Mutation	SNP	c.1161C>A
SRC	Patient3	20	36012805	36012805	Splice_Site	SNP	c.249C>T
SNORA71C	Patient3	20	37058437	37058437	RNA	SNP	NA
PCBP3	Patient3	21	47316189	47316189	Silent	SNP	c.78G>A
ANGPTL3	Patient3	1	63069706	63069707	In_Frame_Ins	INS	c.998_999insCTG
APOD	Patient3	3	195295969	195295971	In_Frame_Del	DEL	c.370_372delGAC
SLC4A4	Patient3	4	72425848	72425848	Frame_Shift_Del	DEL	c.2976delC
NPY1R	Patient3	4	164246677	164246678	Frame_Shift_Ins	INS	c.932_933insC
RAPGEF6	Patient3	5	130808431	130808432	Frame_Shift_Ins	INS	c.2087_2088insT
SEC61A2	Patient3	10	12198909	12198910	Frame_Shift_Ins	INS	c.620_621insA
WAC	Patient3	10	28824671	28824674	Frame_Shift_Del	DEL	c.259_262delAGAG
LAG3	Patient3	12	6887088	6887089	Splice_Site	INS	NA
OASL	Patient3	12	121458734	121458734	Frame_Shift_Del	DEL	c.1175delT
DAOA	Patient3	13	106125011	106125012	Frame_Shift_Ins	INS	c.258_259insC
ZNF19	Patient3	16	71509609	71509610	Frame_Shift_Ins	INS	c.840_841insA
ZC3H18	Patient3	16	88677721	88677726	In_Frame_Del	DEL	c.1252_1257delGAGCGG
FASN	Patient3	17	80053281	80053283	In_Frame_Del	DEL	c.193_195delTTC
CCDC102B	Patient3	18	66564620	66564621	Frame_Shift_Ins	INS	c.1218_1219insC
PRR14L	Patient3	22	32110428	32110434	Frame_Shift_Del	DEL	c.3391_3397delTCATGTG
TIMP3	Patient3	22	33255324	33255324	Frame_Shift_Del	DEL	c.596delC
FHAD1	Patient4	1	15687052	15687052	Missense_Mutation	SNP	c.2749G>A
EPHA2	Patient4	1	16451825	16451825	Intron	SNP	NA
HSPG2	Patient4	1	22150119	22150119	Silent	SNP	c.12993C>T
MYOM3	Patient4	1	24435116	24435116	Missense_Mutation	SNP	c.11C>T
AUNIP	Patient4	1	26185842	26185842	Missense_Mutation	SNP	c.7C>T
MAP7D1	Patient4	1	36644610	36644610	Missense_Mutation	SNP	c.2114G>A
PGM1	Patient4	1	64059280	64059280	Missense_Mutation	SNP	c.121C>A
WDR77	Patient4	1	111991766	111991766	Missense_Mutation	SNP	c.26T>C
NOTCH2	Patient4	1	120468195	120468195	Missense_Mutation	SNP	c.4244C>T
CGN	Patient4	1	151501959	151501959	Missense_Mutation	SNP	c.2030G>A
SSR2	Patient4	1	155988060	155988060	Splice_Site	SNP	NA
INSRR	Patient4	1	156810796	156810796	Missense_Mutation	SNP	c.3763C>T
USF1	Patient4	1	161011148	161011148	Missense_Mutation	SNP	c.526C>T
TNN	Patient4	1	175048720	175048720	Missense_Mutation	SNP	c.661G>A
CHI3L1	Patient4	1	203154380	203154380	Silent	SNP	c.189C>T
RCOR3	Patient4	1	211486910	211486910	Missense_Mutation	SNP	c.1288C>T
ADCK3	Patient4	1	227171528	227171528	Missense_Mutation	SNP	c.1229G>A
JMJD4	Patient4	1	227920252	227920252	Silent	SNP	c.1233C>T
RAD51AP2	Patient4	2	17699187	17699187	Missense_Mutation	SNP	c.496G>A
WDR35	Patient4	2	20175419	20175419	Missense_Mutation	SNP	c.442C>T
KHK	Patient4	2	27317781	27317781	Intron	SNP	NA
C2orf81	Patient4	2	74645493	74645493	5'Flank	SNP	NA
NEURL3	Patient4	2	97164048	97164048	RNA	SNP	NA
BUB1	Patient4	2	111406892	111406892	Missense_Mutation	SNP	c.2266A>G
CXCR4	Patient4	2	136872679	136872679	Silent	SNP	c.819G>A
PDE11A	Patient4	2	178681600	178681600	Missense_Mutation	SNP	c.1693G>A
SCG2	Patient4	2	224462577	224462577	Missense_Mutation	SNP	c.1424C>T
ANKMY1	Patient4	2	241463342	241463342	Missense_Mutation	SNP	c.1525G>A
SATB1	Patient4	3	18457547	18457547	Missense_Mutation	SNP	c.467T>C
CSPG5	Patient4	3	47614307	47614307	Silent	SNP	c.1251C>T
LMOD3	Patient4	3	69168490	69168490	Missense_Mutation	SNP	c.1016C>T
LSAMP	Patient4	3	115560756	115560756	Silent	SNP	c.855C>T
DIRC2	Patient4	3	122525742	122525742	Missense_Mutation	SNP	c.382G>T
PIK3CA	Patient4	3	178919230	178919230	Missense_Mutation	SNP	c.715C>G
PIK3CA	Patient4	3	178921553	178921553	Missense_Mutation	SNP	c.1035T>A
MASP1	Patient4	3	186953886	186953886	Intron	SNP	NA
SLIT2	Patient4	4	20620593	20620593	Silent	SNP	c.4551G>A
GPR125	Patient4	4	22389707	22389707	Missense_Mutation	SNP	c.3587C>T
C4orf19	Patient4	4	37462486	37462486	Intron	SNP	NA
LIN54	Patient4	4	83852165	83852165	Missense_Mutation	SNP	c.1979C>T
TBCK	Patient4	4	107168317	107168317	Missense_Mutation	SNP	c.910G>T
FNIP2	Patient4	4	159816899	159816899	Intron	SNP	NA
PLEKHG4B	Patient4	5	174168	174168	Missense_Mutation	SNP	c.3289G>A
SLC9A3	Patient4	5	476479	476479	Silent	SNP	c.1905C>T
PCDHA12	Patient4	5	140256833	140256833	Silent	SNP	c.1776G>A
PCDHGB6	Patient4	5	140789626	140789626	Silent	SNP	c.1857G>T
PCDH1	Patient4	5	141243402	141243402	Missense_Mutation	SNP	c.2494A>G
MSX2	Patient4	5	174156210	174156210	Missense_Mutation	SNP	c.428G>A
XPO5	Patient4	6	43492632	43492632	Silent	SNP	c.3249C>T
BEND3	Patient4	6	107391299	107391299	Missense_Mutation	SNP	c.1096G>A
TAAR3	Patient4	6	132930189	132930189	RNA	SNP	NA
AHI1	Patient4	6	135784338	135784338	Missense_Mutation	SNP	c.856G>A
C6orf99	Patient4	6	159294587	159294587	Missense_Mutation	SNP	c.150A>G
HEATR2	Patient4	7	801483	801483	Missense_Mutation	SNP	c.1564G>A
MICALL2	Patient4	7	1477834	1477834	Missense_Mutation	SNP	c.2210C>T
INTS1	Patient4	7	1521015	1521015	Silent	SNP	c.3813C>T
HOXA1	Patient4	7	27134245	27134245	Silent	SNP	c.822G>A
NT5C3A	Patient4	7	33063732	33063732	Intron	SNP	NA
2021-09-07	Patient4	7	35913313	35913313	Missense_Mutation	SNP	c.281G>T
MYO1G	Patient4	7	45003740	45003740	Missense_Mutation	SNP	c.2653C>T
PHKG1	Patient4	7	56148923	56148923	Missense_Mutation	SNP	c.988C>T
ZNF727	Patient4	7	63538345	63538345	Silent	SNP	c.918T>C
ZNF727	Patient4	7	63538824	63538824	Missense_Mutation	SNP	c.1397G>A
AUTS2	Patient4	7	70255557	70255557	Missense_Mutation	SNP	c.3355C>T
LAT2	Patient4	7	73639033	73639033	Silent	SNP	c.693G>A
SHFM1	Patient4	7	96303135	96303135	Silent	SNP	c.207C>T
NPTX2	Patient4	7	98246926	98246926	Silent	SNP	c.153C>T
CYP3A43	Patient4	7	99447658	99447658	Intron	SNP	NA
LRRC17	Patient4	7	102584828	102584828	Missense_Mutation	SNP	c.1100A>C
CCDC136	Patient4	7	128452280	128452280	Missense_Mutation	SNP	c.2455G>A
FLNC	Patient4	7	128493805	128493805	Missense_Mutation	SNP	c.6398G>A
HIPK2	Patient4	7	139268485	139268485	Intron	SNP	NA
CSMD3	Patient4	8	113657406	113657406	Missense_Mutation	SNP	c.3242C>A
LRRC19	Patient4	9	26997774	26997774	Missense_Mutation	SNP	c.547A>T
GBA2	Patient4	9	35737315	35737315	Missense_Mutation	SNP	c.2635C>T
HNRNPK	Patient4	9	86593155	86593155	Nonsense_Mutation	SNP	c.13C>T
BICD2	Patient4	9	95485054	95485054	Missense_Mutation	SNP	c.490C>T
ACTL7B	Patient4	9	111617633	111617633	Missense_Mutation	SNP	c.578C>T
MEGF9	Patient4	9	123370047	123370047	Silent	SNP	c.1329C>T
ODF2	Patient4	9	131235270	131235270	Silent	SNP	c.660G>A
RALGDS	Patient4	9	135978228	135978228	Silent	SNP	c.1851C>T
FCN1	Patient4	9	137801018	137801018	IGR	SNP	NA
NOTCH1	Patient4	9	139409132	139409132	Silent	SNP	c.2037C>T
TPRN	Patient4	9	140086943	140086943	Silent	SNP	c.1926C>T
CACNA1B	Patient4	9	140773502	140773502	Intron	SNP	NA
BMS1	Patient4	10	43288479	43288479	Missense_Mutation	SNP	c.976C>T
DLG5	Patient4	10	79555888	79555888	Silent	SNP	c.5367C>T
PDZD7	Patient4	10	102781636	102781636	Silent	SNP	c.786C>T
DRD4	Patient4	11	639472	639472	Missense_Mutation	SNP	c.325G>A
MUC6	Patient4	11	1027440	1027440	Missense_Mutation	SNP	c.2059C>T
PRDM11	Patient4	11	45248653	45248653	IGR	SNP	NA
PTPRJ	Patient4	11	48157667	48157667	Silent	SNP	c.1692C>T
EML3	Patient4	11	62369900	62369900	3'UTR	SNP	NA
SF3B2	Patient4	11	65825816	65825816	Silent	SNP	c.906G>A
CHRDL2	Patient4	11	74421992	74421992	Missense_Mutation	SNP	c.334C>A
KLHL35	Patient4	11	75136529	75136529	Missense_Mutation	SNP	c.1283C>T
TENM4	Patient4	11	78383276	78383276	Silent	SNP	c.5595C>T
ELK3	Patient4	12	96641081	96641081	Missense_Mutation	SNP	c.571G>A
C12orf55	Patient4	12	97024345	97024345	Missense_Mutation	SNP	c.4232A>G
MYBPC1	Patient4	12	102030502	102030502	Missense_Mutation	SNP	c.586C>T
UBE3B	Patient4	12	109967886	109967886	Intron	SNP	NA
ATP2A2	Patient4	12	110778641	110778641	Missense_Mutation	SNP	c.1939G>A
CIT	Patient4	12	120151301	120151301	Missense_Mutation	SNP	c.4333C>T
P2RX4	Patient4	12	121666868	121666868	Missense_Mutation	SNP	c.850G>A
SETD1B	Patient4	12	122257342	122257342	Missense_Mutation	SNP	c.3451G>A
PABPC3	Patient4	13	25672132	25672132	Missense_Mutation	SNP	c.1796G>A
MTIF3	Patient4	13	28014167	28014167	Missense_Mutation	SNP	c.419G>A
RCBTB2	Patient4	13	49077015	49077015	Missense_Mutation	SNP	c.962C>T
CARS2	Patient4	13	111294866	111294866	Silent	SNP	c.1419C>T
PPP2R5E	Patient4	14	63920385	63920385	Intron	SNP	NA
PNMA1	Patient4	14	74179956	74179956	Silent	SNP	c.387T>A
EML1	Patient4	14	100380535	100380535	Missense_Mutation	SNP	c.1514C>A
CEP170B	Patient4	14	105350423	105350423	Missense_Mutation	SNP	c.1307G>A
BRF1	Patient4	14	105688121	105688121	Silent	SNP	c.1179G>A
IGHG1	Patient4	14	106208378	106208378	RNA	SNP	NA
UBR1	Patient4	15	43330042	43330042	Missense_Mutation	SNP	c.1951C>T
THSD4	Patient4	15	71507738	71507738	Splice_Site	SNP	c.464G>A
NPTN	Patient4	15	73889537	73889537	Missense_Mutation	SNP	c.265G>A
CSK	Patient4	15	75094736	75094736	Missense_Mutation	SNP	c.1235C>T
KIF7	Patient4	15	90195976	90195976	Silent	SNP	c.186C>T
WDR24	Patient4	16	737041	737041	Silent	SNP	c.1425C>T
LMF1	Patient4	16	921330	921330	Silent	SNP	c.909C>T
CCNF	Patient4	16	2495575	2495575	Missense_Mutation	SNP	c.1046G>A
NTN3	Patient4	16	2522351	2522351	Missense_Mutation	SNP	c.649G>A
ADCY9	Patient4	16	4164928	4164928	Silent	SNP	c.516C>T
GRIN2A	Patient4	16	9923450	9923450	Missense_Mutation	SNP	c.1837T>G
ABCC1	Patient4	16	16149993	16149993	Silent	SNP	c.1518C>T
DNAH3	Patient4	16	20996603	20996603	Silent	SNP	c.7461C>T
SH2B1	Patient4	16	28856674	28856674	5'Flank	SNP	NA
FUS	Patient4	16	31194045	31194045	Intron	SNP	NA
KIFC3	Patient4	16	57799413	57799413	Silent	SNP	c.1470C>T
CNGB1	Patient4	16	57921917	57921917	Missense_Mutation	SNP	c.3304C>T
CMTM2	Patient4	16	66613632	66613632	Missense_Mutation	SNP	c.122C>T
CHD3	Patient4	17	7804299	7804299	Silent	SNP	c.3108C>T
RAB11FIP4	Patient4	17	29850903	29850903	Intron	SNP	NA
SRCIN1	Patient4	17	36705380	36705380	Missense_Mutation	SNP	c.3029G>C
JUP	Patient4	17	39913718	39913718	Silent	SNP	c.1995C>T
STAT5A	Patient4	17	40459601	40459601	Intron	SNP	NA
BPTF	Patient4	17	65908514	65908514	Missense_Mutation	SNP	c.4892C>A
RECQL5	Patient4	17	73627718	73627718	Silent	SNP	c.1260C>T
UNK	Patient4	17	73820362	73820362	Missense_Mutation	SNP	c.2297C>T
WBP2	Patient4	17	73847736	73847736	Silent	SNP	c.81C>T
MED16	Patient4	19	891081	891081	Silent	SNP	c.51C>T
SBNO2	Patient4	19	1119918	1119918	Silent	SNP	c.1254C>T
MLLT1	Patient4	19	6270737	6270737	Missense_Mutation	SNP	c.46C>T
C3	Patient4	19	6686188	6686188	Missense_Mutation	SNP	c.3757G>A
MCOLN1	Patient4	19	7591685	7591685	Silent	SNP	c.444G>A
PNPLA6	Patient4	19	7615310	7615310	Silent	SNP	c.1824G>A
XAB2	Patient4	19	7689293	7689293	Missense_Mutation	SNP	c.861G>A
SMARCA4	Patient4	19	11121110	11121110	Missense_Mutation	SNP	c.2177G>A
HOOK2	Patient4	19	12874358	12874358	Missense_Mutation	SNP	c.1994G>C
NOTCH3	Patient4	19	15302628	15302628	Nonsense_Mutation	SNP	c.730C>T
GATAD2A	Patient4	19	19576283	19576283	Silent	SNP	c.129C>T
ZNF253	Patient4	19	20002821	20002821	Silent	SNP	c.765C>T
ZNF737	Patient4	19	20727845	20727845	Silent	SNP	c.1164G>A
ZNF208	Patient4	19	22156193	22156193	Missense_Mutation	SNP	c.1643C>A
ZNF681	Patient4	19	23927363	23927363	Missense_Mutation	SNP	c.989T>G
AC020907.1	Patient4	19	35597549	35597549	Missense_Mutation	SNP	c.260G>A
HAUS5	Patient4	19	36113625	36113625	Missense_Mutation	SNP	c.1774G>A
ZNF850	Patient4	19	37240760	37240760	Silent	SNP	c.1182T>C
SIPA1L3	Patient4	19	38572402	38572402	Missense_Mutation	SNP	c.197G>A
FCGBP	Patient4	19	40430407	40430407	Silent	SNP	c.1536C>T
RAB4B	Patient4	19	41292856	41292856	Silent	SNP	c.630G>A
GRIK5	Patient4	19	42503458	42503458	Intron	SNP	NA
ZNF233	Patient4	19	44754327	44754327	Missense_Mutation	SNP	c.10A>G
CCDC8	Patient4	19	46915245	46915245	Missense_Mutation	SNP	c.823C>T
TSKS	Patient4	19	50265437	50265437	Missense_Mutation	SNP	c.223C>T
PCED1A	Patient4	20	2819063	2819063	Missense_Mutation	SNP	c.656C>T
E2F1	Patient4	20	32267624	32267624	Missense_Mutation	SNP	c.509T>G
TGM2	Patient4	20	36766660	36766660	Silent	SNP	c.1470C>T
BPI	Patient4	20	36952338	36952338	Missense_Mutation	SNP	c.835G>A
PTGIS	Patient4	20	48124490	48124490	Silent	SNP	c.1470C>T
TAF4	Patient4	20	60581675	60581675	Missense_Mutation	SNP	c.2114C>T
LAMA5	Patient4	20	60904979	60904979	Intron	SNP	NA
ZNF512B	Patient4	20	62641683	62641683	Intron	SNP	NA
RIPK4	Patient4	21	43166871	43166871	Missense_Mutation	SNP	c.734C>T
CBS	Patient4	21	44476981	44476981	Missense_Mutation	SNP	c.1484C>T
PCNT	Patient4	21	47769672	47769672	Missense_Mutation	SNP	c.1282G>A
MICAL3	Patient4	22	18300397	18300397	Missense_Mutation	SNP	c.5030C>T
AC002472.13	Patient4	22	21401771	21401771	Missense_Mutation	SNP	c.266G>A
CYP2D6	Patient4	22	42524935	42524935	Missense_Mutation	SNP	c.517C>T
DENND6B	Patient4	22	50755117	50755117	Intron	SNP	NA
SEC24B	Patient4	4	110446561	110446562	Frame_Shift_Ins	INS	c.2692_2693insA
OLFML2A	Patient4	9	127566481	127566497	Frame_Shift_Del	DEL	c.1028_1044delGGTCCTCCGAGCGAGTG
FAM208B	Patient4	10	5784147	5784148	Frame_Shift_Ins	INS	c.2415_2416insACATG
MLLT10	Patient4	10	22029082	22029082	Frame_Shift_Del	DEL	c.3079delG
MIB2	Patient5	1	1551903	1551903	Nonsense_Mutation	SNP	c.19G>T
PRKCZ	Patient5	1	2116054	2116054	Missense_Mutation	SNP	c.1059G>C
CHD5	Patient5	1	6202625	6202625	Missense_Mutation	SNP	c.2084C>G
ICMT	Patient5	1	6295819	6295819	Silent	SNP	c.153C>T
KLHL21	Patient5	1	6662241	6662241	Missense_Mutation	SNP	c.637C>G
CAMTA1	Patient5	1	7798460	7798460	Missense_Mutation	SNP	c.4100G>A
NBPF1	Patient5	1	16890518	16890518	Missense_Mutation	SNP	c.3340G>C
TMCO4	Patient5	1	20072109	20072109	Missense_Mutation	SNP	c.793G>A
HP1BP3	Patient5	1	21103196	21103196	Missense_Mutation	SNP	c.244G>A
PITHD1	Patient5	1	24112835	24112835	Silent	SNP	c.456C>T
GRHL3	Patient5	1	24690854	24690854	Missense_Mutation	SNP	c.1874C>T
RPS6KA1	Patient5	1	26870610	26870610	Intron	SNP	NA
XKR8	Patient5	1	28293349	28293349	Missense_Mutation	SNP	c.826G>A
TXLNA	Patient5	1	32660521	32660521	Missense_Mutation	SNP	c.1366G>A
SYNC	Patient5	1	33161119	33161119	Missense_Mutation	SNP	c.580G>A
KIAA1522	Patient5	1	33207715	33207715	Missense_Mutation	SNP	c.160G>A
AK2	Patient5	1	33502358	33502358	Silent	SNP	c.72C>T
THRAP3	Patient5	1	36758217	36758217	Nonsense_Mutation	SNP	c.1937C>G
MACF1	Patient5	1	39549953	39549953	Silent	SNP	c.63G>C
MACF1	Patient5	1	39735376	39735376	Intron	SNP	NA
SZT2	Patient5	1	43888272	43888272	Missense_Mutation	SNP	c.1891G>A
ARTN	Patient5	1	44401744	44401744	Intron	SNP	NA
IPO13	Patient5	1	44424237	44424237	Missense_Mutation	SNP	c.1854C>G
BTBD19	Patient5	1	45278165	45278165	Intron	SNP	NA
TOE1	Patient5	1	45808062	45808062	Missense_Mutation	SNP	c.499G>A
NRD1	Patient5	1	52289368	52289368	Missense_Mutation	SNP	c.1331C>G
DMRTB1	Patient5	1	53932282	53932282	Missense_Mutation	SNP	c.976G>C
WLS	Patient5	1	68615976	68615976	Silent	SNP	c.867C>T
LRRC7	Patient5	1	70488940	70488940	Missense_Mutation	SNP	c.1563G>C
NEXN	Patient5	1	78395154	78395154	Missense_Mutation	SNP	c.1018G>A
RPF1	Patient5	1	84946656	84946656	Missense_Mutation	SNP	c.246G>C
SYDE2	Patient5	1	85655871	85655871	Nonsense_Mutation	SNP	c.1310C>G
DDAH1	Patient5	1	85824450	85824450	Silent	SNP	c.384C>T
KIAA1107	Patient5	1	92642877	92642877	Missense_Mutation	SNP	c.813G>T
RPAP2	Patient5	1	92799014	92799014	Missense_Mutation	SNP	c.1522G>A
RPL5	Patient5	1	93307414	93307414	Missense_Mutation	SNP	c.886G>A
PALMD	Patient5	1	100155101	100155101	Missense_Mutation	SNP	c.1285G>C
AGL	Patient5	1	100366392	100366392	Missense_Mutation	SNP	c.3563C>T
FAM102B	Patient5	1	109159024	109159024	Silent	SNP	c.426G>A
GPSM2	Patient5	1	109472474	109472474	Missense_Mutation	SNP	c.1967G>C
GSTM5	Patient5	1	110256190	110256190	Intron	SNP	NA
MAGI3	Patient5	1	114161157	114161157	Silent	SNP	c.1080C>T
DCLRE1B	Patient5	1	114449794	114449794	Intron	SNP	NA
SYCP1	Patient5	1	115455750	115455750	Missense_Mutation	SNP	c.1626G>C
PHGDH	Patient5	1	120269644	120269644	Silent	SNP	c.429G>T
SEC22B	Patient5	1	145109606	145109606	RNA	SNP	NA
FMO5	Patient5	1	146658614	146658614	Silent	SNP	c.1467C>T
NBPF14	Patient5	1	148009341	148009341	Intron	SNP	NA
ADAMTSL4	Patient5	1	150531649	150531649	Intron	SNP	NA
PSMD4	Patient5	1	151237921	151237921	Missense_Mutation	SNP	c.490G>C
PSMD4	Patient5	1	151239066	151239066	Intron	SNP	NA
MRPL9	Patient5	1	151735502	151735502	Missense_Mutation	SNP	c.274G>C
TCHH	Patient5	1	152081694	152081694	Silent	SNP	c.3999G>A
HRNR	Patient5	1	152191955	152191955	Missense_Mutation	SNP	c.2150G>A
SLC39A1	Patient5	1	153935045	153935045	Silent	SNP	c.147C>T
AQP10	Patient5	1	154295742	154295742	Silent	SNP	c.396G>A
ASH1L	Patient5	1	155317537	155317537	Silent	SNP	c.7728G>A
ASH1L	Patient5	1	155450030	155450030	Silent	SNP	c.2631C>T
TTC24	Patient5	1	156552169	156552169	Missense_Mutation	SNP	c.853G>A
PRCC	Patient5	1	156756784	156756784	Missense_Mutation	SNP	c.901G>C
PEAR1	Patient5	1	156883788	156883788	Missense_Mutation	SNP	c.2858C>T
LRRC71	Patient5	1	156894299	156894299	Missense_Mutation	SNP	c.394C>A
ARHGEF11	Patient5	1	156939838	156939838	Intron	SNP	NA
CASQ1	Patient5	1	160168503	160168503	Missense_Mutation	SNP	c.865G>C
LY9	Patient5	1	160793530	160793530	Missense_Mutation	SNP	c.1774G>A
SELL	Patient5	1	169679608	169679608	Silent	SNP	c.93C>T
PRRC2C	Patient5	1	171509478	171509478	Missense_Mutation	SNP	c.2867C>T
SUCO	Patient5	1	172539847	172539847	Silent	SNP	c.1026G>A
SUCO	Patient5	1	172543041	172543041	Missense_Mutation	SNP	c.1060G>A
SERPINC1	Patient5	1	173878925	173878925	Silent	SNP	c.918C>T
RC3H1	Patient5	1	173915735	173915735	Missense_Mutation	SNP	c.2840C>T
TDRD5	Patient5	1	179604808	179604808	Missense_Mutation	SNP	c.1306G>A
HMCN1	Patient5	1	185985277	185985277	Silent	SNP	c.5097C>T
TPR	Patient5	1	186326680	186326680	Missense_Mutation	SNP	c.1573G>A
ZBTB41	Patient5	1	197129151	197129151	Intron	SNP	NA
CRB1	Patient5	1	197411414	197411414	Missense_Mutation	SNP	c.3997G>A
CRB1	Patient5	1	197446976	197446976	Missense_Mutation	SNP	c.4188G>C
C1orf106	Patient5	1	200880732	200880732	Missense_Mutation	SNP	c.1366G>C
LAD1	Patient5	1	201356315	201356315	Intron	SNP	NA
IPO9	Patient5	1	201843488	201843488	Missense_Mutation	SNP	c.2821G>A
LGR6	Patient5	1	202287453	202287453	Silent	SNP	c.2022C>T
C1orf116	Patient5	1	207195790	207195790	Missense_Mutation	SNP	c.1319C>T
LAMB3	Patient5	1	209791906	209791906	Missense_Mutation	SNP	c.2800G>C
TRAF5	Patient5	1	211533334	211533334	Silent	SNP	c.459G>A
RPS6KC1	Patient5	1	213436100	213436100	Missense_Mutation	SNP	c.3031C>T
DNAH14	Patient5	1	225211385	225211385	Missense_Mutation	SNP	c.1233C>A
LBR	Patient5	1	225609961	225609961	Missense_Mutation	SNP	c.184C>G
ITPKB	Patient5	1	226829810	226829810	Nonsense_Mutation	SNP	c.2263G>T
PSEN2	Patient5	1	227076677	227076677	Silent	SNP	c.714C>T
CDC42BPA	Patient5	1	227300016	227300016	Silent	SNP	c.1998G>A
CDC42BPA	Patient5	1	227300480	227300480	Silent	SNP	c.1782G>A
ZNF678	Patient5	1	227842672	227842672	Missense_Mutation	SNP	c.721G>A
OBSCN	Patient5	1	228456204	228456204	Intron	SNP	NA
OBSCN	Patient5	1	228481064	228481064	Missense_Mutation	SNP	c.10878C>G
SNORA51	Patient5	1	228786255	228786255	RNA	SNP	NA
NUP133	Patient5	1	229613396	229613396	Silent	SNP	c.1704G>A
NUP133	Patient5	1	229641834	229641834	Missense_Mutation	SNP	c.254G>C
ABCB10	Patient5	1	229694117	229694117	Missense_Mutation	SNP	c.283C>G
GALNT2	Patient5	1	230410191	230410191	Splice_Site	SNP	c.1441G>A
SLC35F3	Patient5	1	234041449	234041449	Silent	SNP	c.228G>A
NID1	Patient5	1	236228167	236228167	Silent	SNP	c.213C>T
HEATR1	Patient5	1	236724565	236724565	Missense_Mutation	SNP	c.4606G>A
HEATR1	Patient5	1	236740115	236740115	Missense_Mutation	SNP	c.2890G>A
RYR2	Patient5	1	237863573	237863573	Missense_Mutation	SNP	c.9173G>T
FMN2	Patient5	1	240256776	240256776	Missense_Mutation	SNP	c.1367G>A
FH	Patient5	1	241661222	241661222	Missense_Mutation	SNP	c.1439C>T
KIF26B	Patient5	1	245582981	245582981	Missense_Mutation	SNP	c.1100C>T
NLRP3	Patient5	1	247599290	247599290	Silent	SNP	c.2517C>T
OR2M7	Patient5	1	248487554	248487554	Missense_Mutation	SNP	c.317C>T
TPO	Patient5	2	1426806	1426806	Intron	SNP	NA
RSAD2	Patient5	2	7018251	7018251	Missense_Mutation	SNP	c.320G>A
DRC1	Patient5	2	26667639	26667639	Missense_Mutation	SNP	c.1219G>C
MAPRE3	Patient5	2	27246234	27246234	Silent	SNP	c.156C>T
ZNF513	Patient5	2	27601059	27601059	Missense_Mutation	SNP	c.979G>A
ZNF513	Patient5	2	27601233	27601233	Silent	SNP	c.805C>T
ZNF513	Patient5	2	27601554	27601554	Silent	SNP	c.579G>A
IFT172	Patient5	2	27676140	27676140	Intron	SNP	NA
FNDC4	Patient5	2	27715584	27715584	Missense_Mutation	SNP	c.618G>C
BIRC6	Patient5	2	32730266	32730266	Missense_Mutation	SNP	c.9694C>G
SLC8A1	Patient5	2	40656553	40656553	Missense_Mutation	SNP	c.868G>C
SRBD1	Patient5	2	45801839	45801839	Nonsense_Mutation	SNP	c.1096G>T
LHCGR	Patient5	2	48982739	48982739	Silent	SNP	c.72G>A
NRXN1	Patient5	2	50318528	50318528	Missense_Mutation	SNP	c.3651C>G
PSME4	Patient5	2	54197844	54197844	Silent	SNP	c.78C>T
TSPYL6	Patient5	2	54482593	54482593	Missense_Mutation	SNP	c.696G>C
DYSF	Patient5	2	71883430	71883430	Intron	SNP	NA
ALMS1	Patient5	2	73680462	73680462	Missense_Mutation	SNP	c.6805G>C
LRRTM1	Patient5	2	80529762	80529762	Missense_Mutation	SNP	c.1183G>A
TRABD2A	Patient5	2	85051099	85051099	Missense_Mutation	SNP	c.1312C>A
IGKV1-9	Patient5	2	89309696	89309696	RNA	SNP	NA
Unknown	Patient5	2	97328014	97328014	IGR	SNP	NA
ZAP70	Patient5	2	98350010	98350010	Nonsense_Mutation	SNP	c.841C>T
LYG1	Patient5	2	99900986	99900986	Intron	SNP	NA
CREG2	Patient5	2	102003890	102003890	Silent	SNP	c.30G>A
IL1R1	Patient5	2	102791998	102791998	Missense_Mutation	SNP	c.1196C>G
EDAR	Patient5	2	109527363	109527363	Intron	SNP	NA
ACOXL	Patient5	2	111875365	111875365	Missense_Mutation	SNP	c.1715G>A
CKAP2L	Patient5	2	113509853	113509853	Silent	SNP	c.1593C>T
ERCC3	Patient5	2	128016997	128016997	Missense_Mutation	SNP	c.2092G>A
LCT	Patient5	2	136562438	136562438	Missense_Mutation	SNP	c.4363C>T
MBD5	Patient5	2	149270471	149270471	Missense_Mutation	SNP	c.4446G>A
RIF1	Patient5	2	152321416	152321416	Silent	SNP	c.5382G>A
NEB	Patient5	2	152487241	152487241	Silent	SNP	c.8982C>T
GALNT13	Patient5	2	155115637	155115637	Missense_Mutation	SNP	c.961G>C
BAZ2B	Patient5	2	160289325	160289325	Missense_Mutation	SNP	c.1843G>A
SCN3A	Patient5	2	165947222	165947222	Missense_Mutation	SNP	c.5441C>T
SCN7A	Patient5	2	167273255	167273255	Missense_Mutation	SNP	c.3376G>A
XIRP2	Patient5	2	168099209	168099209	Missense_Mutation	SNP	c.1307C>T
DHRS9	Patient5	2	169952253	169952253	Silent	SNP	c.936G>A
LRP2	Patient5	2	170063434	170063434	Missense_Mutation	SNP	c.6796G>C
GORASP2	Patient5	2	171786399	171786399	Intron	SNP	NA
PDK1	Patient5	2	173420904	173420904	Missense_Mutation	SNP	c.26G>A
TTN	Patient5	2	179403519	179403519	Missense_Mutation	SNP	c.94114G>A
TTN	Patient5	2	179499570	179499570	Missense_Mutation	SNP	c.37108G>A
TTN	Patient5	2	179644117	179644117	Missense_Mutation	SNP	c.3802G>C
TTN	Patient5	2	179644150	179644150	Missense_Mutation	SNP	c.3769G>C
ITGA4	Patient5	2	182374609	182374609	Intron	SNP	NA
CERKL	Patient5	2	182423429	182423429	Silent	SNP	c.762C>G
ITGAV	Patient5	2	187540562	187540562	Missense_Mutation	SNP	c.2836C>G
TMEM194B	Patient5	2	191383715	191383715	Silent	SNP	c.408G>A
PLCL1	Patient5	2	198948665	198948665	Missense_Mutation	SNP	c.424C>G
KCTD18	Patient5	2	201363660	201363660	Missense_Mutation	SNP	c.520G>A
TMEM237	Patient5	2	202490845	202490845	Missense_Mutation	SNP	c.1063C>G
CCNYL1	Patient5	2	208615811	208615811	Missense_Mutation	SNP	c.937C>T
SPAG16	Patient5	2	214149217	214149217	Nonsense_Mutation	SNP	c.10C>T
ABCA12	Patient5	2	215865643	215865643	Missense_Mutation	SNP	c.2965C>A
TNS1	Patient5	2	218751342	218751342	Silent	SNP	c.519C>G
ZNF142	Patient5	2	219507176	219507176	Missense_Mutation	SNP	c.4063G>C
ARMC9	Patient5	2	232156134	232156134	Silent	SNP	c.1695C>T
C2orf57	Patient5	2	232458017	232458017	Nonsense_Mutation	SNP	c.355C>T
ECEL1	Patient5	2	233351253	233351253	Missense_Mutation	SNP	c.111C>A
UGT1A1	Patient5	2	234526353	234526353	De_novo_Start_InFrame	SNP	NA
MLPH	Patient5	2	238443218	238443218	Silent	SNP	c.1032G>C
BRPF1	Patient5	3	9787315	9787315	Missense_Mutation	SNP	c.3109G>A
NUP210	Patient5	3	13417882	13417882	Missense_Mutation	SNP	c.1202C>T
PLCL2	Patient5	3	17053361	17053361	Silent	SNP	c.2145C>T
CLASP2	Patient5	3	33612275	33612275	Missense_Mutation	SNP	c.2734G>C
ZNF662	Patient5	3	42947891	42947891	5'UTR	SNP	NA
CCDC36	Patient5	3	49298244	49298244	IGR	SNP	NA
RNF123	Patient5	3	49736507	49736507	Missense_Mutation	SNP	c.733G>A
VPRBP	Patient5	3	51457425	51457425	Missense_Mutation	SNP	c.1652C>T
GPR62	Patient5	3	51989686	51989686	Silent	SNP	c.18G>T
PBRM1	Patient5	3	52597491	52597491	Silent	SNP	c.3894G>A
ITIH1	Patient5	3	52821133	52821133	Intron	SNP	NA
CACNA1D	Patient5	3	53531215	53531215	Missense_Mutation	SNP	c.104C>T
CACNA1D	Patient5	3	53806910	53806910	Silent	SNP	c.4095G>A
CRYBG3	Patient5	3	97607275	97607275	Missense_Mutation	SNP	c.1536G>C
WDR52	Patient5	3	113049417	113049417	Silent	SNP	c.3714G>A
WDR52	Patient5	3	113082017	113082017	Missense_Mutation	SNP	c.2909C>G
STXBP5L	Patient5	3	121132177	121132177	Intron	SNP	NA
TXNRD3NB	Patient5	3	126327377	126327377	5'UTR	SNP	NA
ZIC4	Patient5	3	147108790	147108790	Missense_Mutation	SNP	c.932C>T
COMMD2	Patient5	3	149470210	149470210	Missense_Mutation	SNP	c.22G>A
SMC4	Patient5	3	160146582	160146582	Missense_Mutation	SNP	c.2647G>C
PDCD10	Patient5	3	167413513	167413513	Intron	SNP	NA
SERPINI1	Patient5	3	167540842	167540842	Missense_Mutation	SNP	c.1048G>C
MECOM	Patient5	3	168838955	168838955	Nonsense_Mutation	SNP	c.457C>T
USP13	Patient5	3	179437722	179437722	Intron	SNP	NA
ALG3	Patient5	3	183966713	183966713	Missense_Mutation	SNP	c.16C>T
LEPREL1	Patient5	3	189838492	189838492	Missense_Mutation	SNP	c.29T>C
LETM1	Patient5	4	1821106	1821106	Missense_Mutation	SNP	c.1702G>A
ZFYVE28	Patient5	4	2341218	2341218	Silent	SNP	c.483G>A
TADA2B	Patient5	4	7045324	7045324	Missense_Mutation	SNP	c.18G>C
GPR125	Patient5	4	22517362	22517362	Silent	SNP	c.46T>C
NFXL1	Patient5	4	47900068	47900068	Missense_Mutation	SNP	c.1120C>T
TXK	Patient5	4	48096112	48096112	Missense_Mutation	SNP	c.691C>T
FRYL	Patient5	4	48591845	48591845	Silent	SNP	c.1557C>G
FIP1L1	Patient5	4	54319318	54319318	Intron	SNP	NA
KIT	Patient5	4	55594007	55594007	Missense_Mutation	SNP	c.1793G>A
BMP2K	Patient5	4	79772180	79772180	Missense_Mutation	SNP	c.853C>T
PRDM8	Patient5	4	81123829	81123829	Missense_Mutation	SNP	c.1213G>A
BMP3	Patient5	4	81952715	81952715	Missense_Mutation	SNP	c.277G>A
RAP1GDS1	Patient5	4	99300177	99300177	Missense_Mutation	SNP	c.371G>C
RP11-766F14.2	Patient5	4	100575252	100575252	Missense_Mutation	SNP	c.554C>T
MANBA	Patient5	4	103681878	103681878	Missense_Mutation	SNP	c.174C>G
GIMD1	Patient5	4	107288419	107288419	lincRNA	SNP	NA
EGF	Patient5	4	110862218	110862218	Missense_Mutation	SNP	c.244C>T
TIFA	Patient5	4	113199285	113199285	Silent	SNP	c.288G>C
ANK2	Patient5	4	114278493	114278493	Missense_Mutation	SNP	c.8719G>C
KIAA1109	Patient5	4	123227108	123227108	Missense_Mutation	SNP	c.9749G>C
PLK4	Patient5	4	128807008	128807008	Silent	SNP	c.483G>A
PLK4	Patient5	4	128807096	128807096	Missense_Mutation	SNP	c.571G>C
PLK4	Patient5	4	128807243	128807243	Missense_Mutation	SNP	c.718G>A
SH3D19	Patient5	4	152054306	152054306	Missense_Mutation	SNP	c.1798C>T
MSMO1	Patient5	4	166261394	166261394	Missense_Mutation	SNP	c.553G>A
LRP2BP	Patient5	4	186299294	186299294	Missense_Mutation	SNP	c.47C>T
ADAMTS16	Patient5	5	5140590	5140590	Missense_Mutation	SNP	c.10C>T
SRD5A1	Patient5	5	6633867	6633867	Missense_Mutation	SNP	c.178G>A
FAM134B	Patient5	5	16565911	16565911	Intron	SNP	NA
CDH6	Patient5	5	31323064	31323064	Missense_Mutation	SNP	c.2022C>G
SLC1A3	Patient5	5	36679959	36679959	Missense_Mutation	SNP	c.1091C>T
OSMR	Patient5	5	38919005	38919005	Missense_Mutation	SNP	c.1426G>C
ARL15	Patient5	5	53606303	53606303	Missense_Mutation	SNP	c.7G>C
GPX8	Patient5	5	54456884	54456884	Silent	SNP	c.267G>A
FCHO2	Patient5	5	72311482	72311482	Silent	SNP	c.630C>G
CRHBP	Patient5	5	76249936	76249936	Silent	SNP	c.258C>T
AP3B1	Patient5	5	77461505	77461505	Intron	SNP	NA
ZFYVE16	Patient5	5	79733296	79733296	Missense_Mutation	SNP	c.792C>G
MSH3	Patient5	5	80088662	80088662	Splice_Site	SNP	c.2654C>T
RPS23	Patient5	5	81571074	81571074	3'UTR	SNP	NA
ERAP1	Patient5	5	96129109	96129109	Silent	SNP	c.1182G>C
ERAP1	Patient5	5	96139620	96139620	Missense_Mutation	SNP	c.10C>G
CAMK4	Patient5	5	110782393	110782393	Missense_Mutation	SNP	c.469G>A
FEM1C	Patient5	5	114878795	114878795	Silent	SNP	c.396G>A
SEMA6A	Patient5	5	115803283	115803283	Silent	SNP	c.1890G>A
DTWD2	Patient5	5	118183874	118183874	Missense_Mutation	SNP	c.637C>T
ZNF608	Patient5	5	124036909	124036909	Silent	SNP	c.960C>G
2021-03-03	Patient5	5	126250661	126250661	Missense_Mutation	SNP	c.354C>G
RAPGEF6	Patient5	5	130940340	130940340	Nonsense_Mutation	SNP	c.116C>G
TCF7	Patient5	5	133450639	133450639	Silent	SNP	c.42C>T
HNRNPA0	Patient5	5	137089600	137089600	Silent	SNP	c.156C>T
GFRA3	Patient5	5	137588755	137588755	Intron	SNP	NA
CTNNA1	Patient5	5	138268356	138268356	Silent	SNP	c.2388C>G
MATR3	Patient5	5	138651754	138651754	Intron	SNP	NA
PSD2	Patient5	5	139189367	139189367	Silent	SNP	c.342C>G
PCDHA2	Patient5	5	140176415	140176415	Silent	SNP	c.1866C>T
PCDHA9	Patient5	5	140228374	140228374	Silent	SNP	c.294G>A
PCDHB8	Patient5	5	140560010	140560010	Nonsense_Mutation	SNP	c.2395C>T
PCDHGB3	Patient5	5	140752131	140752131	Missense_Mutation	SNP	c.2170G>A
PCDHGB7	Patient5	5	140797733	140797733	Missense_Mutation	SNP	c.307G>C
SH3RF2	Patient5	5	145393569	145393569	Missense_Mutation	SNP	c.1004C>G
HTR4	Patient5	5	147870401	147870401	Intron	SNP	NA
CSF1R	Patient5	5	149453055	149453055	Splice_Site	SNP	c.891G>A
NMUR2	Patient5	5	151775062	151775062	Missense_Mutation	SNP	c.895G>A
NMUR2	Patient5	5	151783961	151783961	Silent	SNP	c.714C>G
MFAP3	Patient5	5	153432974	153432974	Missense_Mutation	SNP	c.790C>G
GABRG2	Patient5	5	161580174	161580174	Missense_Mutation	SNP	c.1204G>A
DOCK2	Patient5	5	169129407	169129407	Silent	SNP	c.1359C>T
DOCK2	Patient5	5	169502950	169502950	Splice_Site	SNP	NA
SLC34A1	Patient5	5	176825208	176825208	Missense_Mutation	SNP	c.1841T>G
PDLIM7	Patient5	5	176919568	176919568	Missense_Mutation	SNP	c.207G>C
TBC1D9B	Patient5	5	179306774	179306774	Missense_Mutation	SNP	c.1270C>A
ZFP62	Patient5	5	180277558	180277558	Missense_Mutation	SNP	c.937G>C
RIPK1	Patient5	6	3083554	3083554	Intron	SNP	NA
BPHL	Patient5	6	3123961	3123961	Missense_Mutation	SNP	c.178G>A
DSP	Patient5	6	7583797	7583797	Missense_Mutation	SNP	c.6302C>T
BLOC1S5-TXNDC5	Patient5	6	7988030	7988030	Intron	SNP	NA
HIVEP1	Patient5	6	12123468	12123468	Nonsense_Mutation	SNP	c.3440C>G
DEK	Patient5	6	18264725	18264725	5'UTR	SNP	NA
HIST1H3A	Patient5	6	26021056	26021056	Silent	SNP	c.339C>T
HIST1H1D	Patient5	6	26234832	26234832	Silent	SNP	c.330G>A
HIST1H2BN	Patient5	6	27806652	27806652	Silent	SNP	c.213C>T
OR2J1	Patient5	6	29069127	29069127	Silent	SNP	c.408C>T
PPP1R10	Patient5	6	30573926	30573926	Silent	SNP	c.729C>G
HSPA1B	Patient5	6	31795560	31795560	5'UTR	SNP	NA
SKIV2L	Patient5	6	31937342	31937342	Silent	SNP	c.3591C>T
TNXB	Patient5	6	32024675	32024675	Missense_Mutation	SNP	c.7831G>A
PBX2	Patient5	6	32154148	32154148	3'UTR	SNP	NA
PBX2	Patient5	6	32157485	32157485	Missense_Mutation	SNP	c.208G>A
RING1	Patient5	6	33176614	33176614	Silent	SNP	c.15G>A
LEMD2	Patient5	6	33756864	33756864	Silent	SNP	c.30G>A
SLC26A8	Patient5	6	35927371	35927371	Intron	SNP	NA
DNAH8	Patient5	6	38810488	38810488	Missense_Mutation	SNP	c.4003C>T
DNAH8	Patient5	6	38851167	38851167	Missense_Mutation	SNP	c.7420G>A
TBCC	Patient5	6	42713254	42713254	Silent	SNP	c.558C>T
GLTSCR1L	Patient5	6	42796933	42796933	Nonsense_Mutation	SNP	c.862C>T
SRF	Patient5	6	43146859	43146859	Silent	SNP	c.1458G>T
ABCC10	Patient5	6	43403953	43403953	Missense_Mutation	SNP	c.1843G>C
ABCC10	Patient5	6	43410855	43410855	Missense_Mutation	SNP	c.2374G>A
VEGFA	Patient5	6	43749750	43749750	Silent	SNP	c.603G>C
DST	Patient5	6	56471946	56471946	Missense_Mutation	SNP	c.6847G>A
ZNF451	Patient5	6	56997999	56997999	Intron	SNP	NA
EYS	Patient5	6	65301654	65301654	Missense_Mutation	SNP	c.4106C>T
BAI3	Patient5	6	70070778	70070778	Missense_Mutation	SNP	c.3613G>A
COL19A1	Patient5	6	70639518	70639518	Missense_Mutation	SNP	c.592G>A
BCKDHB	Patient5	6	80816497	80816497	Silent	SNP	c.87G>A
SNAP91	Patient5	6	84303419	84303419	Missense_Mutation	SNP	c.1474G>C
UFL1	Patient5	6	96986529	96986529	Missense_Mutation	SNP	c.1001C>T
FBXL4	Patient5	6	99374868	99374868	De_novo_Start_InFrame	SNP	NA
PNISR	Patient5	6	99848472	99848472	Missense_Mutation	SNP	c.2362C>G
SNX3	Patient5	6	108543532	108543532	Intron	SNP	NA
ZBTB24	Patient5	6	109802653	109802653	Missense_Mutation	SNP	c.577C>G
LAMA4	Patient5	6	112466087	112466087	Missense_Mutation	SNP	c.2402C>T
DSE	Patient5	6	116747827	116747827	Silent	SNP	c.507G>A
STX7	Patient5	6	132796797	132796797	Silent	SNP	c.90G>A
AHI1	Patient5	6	135819055	135819055	5'Flank	SNP	NA
MAP3K5	Patient5	6	136977468	136977468	Missense_Mutation	SNP	c.1657G>A
UTRN	Patient5	6	144750037	144750037	Intron	SNP	NA
UTRN	Patient5	6	144852233	144852233	Silent	SNP	c.5952C>T
ADGB	Patient5	6	147109581	147109581	Missense_Mutation	SNP	c.4372G>A
ADGB	Patient5	6	147109733	147109733	Silent	SNP	c.4524G>A
RAET1E	Patient5	6	150209749	150209749	Missense_Mutation	SNP	c.677G>C
AKAP12	Patient5	6	151672868	151672868	Missense_Mutation	SNP	c.3342G>C
SYNE1	Patient5	6	152768727	152768727	Missense_Mutation	SNP	c.3535G>A
AL590867.1	Patient5	6	153603469	153603469	Intron	SNP	NA
ARID1B	Patient5	6	157527481	157527481	Missense_Mutation	SNP	c.5167G>A
SYNJ2	Patient5	6	158499234	158499234	Missense_Mutation	SNP	c.2488G>A
IGF2R	Patient5	6	160467629	160467629	Missense_Mutation	SNP	c.2003C>T
FGFR1OP	Patient5	6	167438379	167438379	Missense_Mutation	SNP	c.916G>A
TTLL2	Patient5	6	167753919	167753919	Missense_Mutation	SNP	c.531C>A
MLLT4	Patient5	6	168317923	168317923	Intron	SNP	NA
MAD1L1	Patient5	7	2262363	2262363	Silent	SNP	c.318C>T
CARD11	Patient5	7	2977549	2977549	Missense_Mutation	SNP	c.1135C>T
TNRC18	Patient5	7	5467651	5467651	5'Flank	SNP	NA
CYTH3	Patient5	7	6212501	6212501	Missense_Mutation	SNP	c.55C>T
PHF14	Patient5	7	11078448	11078448	Missense_Mutation	SNP	c.2042G>A
DNAH11	Patient5	7	21659617	21659617	Missense_Mutation	SNP	c.4421C>G
RAPGEF5	Patient5	7	22259529	22259529	Nonsense_Mutation	SNP	c.952C>T
IGF2BP3	Patient5	7	23358764	23358764	Missense_Mutation	SNP	c.1313C>T
DFNA5	Patient5	7	24738775	24738775	Missense_Mutation	SNP	c.1361C>T
BBS9	Patient5	7	33545228	33545228	Silent	SNP	c.2269C>T
ANLN	Patient5	7	36461471	36461471	Silent	SNP	c.2169C>T
ANLN	Patient5	7	36489403	36489403	Missense_Mutation	SNP	c.3208G>A
DBNL	Patient5	7	44098518	44098518	Silent	SNP	c.771G>A
AEBP1	Patient5	7	44150504	44150504	Intron	SNP	NA
NACAD	Patient5	7	45124317	45124317	Silent	SNP	c.1462C>T
IKZF1	Patient5	7	50468236	50468236	Missense_Mutation	SNP	c.1471G>C
FIGNL1	Patient5	7	50513641	50513641	Silent	SNP	c.1345C>T
2021-09-14	Patient5	7	55929647	55929647	Missense_Mutation	SNP	c.43G>A
ZNF727	Patient5	7	63538824	63538824	Missense_Mutation	SNP	c.1397G>A
BAZ1B	Patient5	7	72879812	72879812	Nonsense_Mutation	SNP	c.3028C>T
ABCB1	Patient5	7	87179205	87179205	Missense_Mutation	SNP	c.1516G>A
CLDN12	Patient5	7	90042049	90042049	Missense_Mutation	SNP	c.59C>T
SGCE	Patient5	7	94228188	94228188	Silent	SNP	c.1152G>A
DLX5	Patient5	7	96651595	96651595	Nonsense_Mutation	SNP	c.442C>T
ZSCAN25	Patient5	7	99227358	99227358	Silent	SNP	c.1350G>A
ZCWPW1	Patient5	7	100001396	100001396	Missense_Mutation	SNP	c.1331C>T
SRRT	Patient5	7	100478937	100478937	Missense_Mutation	SNP	c.154C>T
CUX1	Patient5	7	101845084	101845084	Missense_Mutation	SNP	c.2507C>T
DNAJC2	Patient5	7	102982312	102982312	Missense_Mutation	SNP	c.154G>A
KMT2E	Patient5	7	104752348	104752348	Missense_Mutation	SNP	c.4145C>G
GPR22	Patient5	7	107114695	107114695	Missense_Mutation	SNP	c.190G>T
BCAP29	Patient5	7	107234419	107234419	Silent	SNP	c.213G>A
LAMB1	Patient5	7	107641993	107641993	Intron	SNP	NA
LAMB1	Patient5	7	107642054	107642054	Silent	SNP	c.162G>A
PPP1R3A	Patient5	7	113519409	113519409	Missense_Mutation	SNP	c.1738G>A
FOXP2	Patient5	7	114331496	114331496	IGR	SNP	NA
WNT2	Patient5	7	116937913	116937913	Missense_Mutation	SNP	c.606G>C
CPED1	Patient5	7	120629874	120629874	Nonsense_Mutation	SNP	c.199C>T
FEZF1	Patient5	7	121943894	121943894	Missense_Mutation	SNP	c.598G>A
TMEM229A	Patient5	7	123672479	123672479	Silent	SNP	c.579G>A
TNPO3	Patient5	7	128607331	128607331	Intron	SNP	NA
AKR1B10	Patient5	7	134221411	134221411	Missense_Mutation	SNP	c.439G>A
SVOPL	Patient5	7	138310774	138310774	Silent	SNP	c.1203C>G
C7orf55-LUC7L2	Patient5	7	139090541	139090541	Intron	SNP	NA
PRSS58	Patient5	7	141952132	141952132	Missense_Mutation	SNP	c.635C>T
OR9A2	Patient5	7	142723591	142723591	Missense_Mutation	SNP	c.629C>T
OR9A2	Patient5	7	142723923	142723923	Silent	SNP	c.297C>T
CLCN1	Patient5	7	143042840	143042840	Silent	SNP	c.2157C>T
ZNF786	Patient5	7	148768635	148768635	Missense_Mutation	SNP	c.1229G>A
REPIN1	Patient5	7	150069575	150069575	Silent	SNP	c.1245G>A
AGAP3	Patient5	7	150784278	150784278	Intron	SNP	NA
GBX1	Patient5	7	150845897	150845897	Missense_Mutation	SNP	c.871C>T
DPP6	Patient5	7	154672632	154672632	Missense_Mutation	SNP	c.2113C>T
GATA4	Patient5	8	11606455	11606455	Missense_Mutation	SNP	c.644G>C
XPO7	Patient5	8	21860823	21860823	Nonsense_Mutation	SNP	c.3037G>T
TNFRSF10B	Patient5	8	22878115	22878115	3'UTR	SNP	NA
DOCK5	Patient5	8	25225700	25225700	Intron	SNP	NA
CDCA2	Patient5	8	25341565	25341565	Missense_Mutation	SNP	c.1204G>A
SCARA3	Patient5	8	27516407	27516407	Silent	SNP	c.720G>A
EXTL3	Patient5	8	28575617	28575617	Missense_Mutation	SNP	c.2041G>C
TEX15	Patient5	8	30704217	30704217	Missense_Mutation	SNP	c.2317C>G
SFRP1	Patient5	8	41122911	41122911	Silent	SNP	c.720G>A
HOOK3	Patient5	8	42761313	42761313	Intron	SNP	NA
HOOK3	Patient5	8	42829313	42829313	Missense_Mutation	SNP	c.1297C>G
CHD7	Patient5	8	61764746	61764746	Missense_Mutation	SNP	c.5834G>A
ESRP1	Patient5	8	95651311	95651311	5'Flank	SNP	NA
RAD21	Patient5	8	117868953	117868953	Missense_Mutation	SNP	c.746C>G
NOV	Patient5	8	120430346	120430346	Missense_Mutation	SNP	c.359G>A
PHF20L1	Patient5	8	133851675	133851675	Silent	SNP	c.2235G>A
PHF20L1	Patient5	8	133851741	133851741	Missense_Mutation	SNP	c.2301G>C
ZNF696	Patient5	8	144373005	144373005	5'Flank	SNP	NA
EPPK1	Patient5	8	144941916	144941916	Missense_Mutation	SNP	c.5506G>A
ZNF517	Patient5	8	146032749	146032749	Missense_Mutation	SNP	c.448C>T
SLC1A1	Patient5	9	4576067	4576067	Silent	SNP	c.942C>T
PTPRD	Patient5	9	8499789	8499789	Missense_Mutation	SNP	c.2180C>G
LRRC19	Patient5	9	26998077	26998077	Missense_Mutation	SNP	c.244G>C
ACO1	Patient5	9	32445661	32445661	Intron	SNP	NA
TMEM215	Patient5	9	32784499	32784499	Silent	SNP	c.318G>A
KIAA1045	Patient5	9	34972388	34972388	Missense_Mutation	SNP	c.424G>C
CCDC107	Patient5	9	35660889	35660889	Missense_Mutation	SNP	c.557G>A
TLN1	Patient5	9	35699026	35699026	Intron	SNP	NA
TLN1	Patient5	9	35720151	35720151	Missense_Mutation	SNP	c.1349C>T
NPR2	Patient5	9	35809462	35809462	3'UTR	SNP	NA
GNE	Patient5	9	36229101	36229101	Missense_Mutation	SNP	c.987G>C
ZCCHC7	Patient5	9	37126357	37126357	Missense_Mutation	SNP	c.28G>C
FBXO10	Patient5	9	37541190	37541190	Silent	SNP	c.576C>T
ALDH1B1	Patient5	9	38396960	38396960	Silent	SNP	c.1215C>T
IGFBPL1	Patient5	9	38414127	38414127	Silent	SNP	c.534G>A
PGM5	Patient5	9	71080063	71080063	Silent	SNP	c.1098C>T
TRPM6	Patient5	9	77415234	77415234	Missense_Mutation	SNP	c.2174C>T
FRMD3	Patient5	9	85863054	85863054	Missense_Mutation	SNP	c.1573G>A
MURC	Patient5	9	103340800	103340800	Missense_Mutation	SNP	c.375G>A
PTBP3	Patient5	9	115013321	115013321	Silent	SNP	c.774C>T
KIF12	Patient5	9	116855752	116855752	Missense_Mutation	SNP	c.1012C>T
TLR4	Patient5	9	120474827	120474827	Silent	SNP	c.421C>T
GOLGA2	Patient5	9	131021652	131021652	Missense_Mutation	SNP	c.1810G>A
ODF2	Patient5	9	131245137	131245137	Missense_Mutation	SNP	c.958G>A
SPTAN1	Patient5	9	131375762	131375762	Nonsense_Mutation	SNP	c.5131G>T
ENDOG	Patient5	9	131583095	131583095	Silent	SNP	c.579C>G
LRRC8A	Patient5	9	131670487	131670487	Silent	SNP	c.1044C>T
IER5L	Patient5	9	131940184	131940184	Missense_Mutation	SNP	c.148G>A
TSC1	Patient5	9	135772824	135772824	Silent	SNP	c.2799C>T
C9orf96	Patient5	9	136260898	136260898	Intron	SNP	NA
ADAMTSL2	Patient5	9	136401709	136401709	5'UTR	SNP	NA
LCN9	Patient5	9	138556131	138556131	Missense_Mutation	SNP	c.220G>C
SNAPC4	Patient5	9	139272816	139272816	Missense_Mutation	SNP	c.3463C>A
SNAPC4	Patient5	9	139282921	139282921	Silent	SNP	c.1098C>T
NOTCH1	Patient5	9	139396305	139396305	Nonsense_Mutation	SNP	c.5533C>T
NOTCH1	Patient5	9	139396443	139396443	Intron	SNP	NA
FUT7	Patient5	9	139925297	139925297	Silent	SNP	c.894C>T
SLC34A3	Patient5	9	140126197	140126197	Silent	SNP	c.43C>T
TUBBP5	Patient5	9	141070212	141070212	RNA	SNP	NA
DHTKD1	Patient5	10	12136253	12136253	Silent	SNP	c.1341C>T
SVIL	Patient5	10	29843778	29843778	Missense_Mutation	SNP	c.94C>T
CREM	Patient5	10	35500736	35500736	3'UTR	SNP	NA
SYT15	Patient5	10	46965726	46965726	Missense_Mutation	SNP	c.811G>A
WDFY4	Patient5	10	50036872	50036872	Missense_Mutation	SNP	c.6271C>T
WDFY4	Patient5	10	50155009	50155009	Silent	SNP	c.7972C>T
PHYHIPL	Patient5	10	61005310	61005310	Missense_Mutation	SNP	c.1090G>A
JMJD1C	Patient5	10	64946022	64946022	Missense_Mutation	SNP	c.6692C>T
JMJD1C	Patient5	10	64968893	64968893	Missense_Mutation	SNP	c.2797C>G
SUPV3L1	Patient5	10	70951467	70951467	Silent	SNP	c.798G>A
NPFFR1	Patient5	10	72015221	72015221	Missense_Mutation	SNP	c.785C>T
SGPL1	Patient5	10	72637102	72637102	3'UTR	SNP	NA
C10orf55	Patient5	10	75676202	75676202	Intron	SNP	NA
DUPD1	Patient5	10	76803709	76803709	Silent	SNP	c.267C>T
ANXA11	Patient5	10	81923869	81923869	Missense_Mutation	SNP	c.889G>A
ACTA2	Patient5	10	90707138	90707138	Silent	SNP	c.135G>A
TNKS2	Patient5	10	93558563	93558563	Missense_Mutation	SNP	c.116G>C
BTAF1	Patient5	10	93749109	93749109	Missense_Mutation	SNP	c.2626C>G
KIF11	Patient5	10	94393454	94393454	Missense_Mutation	SNP	c.1777C>G
MYOF	Patient5	10	95134655	95134655	Silent	SNP	c.2166C>T
TBC1D12	Patient5	10	96162370	96162370	De_novo_Start_InFrame	SNP	NA
HELLS	Patient5	10	96313913	96313913	Missense_Mutation	SNP	c.184G>A
C10orf129	Patient5	10	96971641	96971641	Nonsense_Mutation	SNP	c.762G>A
ARHGAP19	Patient5	10	99025768	99025768	Silent	SNP	c.171C>T
MMS19	Patient5	10	99236626	99236626	Silent	SNP	c.588C>T
MMS19	Patient5	10	99258073	99258073	Silent	SNP	c.69C>T
R3HCC1L	Patient5	10	99969369	99969369	Missense_Mutation	SNP	c.1498C>T
HPSE2	Patient5	10	100995359	100995359	Silent	SNP	c.201C>G
SCD	Patient5	10	102107280	102107280	Nonsense_Mutation	SNP	c.19C>T
FBXW4	Patient5	10	103436168	103436168	Nonsense_Mutation	SNP	c.286C>T
LDB1	Patient5	10	103869184	103869184	Silent	SNP	c.813G>A
ELOVL3	Patient5	10	103986390	103986390	Missense_Mutation	SNP	c.85T>C
SH3PXD2A	Patient5	10	105372775	105372775	Missense_Mutation	SNP	c.1093G>A
MXI1	Patient5	10	112044590	112044590	Missense_Mutation	SNP	c.532G>A
NRAP	Patient5	10	115392849	115392849	Silent	SNP	c.1626C>T
ADRB1	Patient5	10	115805121	115805121	Silent	SNP	c.1230C>T
ADRB1	Patient5	10	115805304	115805304	Silent	SNP	c.1413C>T
FAM160B1	Patient5	10	116590687	116590687	Nonsense_Mutation	SNP	c.122C>G
PNLIPRP2	Patient5	10	118389492	118389492	RNA	SNP	NA
EMX2	Patient5	10	119307627	119307627	Missense_Mutation	SNP	c.643G>A
NANOS1	Patient5	10	120789731	120789731	Missense_Mutation	SNP	c.418G>C
BAG3	Patient5	10	121411239	121411239	Missense_Mutation	SNP	c.52G>A
ACADSB	Patient5	10	124800904	124800904	Intron	SNP	NA
MGMT	Patient5	10	131506231	131506231	Silent	SNP	c.291G>A
PPP2R2D	Patient5	10	133769275	133769275	3'UTR	SNP	NA
DPYSL4	Patient5	10	134010531	134010531	Missense_Mutation	SNP	c.547G>C
MUC2	Patient5	11	1102494	1102494	Silent	SNP	c.7878G>A
MUC5B	Patient5	11	1267742	1267742	Missense_Mutation	SNP	c.9632C>T
MUC5B	Patient5	11	1272721	1272721	Silent	SNP	c.14611C>T
TH	Patient5	11	2192944	2192944	Nonsense_Mutation	SNP	c.73C>T
TSPAN32	Patient5	11	2338753	2338753	Missense_Mutation	SNP	c.899G>A
OR51S1	Patient5	11	4869643	4869643	Missense_Mutation	SNP	c.796G>A
OR52J3	Patient5	11	5068253	5068253	Silent	SNP	c.498C>T
OR52A1	Patient5	11	5172744	5172744	Missense_Mutation	SNP	c.856G>A
TRIM22	Patient5	11	5718529	5718529	Missense_Mutation	SNP	c.475G>A
Unknown	Patient5	11	5989228	5989228	IGR	SNP	NA
OR56A4	Patient5	11	6024025	6024025	Silent	SNP	c.354C>T
FAM160A2	Patient5	11	6244857	6244857	Missense_Mutation	SNP	c.760C>T
ST5	Patient5	11	8737201	8737201	Silent	SNP	c.1794C>T
SCUBE2	Patient5	11	9087482	9087482	Missense_Mutation	SNP	c.806C>T
SBF2	Patient5	11	9868608	9868608	Silent	SNP	c.2829G>A
SBF2	Patient5	11	10013999	10013999	Missense_Mutation	SNP	c.1259G>C
GALNT18	Patient5	11	11470432	11470432	Missense_Mutation	SNP	c.287C>T
USP47	Patient5	11	11974423	11974423	Intron	SNP	NA
INSC	Patient5	11	15243072	15243072	Missense_Mutation	SNP	c.1010C>T
PIK3C2A	Patient5	11	17124374	17124374	Missense_Mutation	SNP	c.3686C>T
KCNC1	Patient5	11	17757898	17757898	Missense_Mutation	SNP	c.349G>C
TSG101	Patient5	11	18503213	18503213	Missense_Mutation	SNP	c.1047G>C
ANO5	Patient5	11	22261109	22261109	Intron	SNP	NA
SVIP	Patient5	11	22851246	22851246	Missense_Mutation	SNP	c.49G>A
ANO3	Patient5	11	26581280	26581280	Missense_Mutation	SNP	c.1401C>G
BDNF	Patient5	11	27679991	27679991	Missense_Mutation	SNP	c.121G>C
MPPED2	Patient5	11	30439087	30439087	Silent	SNP	c.630C>T
PAX6	Patient5	11	31814933	31814933	Intron	SNP	NA
PAX6	Patient5	11	31824273	31824273	Silent	SNP	c.120C>T
ACCS	Patient5	11	44101166	44101166	Missense_Mutation	SNP	c.919G>A
ZNF408	Patient5	11	46722621	46722621	Silent	SNP	c.24C>G
ZNF408	Patient5	11	46722648	46722648	Splice_Site	SNP	c.51C>T
GIF	Patient5	11	59611392	59611392	Silent	SNP	c.216G>A
MS4A5	Patient5	11	60197248	60197248	Nonsense_Mutation	SNP	c.101C>G
PTGDR2	Patient5	11	60620147	60620147	Missense_Mutation	SNP	c.1049C>T
BEST1	Patient5	11	61724348	61724348	Missense_Mutation	SNP	c.514G>A
SCGB2A2	Patient5	11	62040450	62040450	Missense_Mutation	SNP	c.265C>G
PLCB3	Patient5	11	64029499	64029499	Silent	SNP	c.1989C>G
PLCB3	Patient5	11	64030136	64030136	Silent	SNP	c.2211C>T
PYGM	Patient5	11	64525759	64525759	Missense_Mutation	SNP	c.487G>C
PYGM	Patient5	11	64526177	64526177	Splice_Site	SNP	NA
CDC42BPG	Patient5	11	64597411	64597411	Missense_Mutation	SNP	c.3499G>C
PPP2R5B	Patient5	11	64700243	64700243	Nonsense_Mutation	SNP	c.1123G>T
GPHA2	Patient5	11	64702827	64702827	Intron	SNP	NA
PCNXL3	Patient5	11	65387323	65387323	Missense_Mutation	SNP	c.1928G>A
EFEMP2	Patient5	11	65637323	65637323	Intron	SNP	NA
PELI3	Patient5	11	66241258	66241258	Silent	SNP	c.702C>T
LRP5	Patient5	11	68181159	68181159	Nonsense_Mutation	SNP	c.2506C>T
FGF4	Patient5	11	69589861	69589861	5'UTR	SNP	NA
INPPL1	Patient5	11	71949157	71949157	Missense_Mutation	SNP	c.3624C>G
PHOX2A	Patient5	11	71951131	71951131	Missense_Mutation	SNP	c.517G>A
RNF169	Patient5	11	74546874	74546874	Missense_Mutation	SNP	c.1226C>T
RP11-672A2.1	Patient5	11	76430576	76430576	lincRNA	SNP	NA
RP11-672A2.1	Patient5	11	76430833	76430833	lincRNA	SNP	NA
B3GNT6	Patient5	11	76750992	76750992	Missense_Mutation	SNP	c.397C>G
PRSS23	Patient5	11	86519567	86519567	Silent	SNP	c.882C>T
TMEM135	Patient5	11	87033753	87033753	IGR	SNP	NA
FAT3	Patient5	11	92085892	92085892	Nonsense_Mutation	SNP	c.614C>G
BTG4	Patient5	11	111368817	111368817	Missense_Mutation	SNP	c.217G>C
SIK2	Patient5	11	111583076	111583076	Missense_Mutation	SNP	c.1243G>A
NXPE2	Patient5	11	114568796	114568796	Silent	SNP	c.162C>T
APOA4	Patient5	11	116692188	116692188	Missense_Mutation	SNP	c.586G>A
TMPRSS13	Patient5	11	117779375	117779375	Missense_Mutation	SNP	c.1234G>A
TMPRSS4-AS1	Patient5	11	117896352	117896352	RNA	SNP	NA
TMEM25	Patient5	11	118403034	118403034	Silent	SNP	c.240G>A
MCAM	Patient5	11	119185394	119185394	Missense_Mutation	SNP	c.466G>A
AP000783.1	Patient5	11	123301555	123301555	Missense_Mutation	SNP	c.55G>A
OR10G4	Patient5	11	123887166	123887166	Silent	SNP	c.885G>A
Unknown	Patient5	11	124095644	124095644	IGR	SNP	NA
MSANTD2	Patient5	11	124644702	124644702	Missense_Mutation	SNP	c.679G>C
ROBO3	Patient5	11	124740614	124740614	Silent	SNP	c.1023C>A
EI24	Patient5	11	125453677	125453677	3'UTR	SNP	NA
SRPR	Patient5	11	126136737	126136737	Missense_Mutation	SNP	c.607G>C
SRPR	Patient5	11	126139011	126139011	5'Flank	SNP	NA
FLI1	Patient5	11	128556348	128556348	5'Flank	SNP	NA
WNK1	Patient5	12	980517	980517	Intron	SNP	NA
ERC1	Patient5	12	1192377	1192377	Missense_Mutation	SNP	c.717G>C
FBXL14	Patient5	12	1702388	1702388	Missense_Mutation	SNP	c.845C>T
FOXM1	Patient5	12	2966138	2966138	IGR	SNP	NA
NCAPD2	Patient5	12	6637124	6637124	Intron	SNP	NA
ACRBP	Patient5	12	6749518	6749518	Silent	SNP	c.1248C>T
USP5	Patient5	12	6967739	6967739	Missense_Mutation	SNP	c.1016C>G
C1S	Patient5	12	7171393	7171393	Intron	SNP	NA
CD163	Patient5	12	7636188	7636188	Missense_Mutation	SNP	c.2863G>A
CREBL2	Patient5	12	12788867	12788867	Nonsense_Mutation	SNP	c.172C>T
CDKN1B	Patient5	12	12870853	12870853	Nonsense_Mutation	SNP	c.80C>A
SLCO1B7	Patient5	12	21242995	21242995	Silent	SNP	c.1878C>T
SSPN	Patient5	12	26383790	26383790	Silent	SNP	c.513G>A
SMCO2	Patient5	12	27627782	27627782	Missense_Mutation	SNP	c.298G>A
SLC2A13	Patient5	12	40345048	40345048	Intron	SNP	NA
LRRK2	Patient5	12	40671938	40671938	Missense_Mutation	SNP	c.2116G>A
PPHLN1	Patient5	12	42838881	42838881	Intron	SNP	NA
RAPGEF3	Patient5	12	48134598	48134598	Silent	SNP	c.2058G>C
SENP1	Patient5	12	48490191	48490191	Missense_Mutation	SNP	c.155G>C
CCDC65	Patient5	12	49297697	49297697	5'Flank	SNP	NA
FAM186A	Patient5	12	50749372	50749372	Missense_Mutation	SNP	c.1243C>G
DIP2B	Patient5	12	51102305	51102305	Missense_Mutation	SNP	c.2609C>T
BIN2	Patient5	12	51675281	51675281	3'UTR	SNP	NA
BIN2	Patient5	12	51675284	51675284	Silent	SNP	c.1697G>A
KRT18	Patient5	12	53344685	53344685	Missense_Mutation	SNP	c.652G>A
GPR84	Patient5	12	54757115	54757115	Missense_Mutation	SNP	c.521G>A
SMARCC2	Patient5	12	56565634	56565634	Missense_Mutation	SNP	c.1921C>T
PAN2	Patient5	12	56716212	56716212	Missense_Mutation	SNP	c.2704G>A
LRP1	Patient5	12	57537518	57537518	Missense_Mutation	SNP	c.385G>C
LRP1	Patient5	12	57539115	57539115	Missense_Mutation	SNP	c.683G>T
GLI1	Patient5	12	57858524	57858524	Missense_Mutation	SNP	c.262C>G
PIP4K2C	Patient5	12	57985144	57985144	Missense_Mutation	SNP	c.72C>G
FRS2	Patient5	12	69965993	69965993	Missense_Mutation	SNP	c.508G>A
SLC6A15	Patient5	12	85255705	85255705	Silent	SNP	c.1899C>A
ATP2B1	Patient5	12	90018085	90018085	Missense_Mutation	SNP	c.1219G>C
C12orf55	Patient5	12	97045396	97045396	Missense_Mutation	SNP	c.4903C>G
UHRF1BP1L	Patient5	12	100443973	100443973	Missense_Mutation	SNP	c.3691C>T
NUP37	Patient5	12	102492927	102492927	Missense_Mutation	SNP	c.406G>C
EID3	Patient5	12	104698038	104698038	Missense_Mutation	SNP	c.326C>T
RPL6	Patient5	12	112846080	112846080	Silent	SNP	c.300G>A
TMEM120B	Patient5	12	122213649	122213649	3'UTR	SNP	NA
SLC15A4	Patient5	12	129299405	129299405	Missense_Mutation	SNP	c.757G>C
POLE	Patient5	12	133235970	133235970	Missense_Mutation	SNP	c.3186G>C
SACS	Patient5	13	23911756	23911756	Missense_Mutation	SNP	c.6259G>C
SMAD9	Patient5	13	37446922	37446922	Silent	SNP	c.543C>T
SLC15A1	Patient5	13	99356597	99356597	Silent	SNP	c.1362C>T
MYO16	Patient5	13	109507872	109507872	Nonsense_Mutation	SNP	c.1264C>T
APEX1	Patient5	14	20922706	20922706	5'Flank	SNP	NA
APEX1	Patient5	14	20924063	20924063	Intron	SNP	NA
TRAV24	Patient5	14	22574136	22574136	RNA	SNP	NA
MYH6	Patient5	14	23871692	23871692	Silent	SNP	c.1122G>A
GZMB	Patient5	14	25103318	25103318	Missense_Mutation	SNP	c.49G>C
G2E3	Patient5	14	31084643	31084643	Missense_Mutation	SNP	c.1762G>A
HEATR5A	Patient5	14	31782297	31782297	Missense_Mutation	SNP	c.4300G>C
ARHGAP5	Patient5	14	32562602	32562602	Silent	SNP	c.2727T>C
SNX6	Patient5	14	35099337	35099337	Missense_Mutation	SNP	c.22C>T
RALGAPA1	Patient5	14	36074911	36074911	Missense_Mutation	SNP	c.5416G>A
LRR1	Patient5	14	50081128	50081128	Missense_Mutation	SNP	c.1159G>C
PSMC6	Patient5	14	53177861	53177861	Missense_Mutation	SNP	c.301G>A
PSMC6	Patient5	14	53185031	53185031	Missense_Mutation	SNP	c.676C>G
DDHD1	Patient5	14	53619633	53619633	Missense_Mutation	SNP	c.184G>A
SIX4	Patient5	14	61186661	61186661	Missense_Mutation	SNP	c.1366G>C
SLC38A6	Patient5	14	61448082	61448082	Missense_Mutation	SNP	c.87G>C
PLEKHG3	Patient5	14	65207757	65207757	Missense_Mutation	SNP	c.1522G>A
FAM71D	Patient5	14	67691402	67691402	IGR	SNP	NA
PIGH	Patient5	14	68066828	68066828	Silent	SNP	c.93C>T
MED6	Patient5	14	71051535	71051535	Nonsense_Mutation	SNP	c.736C>T
ISCA2	Patient5	14	74961710	74961710	3'UTR	SNP	NA
SNW1	Patient5	14	78184579	78184579	Missense_Mutation	SNP	c.1463G>A
SNW1	Patient5	14	78189594	78189594	Missense_Mutation	SNP	c.1060G>A
PTPN21	Patient5	14	88974258	88974258	Intron	SNP	NA
SYNE3	Patient5	14	95912375	95912375	Silent	SNP	c.1503G>A
SYNE3	Patient5	14	95942099	95942099	Missense_Mutation	SNP	c.60G>A
TECPR2	Patient5	14	102843229	102843229	Silent	SNP	c.171C>G
TECPR2	Patient5	14	102901454	102901454	Missense_Mutation	SNP	c.2300C>T
AKT1	Patient5	14	105246551	105246551	Missense_Mutation	SNP	c.49G>A
AHNAK2	Patient5	14	105414641	105414641	Missense_Mutation	SNP	c.7147G>C
AHNAK2	Patient5	14	105421023	105421023	Missense_Mutation	SNP	c.765G>C
AHNAK2	Patient5	14	105421952	105421952	Missense_Mutation	SNP	c.334G>C
SNHG14	Patient5	15	25483141	25483141	RNA	SNP	NA
ATP10A	Patient5	15	25926201	25926201	Missense_Mutation	SNP	c.3513C>G
HERC2	Patient5	15	28525303	28525303	Silent	SNP	c.453C>T
CHRFAM7A	Patient5	15	30659736	30659736	Intron	SNP	NA
CASC5	Patient5	15	40917543	40917543	Missense_Mutation	SNP	c.5159C>T
ITPKA	Patient5	15	41786323	41786323	Silent	SNP	c.198C>T
RPAP1	Patient5	15	41819401	41819401	Missense_Mutation	SNP	c.1710C>G
PLA2G4D	Patient5	15	42360937	42360937	Silent	SNP	c.2433G>A
TGM7	Patient5	15	43579541	43579541	Missense_Mutation	SNP	c.802G>A
ADAL	Patient5	15	43632522	43632522	Silent	SNP	c.315G>A
FRMD5	Patient5	15	44184176	44184176	Intron	SNP	NA
SHC4	Patient5	15	49118241	49118241	Missense_Mutation	SNP	c.1820C>T
MAPK6	Patient5	15	52339161	52339161	Silent	SNP	c.504G>A
TCF12	Patient5	15	57484502	57484502	Intron	SNP	NA
MYZAP	Patient5	15	57896515	57896515	Missense_Mutation	SNP	c.124C>T
POLR2M	Patient5	15	57999263	57999263	Intron	SNP	NA
MYO1E	Patient5	15	59445994	59445994	Intron	SNP	NA
BNIP2	Patient5	15	59980992	59980992	Intron	SNP	NA
CA12	Patient5	15	63618538	63618538	Missense_Mutation	SNP	c.1011C>G
FEM1B	Patient5	15	68582038	68582038	Silent	SNP	c.342G>A
NEO1	Patient5	15	73468752	73468752	Missense_Mutation	SNP	c.1024G>C
ULK3	Patient5	15	75132805	75132805	Intron	SNP	NA
RP11-114H24.7	Patient5	15	78207788	78207788	lincRNA	SNP	NA
CIB2	Patient5	15	78401665	78401665	Silent	SNP	c.258C>G
IREB2	Patient5	15	78777219	78777219	Silent	SNP	c.1530C>T
EFTUD1	Patient5	15	82520552	82520552	Missense_Mutation	SNP	c.1049C>A
AP3B2	Patient5	15	83349233	83349233	Missense_Mutation	SNP	c.1046G>T
MFGE8	Patient5	15	89449021	89449021	Missense_Mutation	SNP	c.652C>G
ZNF774	Patient5	15	90898619	90898619	Intron	SNP	NA
UNC45A	Patient5	15	91483649	91483649	Silent	SNP	c.633C>T
ST8SIA2	Patient5	15	92937379	92937379	Missense_Mutation	SNP	c.85G>A
PIGQ	Patient5	16	633783	633783	3'UTR	SNP	NA
WDR90	Patient5	16	712803	712803	Missense_Mutation	SNP	c.4270G>A
WDR90	Patient5	16	716904	716904	Splice_Site	SNP	NA
RHOT2	Patient5	16	722940	722940	Missense_Mutation	SNP	c.1540G>T
RHBDL1	Patient5	16	727534	727534	Missense_Mutation	SNP	c.959C>T
FBXL16	Patient5	16	744271	744271	3'UTR	SNP	NA
NPW	Patient5	16	2070298	2070298	Silent	SNP	c.240C>T
ZNF200	Patient5	16	3274578	3274578	Missense_Mutation	SNP	c.502G>C
ZNF263	Patient5	16	3333965	3333965	Silent	SNP	c.147C>T
TRAP1	Patient5	16	3726117	3726117	Missense_Mutation	SNP	c.734C>T
MGRN1	Patient5	16	4674988	4674988	Silent	SNP	c.27C>T
MGRN1	Patient5	16	4732869	4732869	Missense_Mutation	SNP	c.1404G>C
NUDT16L1	Patient5	16	4743718	4743718	5'UTR	SNP	NA
NUDT16L1	Patient5	16	4743758	4743758	Nonsense_Mutation	SNP	c.31C>T
C16orf72	Patient5	16	9210766	9210766	Missense_Mutation	SNP	c.825C>G
TVP23A	Patient5	16	10912348	10912348	Start_Codon_SNP	SNP	c.3G>A
NOMO1	Patient5	16	14969026	14969026	Missense_Mutation	SNP	c.2188G>A
NPIPA8	Patient5	16	18441773	18441773	5'Flank	SNP	NA
THUMPD1	Patient5	16	20749107	20749107	Missense_Mutation	SNP	c.578A>G
VWA3A	Patient5	16	22144307	22144307	Silent	SNP	c.1959G>A
FUS	Patient5	16	31205843	31205843	IGR	SNP	NA
TGFB1I1	Patient5	16	31485676	31485676	Missense_Mutation	SNP	c.419C>G
IGHV2OR16-5	Patient5	16	32859308	32859308	RNA	SNP	NA
PAPD5	Patient5	16	50259144	50259144	Missense_Mutation	SNP	c.1373C>T
SLC6A2	Patient5	16	55735825	55735825	Missense_Mutation	SNP	c.1809G>C
KATNB1	Patient5	16	57784752	57784752	Silent	SNP	c.303C>T
CNOT1	Patient5	16	58581467	58581467	Intron	SNP	NA
PARD6A	Patient5	16	67696501	67696501	Missense_Mutation	SNP	c.992C>T
ST3GAL2	Patient5	16	70422376	70422376	Missense_Mutation	SNP	c.607G>A
MLKL	Patient5	16	74729598	74729598	Missense_Mutation	SNP	c.58G>C
CDH15	Patient5	16	89256672	89256672	Missense_Mutation	SNP	c.1000G>A
VPS9D1	Patient5	16	89785517	89785517	Intron	SNP	NA
ZNF276	Patient5	16	89788168	89788168	Silent	SNP	c.120G>T
SPIRE2	Patient5	16	89916726	89916726	Silent	SNP	c.303C>T
SMYD4	Patient5	17	1690732	1690732	Silent	SNP	c.1704G>A
SMG6	Patient5	17	2202970	2202970	Missense_Mutation	SNP	c.1077G>T
ANKFY1	Patient5	17	4111282	4111282	Silent	SNP	c.678C>T
ATP1B2	Patient5	17	7557560	7557560	Silent	SNP	c.537C>T
CHD3	Patient5	17	7798798	7798798	Missense_Mutation	SNP	c.1645G>C
CHD3	Patient5	17	7819035	7819035	IGR	SNP	NA
CENPV	Patient5	17	16246120	16246120	3'UTR	SNP	NA
MPRIP	Patient5	17	17067599	17067599	Intron	SNP	NA
LGALS9	Patient5	17	25974105	25974105	Missense_Mutation	SNP	c.719C>T
SPAG5	Patient5	17	26919574	26919574	Missense_Mutation	SNP	c.688G>A
KIAA0100	Patient5	17	26942814	26942814	Silent	SNP	c.6393T>G
MYO18A	Patient5	17	27493755	27493755	Silent	SNP	c.204C>T
MYO18A	Patient5	17	27493941	27493941	Missense_Mutation	SNP	c.18G>C
RHBDL3	Patient5	17	30632443	30632443	Silent	SNP	c.865C>T
RARA	Patient5	17	38512314	38512314	Missense_Mutation	SNP	c.1225C>G
TUBG1	Patient5	17	40766867	40766867	Silent	SNP	c.1164C>T
ANKFN1	Patient5	17	54520261	54520261	Missense_Mutation	SNP	c.1075C>G
USP32	Patient5	17	58275656	58275656	Silent	SNP	c.3399C>T
USP32	Patient5	17	58286851	58286851	Silent	SNP	c.2478C>T
USP32	Patient5	17	58303571	58303571	Nonsense_Mutation	SNP	c.1261G>T
2021-03-10	Patient5	17	60813731	60813731	Missense_Mutation	SNP	c.1498G>C
2021-03-10	Patient5	17	60813909	60813909	Missense_Mutation	SNP	c.1320G>T
2021-03-10	Patient5	17	60814060	60814060	Missense_Mutation	SNP	c.1169G>C
GH2	Patient5	17	61958482	61958482	Missense_Mutation	SNP	c.198G>C
SMURF2	Patient5	17	62550976	62550976	Silent	SNP	c.1746C>T
FAM20A	Patient5	17	66596471	66596471	Missense_Mutation	SNP	c.337G>A
HID1	Patient5	17	72956277	72956277	Silent	SNP	c.795G>T
GGA3	Patient5	17	73238489	73238489	Silent	SNP	c.675G>T
TRIM47	Patient5	17	73871131	73871131	Silent	SNP	c.1350G>A
TRIM47	Patient5	17	73871547	73871547	Missense_Mutation	SNP	c.1210G>C
TRIM47	Patient5	17	73872121	73872121	Silent	SNP	c.1062G>A
BIRC5	Patient5	17	76212840	76212840	Missense_Mutation	SNP	c.317G>C
PPP1R27	Patient5	17	79792700	79792700	Missense_Mutation	SNP	c.130G>A
ZBTB14	Patient5	18	5291900	5291900	Missense_Mutation	SNP	c.307G>A
SOGA2	Patient5	18	8786297	8786297	Intron	SNP	NA
SPIRE1	Patient5	18	12454449	12454449	Missense_Mutation	SNP	c.1672C>T
SPIRE1	Patient5	18	12454453	12454453	Silent	SNP	c.1668C>T
CABLES1	Patient5	18	20715892	20715892	Missense_Mutation	SNP	c.166C>T
CABLES1	Patient5	18	20735928	20735928	Intron	SNP	NA
ASXL3	Patient5	18	31158607	31158607	Missense_Mutation	SNP	c.12G>C
MAPK4	Patient5	18	48241591	48241591	Missense_Mutation	SNP	c.689C>T
MALT1	Patient5	18	56400783	56400783	Silent	SNP	c.1377C>T
CDH7	Patient5	18	63481801	63481801	Silent	SNP	c.586C>T
CD226	Patient5	18	67563150	67563150	Nonsense_Mutation	SNP	c.514C>T
RTTN	Patient5	18	67733154	67733154	Missense_Mutation	SNP	c.4658C>T
CNDP2	Patient5	18	72183517	72183517	Missense_Mutation	SNP	c.958G>A
ZNF516	Patient5	18	74153387	74153387	Missense_Mutation	SNP	c.1624C>T
ABCA7	Patient5	19	1042070	1042070	Missense_Mutation	SNP	c.310C>T
EFNA2	Patient5	19	1295592	1295592	Silent	SNP	c.189G>A
TCF3	Patient5	19	1650196	1650196	Missense_Mutation	SNP	c.52G>C
TLE2	Patient5	19	3011057	3011057	Missense_Mutation	SNP	c.975G>C
AES	Patient5	19	3053940	3053940	Silent	SNP	c.471C>T
SLC25A23	Patient5	19	6454355	6454355	Silent	SNP	c.774C>T
VAV1	Patient5	19	6832182	6832182	Missense_Mutation	SNP	c.1479G>C
MCOLN1	Patient5	19	7593701	7593701	Intron	SNP	NA
STXBP2	Patient5	19	7708055	7708055	Missense_Mutation	SNP	c.1031C>T
MYO1F	Patient5	19	8595218	8595218	Silent	SNP	c.2190G>A
MYO1F	Patient5	19	8609334	8609334	Silent	SNP	c.1371C>T
MUC16	Patient5	19	8987118	8987118	Intron	SNP	NA
MUC16	Patient5	19	9076110	9076110	Missense_Mutation	SNP	c.11336C>T
C3P1	Patient5	19	10169491	10169491	RNA	SNP	NA
P2RY11	Patient5	19	10224921	10224921	Missense_Mutation	SNP	c.632G>A
ICAM5	Patient5	19	10403841	10403841	Missense_Mutation	SNP	c.1384C>G
TYK2	Patient5	19	10475701	10475701	Missense_Mutation	SNP	c.1035G>T
PDE4A	Patient5	19	10561610	10561610	Missense_Mutation	SNP	c.776C>T
CARM1	Patient5	19	11027141	11027141	Silent	SNP	c.906C>G
EPOR	Patient5	19	11489257	11489257	Silent	SNP	c.930G>A
CCDC151	Patient5	19	11533415	11533415	Missense_Mutation	SNP	c.1231C>T
ZNF491	Patient5	19	11917813	11917813	Missense_Mutation	SNP	c.1045C>T
ZNF433	Patient5	19	12127369	12127369	Missense_Mutation	SNP	c.313G>A
HOOK2	Patient5	19	12880729	12880729	Missense_Mutation	SNP	c.1070C>G
RTBDN	Patient5	19	12936639	12936639	Missense_Mutation	SNP	c.571C>T
TRMT1	Patient5	19	13223707	13223707	Intron	SNP	NA
STX10	Patient5	19	13260575	13260575	Missense_Mutation	SNP	c.172G>C
ZNF333	Patient5	19	14829944	14829944	Missense_Mutation	SNP	c.1805C>T
BRD4	Patient5	19	15367857	15367857	Missense_Mutation	SNP	c.1469G>C
CYP4F3	Patient5	19	15754714	15754714	Intron	SNP	NA
TPM4	Patient5	19	16204503	16204503	Missense_Mutation	SNP	c.604C>G
ANO8	Patient5	19	17440986	17440986	Silent	SNP	c.1221C>T
IL12RB1	Patient5	19	18182981	18182981	Missense_Mutation	SNP	c.962C>G
MPV17L2	Patient5	19	18307075	18307075	3'UTR	SNP	NA
C19orf60	Patient5	19	18700373	18700373	Silent	SNP	c.333C>T
ZNF493	Patient5	19	21606733	21606733	Silent	SNP	c.888A>G
ZNF257	Patient5	19	22271831	22271831	Missense_Mutation	SNP	c.1279G>A
ZNF729	Patient5	19	22497518	22497519	Missense_Mutation	DNP	c.1299_1300AT>GC
ZNF729	Patient5	19	22499687	22499687	Silent	SNP	c.3468A>G
ZNF681	Patient5	19	23926591	23926591	Silent	SNP	c.1761G>A
TDRD12	Patient5	19	33281881	33281881	Silent	SNP	c.1194G>A
DMKN	Patient5	19	35993763	35993763	Missense_Mutation	SNP	c.1160G>A
IGFLR1	Patient5	19	36230291	36230291	Missense_Mutation	SNP	c.958G>A
IGFLR1	Patient5	19	36230313	36230313	Silent	SNP	c.936G>A
KIRREL2	Patient5	19	36349729	36349729	Missense_Mutation	SNP	c.485G>A
ZFP14	Patient5	19	36832055	36832055	Missense_Mutation	SNP	c.673G>C
ZNF829	Patient5	19	37382878	37382878	Missense_Mutation	SNP	c.815T>A
ZNF568	Patient5	19	37441205	37441205	Missense_Mutation	SNP	c.1150C>T
RYR1	Patient5	19	38937347	38937347	Missense_Mutation	SNP	c.739G>A
ACTN4	Patient5	19	39207939	39207939	Missense_Mutation	SNP	c.1126G>A
GMFG	Patient5	19	39819694	39819694	Silent	SNP	c.303G>A
RPS16	Patient5	19	39924293	39924293	Intron	SNP	NA
LTBP4	Patient5	19	41107448	41107448	Missense_Mutation	SNP	c.155C>G
MEGF8	Patient5	19	42872647	42872647	Missense_Mutation	SNP	c.6314G>A
ZNF180	Patient5	19	44982142	44982142	Missense_Mutation	SNP	c.556C>T
KLC3	Patient5	19	45848917	45848917	Missense_Mutation	SNP	c.118G>C
ARHGAP35	Patient5	19	47503613	47503613	Missense_Mutation	SNP	c.4168C>T
TMEM160	Patient5	19	47551797	47551797	Nonsense_Mutation	SNP	c.76C>T
SLC8A2	Patient5	19	47960710	47960710	Missense_Mutation	SNP	c.817G>A
RASIP1	Patient5	19	49232533	49232533	Silent	SNP	c.1494G>A
NTF4	Patient5	19	49564715	49564715	Silent	SNP	c.540G>A
CCDC155	Patient5	19	49902331	49902331	Missense_Mutation	SNP	c.679G>A
CCDC155	Patient5	19	49902336	49902336	Silent	SNP	c.684G>A
FLT3LG	Patient5	19	49983561	49983561	Nonsense_Mutation	SNP	c.488C>G
FUZ	Patient5	19	50314408	50314408	Intron	SNP	NA
KCNC3	Patient5	19	50827328	50827328	Silent	SNP	c.882C>T
POLD1	Patient5	19	50918994	50918994	Missense_Mutation	SNP	c.2731G>A
hsa-mir-125a	Patient5	19	52196528	52196528	lincRNA	SNP	NA
ZNF813	Patient5	19	53994925	53994925	Missense_Mutation	SNP	c.1439C>T
CNOT3	Patient5	19	54649345	54649345	Silent	SNP	c.495G>A
TTYH1	Patient5	19	54946835	54946835	Silent	SNP	c.1239G>A
PPP6R1	Patient5	19	55752898	55752898	Missense_Mutation	SNP	c.955G>A
SHISA7	Patient5	19	55953696	55953696	Missense_Mutation	SNP	c.535G>A
ZNF582	Patient5	19	56901785	56901785	Missense_Mutation	SNP	c.95G>A
ZNF667	Patient5	19	56952901	56952901	Missense_Mutation	SNP	c.1463G>A
ZNF471	Patient5	19	57035800	57035800	Missense_Mutation	SNP	c.364G>C
ZNF471	Patient5	19	57035821	57035821	Missense_Mutation	SNP	c.385G>T
DUXA	Patient5	19	57672125	57672125	Missense_Mutation	SNP	c.66C>A
ZNF211	Patient5	19	58152967	58152968	Missense_Mutation	DNP	c.1113_1114CA>TG
ZNF671	Patient5	19	58232572	58232572	Missense_Mutation	SNP	c.882C>G
CTD-2583A14.10	Patient5	19	58331294	58331294	Missense_Mutation	SNP	c.14C>T
ZBTB45	Patient5	19	59028075	59028075	Silent	SNP	c.966G>A
UBE2M	Patient5	19	59067456	59067456	Nonstop_Mutation	SNP	c.552G>C
SLC52A3	Patient5	20	745908	745908	Missense_Mutation	SNP	c.511G>A
SIRPA	Patient5	20	1905495	1905495	Silent	SNP	c.1173C>G
NOP56	Patient5	20	2635395	2635395	Splice_Site	SNP	c.371G>C
ANKEF1	Patient5	20	10023887	10023887	Missense_Mutation	SNP	c.464G>C
SEL1L2	Patient5	20	13868480	13868480	Missense_Mutation	SNP	c.680C>G
MGME1	Patient5	20	17956402	17956402	Missense_Mutation	SNP	c.587G>C
OVOL2	Patient5	20	18037417	18037417	Missense_Mutation	SNP	c.205G>A
C20orf26	Patient5	20	20033406	20033406	Intron	SNP	NA
RALGAPA2	Patient5	20	20486105	20486105	Missense_Mutation	SNP	c.5002G>A
RALGAPA2	Patient5	20	20493645	20493645	Silent	SNP	c.4368C>G
NINL	Patient5	20	25459810	25459810	Silent	SNP	c.1950G>A
ZNF337	Patient5	20	25656891	25656891	Missense_Mutation	SNP	c.1033G>C
BPIFA1	Patient5	20	31825985	31825985	Silent	SNP	c.285G>A
MYL9	Patient5	20	35176532	35176532	Silent	SNP	c.282G>A
DSN1	Patient5	20	35399583	35399583	Silent	SNP	c.48G>A
BHLHE23	Patient5	20	61637843	61637843	Missense_Mutation	SNP	c.236G>A
COL20A1	Patient5	20	61945453	61945453	Silent	SNP	c.2388G>A
ZBTB46	Patient5	20	62378381	62378381	Missense_Mutation	SNP	c.1672G>A
NRIP1	Patient5	21	16337689	16337689	Missense_Mutation	SNP	c.2825C>T
NCAM2	Patient5	21	22849782	22849782	Missense_Mutation	SNP	c.2067C>A
GABPA	Patient5	21	27136631	27136631	Missense_Mutation	SNP	c.913G>A
TIAM1	Patient5	21	32639201	32639201	Missense_Mutation	SNP	c.88C>G
Unknown	Patient5	21	34258259	34258259	IGR	SNP	NA
SLC5A3	Patient5	21	35469292	35469292	Nonsense_Mutation	SNP	c.1795C>T
SIM2	Patient5	21	38120285	38120285	Silent	SNP	c.1896G>A
TTC3	Patient5	21	38536505	38536505	Missense_Mutation	SNP	c.3323C>T
MX1	Patient5	21	42811690	42811690	Missense_Mutation	SNP	c.506G>A
TRAPPC10	Patient5	21	45523337	45523337	Silent	SNP	c.3705C>T
TRPM2	Patient5	21	45789113	45789113	Missense_Mutation	SNP	c.658G>A
C21orf67	Patient5	21	46355796	46355796	Missense_Mutation	SNP	c.85G>C
POFUT2	Patient5	21	46702856	46702856	Intron	SNP	NA
XKR3	Patient5	22	17288835	17288835	Silent	SNP	c.129C>T
ATP6V1E1	Patient5	22	18111405	18111405	5'UTR	SNP	NA
TXNRD2	Patient5	22	19883070	19883070	Missense_Mutation	SNP	c.809C>G
POM121L4P	Patient5	22	21044776	21044776	RNA	SNP	NA
SGSM1	Patient5	22	25202300	25202300	Missense_Mutation	SNP	c.8C>G
MYO18B	Patient5	22	26423144	26423144	Missense_Mutation	SNP	c.7207G>A
RASL10A	Patient5	22	29709527	29709527	Silent	SNP	c.375C>T
NF2	Patient5	22	30051619	30051619	Missense_Mutation	SNP	c.553G>A
UQCR10	Patient5	22	30163496	30163496	Missense_Mutation	SNP	c.109G>C
MTFP1	Patient5	22	30824514	30824514	Missense_Mutation	SNP	c.494C>T
YWHAH	Patient5	22	32352343	32352343	Missense_Mutation	SNP	c.305C>T
LARGE	Patient5	22	34000410	34000410	Intron	SNP	NA
TOM1	Patient5	22	35723263	35723263	Splice_Site	SNP	NA
MCM5	Patient5	22	35817407	35817407	Silent	SNP	c.1929C>T
MYH9	Patient5	22	36722695	36722695	Missense_Mutation	SNP	c.530G>A
TEX33	Patient5	22	37398055	37398055	Silent	SNP	c.312G>A
ANKRD54	Patient5	22	38240282	38240282	5'UTR	SNP	NA
XPNPEP3	Patient5	22	41278051	41278051	Silent	SNP	c.459G>A
CHADL	Patient5	22	41632559	41632559	Silent	SNP	c.1992C>T
CHADL	Patient5	22	41633693	41633693	Silent	SNP	c.1383C>T
CHADL	Patient5	22	41634494	41634494	Silent	SNP	c.582C>T
SREBF2	Patient5	22	42271717	42271717	Missense_Mutation	SNP	c.1375G>C
IL17REL	Patient5	22	50438302	50438302	Silent	SNP	c.429C>T
PANX2	Patient5	22	50617514	50617514	Silent	SNP	c.1842C>T
MAPK11	Patient5	22	50708709	50708709	Missense_Mutation	SNP	c.13C>T
S100A3	Patient5	1	153520869	153520872	Frame_Shift_Del	DEL	c.90_93delCCAG
T	Patient5	6	166571915	166571915	Frame_Shift_Del	DEL	c.1196delC
C11orf94	Patient5	11	45928789	45928791	In_Frame_Del	DEL	c.6_8delTCT
RP11-923I11.6	Patient5	12	52214464	52214475	lincRNA	DEL	NA
TBX3	Patient5	12	115110069	115110070	Frame_Shift_Ins	INS	c.1808_1809insA
NOP9	Patient5	14	24769856	24769857	In_Frame_Ins	INS	c.490_491insAGGAGA
LMNB2	Patient5	19	2456854	2456854	Frame_Shift_Del	DEL	c.18delC
ATAD3A	Patient6	1	1458955	1458955	Intron	SNP	NA
SKI	Patient6	1	2160504	2160504	Missense_Mutation	SNP	c.299G>A
CHD5	Patient6	1	6214838	6214838	Silent	SNP	c.627G>A
FAM43B	Patient6	1	20879742	20879742	Silent	SNP	c.276C>T
CDC42	Patient6	1	22412988	22412988	Missense_Mutation	SNP	c.235C>G
MAN1C1	Patient6	1	26098207	26098207	Silent	SNP	c.1201T>C
TRIM62	Patient6	1	33625491	33625491	Missense_Mutation	SNP	c.559C>T
GJB5	Patient6	1	35222921	35222921	5'UTR	SNP	NA
CYB5RL	Patient6	1	54645864	54645864	Intron	SNP	NA
NEGR1	Patient6	1	72076835	72076835	Intron	SNP	NA
ABCA4	Patient6	1	94511412	94511412	Intron	SNP	NA
FMO5	Patient6	1	146684090	146684090	Silent	SNP	c.501C>T
SH2D2A	Patient6	1	156784011	156784011	Missense_Mutation	SNP	c.384C>G
ASPM	Patient6	1	197069855	197069855	Silent	SNP	c.8526G>A
CD46	Patient6	1	207934630	207934630	Missense_Mutation	SNP	c.512G>A
RYR2	Patient6	1	237754070	237754070	Missense_Mutation	SNP	c.3938T>G
OPN3	Patient6	1	241767790	241767790	Missense_Mutation	SNP	c.465G>C
OR2T1	Patient6	1	248570355	248570355	Missense_Mutation	SNP	c.1060G>A
TPO	Patient6	2	1520761	1520761	Intron	SNP	NA
XDH	Patient6	2	31562359	31562359	Missense_Mutation	SNP	c.3770C>T
KCNG3	Patient6	2	42720327	42720327	Silent	SNP	c.315C>T
DCTN1	Patient6	2	74593513	74593513	Intron	SNP	NA
ADRA2B	Patient6	2	96780625	96780625	Missense_Mutation	SNP	c.1264A>T
ITPRIPL1	Patient6	2	96993877	96993877	Missense_Mutation	SNP	c.1508C>A
AFF3	Patient6	2	100623491	100623491	Intron	SNP	NA
EFHD1	Patient6	2	233498707	233498707	Missense_Mutation	SNP	c.293T>G
AGAP1	Patient6	2	237032661	237032661	Missense_Mutation	SNP	c.2469G>C
CAPN10	Patient6	2	241531484	241531484	Missense_Mutation	SNP	c.605G>C
TDGF1	Patient6	3	46620812	46620812	Missense_Mutation	SNP	c.179G>A
COL7A1	Patient6	3	48624877	48624877	Missense_Mutation	SNP	c.2968C>T
GPR27	Patient6	3	71803551	71803551	Silent	SNP	c.351C>T
GAP43	Patient6	3	115395428	115395428	Missense_Mutation	SNP	c.599G>C
RYK	Patient6	3	133969416	133969416	Missense_Mutation	SNP	c.77C>T
KIAA0226	Patient6	3	197431551	197431551	Missense_Mutation	SNP	c.325G>A
SLIT2	Patient6	4	20525505	20525505	Missense_Mutation	SNP	c.1253C>T
SEL1L3	Patient6	4	25750082	25750082	Missense_Mutation	SNP	c.3364C>T
GPRIN3	Patient6	4	90170071	90170071	Silent	SNP	c.1191T>A
ENPEP	Patient6	4	111469416	111469416	Silent	SNP	c.2085A>C
FAT4	Patient6	4	126238136	126238136	Silent	SNP	c.570C>T
FAT4	Patient6	4	126238714	126238714	Missense_Mutation	SNP	c.1148C>T
FAT4	Patient6	4	126411978	126411978	Silent	SNP	c.14001A>G
NEIL3	Patient6	4	178257312	178257312	Missense_Mutation	SNP	c.464T>C
PDCD6	Patient6	5	311476	311476	Missense_Mutation	SNP	c.436A>G
RASA1	Patient6	5	86670061	86670061	Missense_Mutation	SNP	c.1858C>G
SNX24	Patient6	5	122281854	122281854	Splice_Site	SNP	c.249G>A
AFF4	Patient6	5	132232634	132232634	Missense_Mutation	SNP	c.1688G>T
WNT8A	Patient6	5	137424747	137424747	Missense_Mutation	SNP	c.499G>A
PROB1	Patient6	5	138730500	138730500	Missense_Mutation	SNP	c.271G>A
PCDHGB7	Patient6	5	140799839	140799839	Missense_Mutation	SNP	c.2413C>A
HIST1H1T	Patient6	6	26108127	26108127	Silent	SNP	c.195G>T
OR5V1	Patient6	6	29323183	29323183	Missense_Mutation	SNP	c.790T>C
HLA-DRA	Patient6	6	32411199	32411199	Missense_Mutation	SNP	c.491G>T
GRM4	Patient6	6	34059660	34059660	Splice_Site	SNP	c.736G>A
TCTE1	Patient6	6	44255374	44255374	Silent	SNP	c.189G>A
TRAM2	Patient6	6	52373119	52373119	Intron	SNP	NA
ZDHHC14	Patient6	6	158066770	158066770	Splice_Site	SNP	c.754G>A
DACT2	Patient6	6	168720144	168720144	Missense_Mutation	SNP	c.170C>T
PRKAR1B	Patient6	7	720337	720337	Silent	SNP	c.204G>A
CREB5	Patient6	7	28449650	28449650	5'Flank	SNP	NA
ASL	Patient6	7	65547929	65547929	Intron	SNP	NA
WBSCR17	Patient6	7	71130410	71130410	Silent	SNP	c.1095G>A
DNAJC30	Patient6	7	73097109	73097109	Missense_Mutation	SNP	c.645C>G
SRCRB4D	Patient6	7	76024571	76024571	Splice_Site	SNP	c.945C>T
GTPBP10	Patient6	7	90014267	90014267	Silent	SNP	c.963C>T
SLC25A13	Patient6	7	95906508	95906508	Splice_Site	SNP	c.212G>A
DLX6	Patient6	7	96635529	96635529	Silent	SNP	c.240G>A
TRIP6	Patient6	7	100466148	100466148	Missense_Mutation	SNP	c.395G>A
TMEM229A	Patient6	7	123672479	123672479	Silent	SNP	c.579G>A
AGPAT5	Patient6	8	6566219	6566219	Silent	SNP	c.30C>T
ZDHHC2	Patient6	8	17014370	17014370	Intron	SNP	NA
TACC1	Patient6	8	38677290	38677290	Silent	SNP	c.528T>A
IDO2	Patient6	8	39845367	39845367	Intron	SNP	NA
IDO2	Patient6	8	39845405	39845405	Silent	SNP	c.465C>T
CHD7	Patient6	8	61654028	61654028	Missense_Mutation	SNP	c.37G>T
SULF1	Patient6	8	70541825	70541825	Missense_Mutation	SNP	c.2195G>A
NECAB1	Patient6	8	91973063	91973063	IGR	SNP	NA
TMEM67	Patient6	8	94792926	94792926	Missense_Mutation	SNP	c.820A>C
UQCRB	Patient6	8	97247812	97247812	5'UTR	SNP	NA
MTERFD1	Patient6	8	97269281	97269281	Missense_Mutation	SNP	c.396G>T
CPQ	Patient6	8	98041643	98041643	Missense_Mutation	SNP	c.974A>G
RRM2B	Patient6	8	103251106	103251106	5'UTR	SNP	NA
DCAF13	Patient6	8	104444881	104444881	Intron	SNP	NA
PKHD1L1	Patient6	8	110504138	110504138	Missense_Mutation	SNP	c.10151G>A
HAS2	Patient6	8	122641195	122641195	Missense_Mutation	SNP	c.386A>G
COL22A1	Patient6	8	139772503	139772503	Missense_Mutation	SNP	c.1885G>C
SLC45A4	Patient6	8	142228273	142228273	Missense_Mutation	SNP	c.1313A>G
MROH5	Patient6	8	142505561	142505561	RNA	SNP	NA
FAM83H	Patient6	8	144809490	144809490	Missense_Mutation	SNP	c.2141C>T
PUF60	Patient6	8	144906533	144906533	Missense_Mutation	SNP	c.61G>C
KIAA1161	Patient6	9	34372319	34372319	Missense_Mutation	SNP	c.521C>T
TRPM3	Patient6	9	73233774	73233774	Intron	SNP	NA
Unknown	Patient6	9	133224070	133224070	IGR	SNP	NA
C9orf172	Patient6	9	139741209	139741209	Silent	SNP	c.2343G>C
ADARB2	Patient6	10	1405305	1405305	Missense_Mutation	SNP	c.995C>A
CAMK1D	Patient6	10	12866463	12866463	Splice_Site	SNP	NA
CUBN	Patient6	10	17083127	17083127	Missense_Mutation	SNP	c.3922T>G
RBP3	Patient6	10	48381941	48381941	Missense_Mutation	SNP	c.3708G>T
LRRC56	Patient6	11	551258	551258	Missense_Mutation	SNP	c.752C>T
PIDD	Patient6	11	801125	801125	Intron	SNP	NA
PNPLA2	Patient6	11	824519	824519	Intron	SNP	NA
SLC6A5	Patient6	11	20623019	20623019	Silent	SNP	c.348C>T
MAPK8IP1	Patient6	11	45926570	45926570	Missense_Mutation	SNP	c.1942G>A
OR5AR1	Patient6	11	56432039	56432039	Missense_Mutation	SNP	c.878G>C
FADS2	Patient6	11	61593797	61593797	5'Flank	SNP	NA
SPTBN2	Patient6	11	66483425	66483425	Missense_Mutation	SNP	c.185C>A
CCDC67	Patient6	11	93170790	93170790	Missense_Mutation	SNP	c.1720G>A
ATM	Patient6	11	108172517	108172517	Splice_Site	SNP	NA
KMT2A	Patient6	11	118372526	118372526	Nonsense_Mutation	SNP	c.6450T>G
MSANTD2	Patient6	11	124670257	124670257	Missense_Mutation	SNP	c.20C>T
KCNJ5	Patient6	11	128786582	128786582	Missense_Mutation	SNP	c.1216C>T
DUSP16	Patient6	12	12630926	12630926	Missense_Mutation	SNP	c.839C>G
CAPRIN2	Patient6	12	30906339	30906339	Missense_Mutation	SNP	c.359C>G
ANO6	Patient6	12	45833519	45833519	Missense_Mutation	SNP	c.2588G>A
KRT85	Patient6	12	52756163	52756163	Silent	SNP	c.1170C>T
KRT77	Patient6	12	53088475	53088475	Missense_Mutation	SNP	c.1015C>T
ATP5B	Patient6	12	57037519	57037519	Intron	SNP	NA
AP4S1	Patient6	14	31552749	31552750	Intron	DNP	NA
FSCB	Patient6	14	44974154	44974154	Silent	SNP	c.2037T>C
SAMD4A	Patient6	14	55241716	55241716	Missense_Mutation	SNP	c.1780C>T
ADAM21P1	Patient6	14	70713723	70713723	RNA	SNP	NA
VRTN	Patient6	14	74823966	74823966	Silent	SNP	c.480C>T
YLPM1	Patient6	14	75265553	75265553	Missense_Mutation	SNP	c.3553C>T
BDKRB2	Patient6	14	96707419	96707419	Missense_Mutation	SNP	c.754C>T
GABRG3	Patient6	15	27725969	27725969	Intron	SNP	NA
GREM1	Patient6	15	33010415	33010415	Intron	SNP	NA
FAM214A	Patient6	15	52901687	52901687	Missense_Mutation	SNP	c.1424T>C
SMAD3	Patient6	15	67473599	67473599	Missense_Mutation	SNP	c.679T>A
RCN2	Patient6	15	77224726	77224726	Missense_Mutation	SNP	c.169C>G
CAPN15	Patient6	16	603386	603386	Missense_Mutation	SNP	c.3131C>G
PKD1	Patient6	16	2161220	2161220	Silent	SNP	c.3948C>T
SYT17	Patient6	16	19191757	19191757	Missense_Mutation	SNP	c.227C>T
C16orf62	Patient6	16	19710935	19710935	Missense_Mutation	SNP	c.2758G>A
C16orf82	Patient6	16	27078644	27078644	lincRNA	SNP	NA
PRPF8	Patient6	17	1554121	1554121	Missense_Mutation	SNP	c.6983C>T
CLUH	Patient6	17	2597520	2597520	Silent	SNP	c.2871C>T
LHX1	Patient6	17	35300338	35300338	Silent	SNP	c.1131G>A
SRCIN1	Patient6	17	36734941	36734941	Silent	SNP	c.126G>A
G6PC3	Patient6	17	42148363	42148363	Silent	SNP	c.30G>T
RAD51C	Patient6	17	56770128	56770128	Nonsense_Mutation	SNP	c.124A>T
SOX9	Patient6	17	70119739	70119739	Silent	SNP	c.741G>A
LLGL2	Patient6	17	73560543	73560543	Missense_Mutation	SNP	c.991C>T
EVPL	Patient6	17	74003758	74003758	Missense_Mutation	SNP	c.5528C>T
TBC1D16	Patient6	17	77922691	77922691	Missense_Mutation	SNP	c.1521T>A
ELP2	Patient6	18	33726356	33726356	Intron	SNP	NA
SIGLEC15	Patient6	18	43417773	43417773	Silent	SNP	c.408C>T
CNDP2	Patient6	18	72176090	72176090	Missense_Mutation	SNP	c.383G>T
SLC25A41	Patient6	19	6433612	6433612	Silent	SNP	c.93T>C
RFXANK	Patient6	19	19311637	19311637	Intron	SNP	NA
ARHGAP33	Patient6	19	36271887	36271887	Missense_Mutation	SNP	c.895C>T
ZNF790	Patient6	19	37316524	37316524	5'UTR	SNP	NA
CYP2A7	Patient6	19	41383854	41383854	Missense_Mutation	SNP	c.876G>T
NOSIP	Patient6	19	50059642	50059642	Missense_Mutation	SNP	c.766C>T
KLK9	Patient6	19	51506359	51506359	3'UTR	SNP	NA
LIM2	Patient6	19	51890495	51890495	Intron	SNP	NA
SSC5D	Patient6	19	56028631	56028631	Silent	SNP	c.2988G>A
ZNF71	Patient6	19	57133885	57133885	Silent	SNP	c.1230C>T
ATRN	Patient6	20	3452020	3452020	Missense_Mutation	SNP	c.266C>T
SRC	Patient6	20	36031656	36031656	Silent	SNP	c.1485C>T
TTI1	Patient6	20	36640763	36640763	Missense_Mutation	SNP	c.1456A>G
PIGT	Patient6	20	44052983	44052983	Silent	SNP	c.1362C>T
ZFP64	Patient6	20	50721311	50721311	Intron	SNP	NA
TSHZ2	Patient6	20	51871148	51871148	Missense_Mutation	SNP	c.1151A>G
ATP5E	Patient6	20	57605476	57605476	Missense_Mutation	SNP	c.41G>A
LAMA5	Patient6	20	60888741	60888741	Silent	SNP	c.8622C>T
BHLHE23	Patient6	20	61637843	61637843	Missense_Mutation	SNP	c.236G>A
GMEB2	Patient6	20	62250651	62250651	Missense_Mutation	SNP	c.100G>A
RTEL1	Patient6	20	62316953	62316953	Intron	SNP	NA
TNFRSF6B	Patient6	20	62325670	62325670	5'Flank	SNP	NA
TNFRSF6B	Patient6	20	62325674	62325674	5'Flank	SNP	NA
BRWD1	Patient6	21	40636568	40636568	Missense_Mutation	SNP	c.1703T>C
SF3A1	Patient6	22	30733712	30733712	Missense_Mutation	SNP	c.1918G>A
SMTN	Patient6	22	31494784	31494784	Missense_Mutation	SNP	c.2291G>A
MPST	Patient6	22	37425483	37425483	Silent	SNP	c.822C>A
CARD10	Patient6	22	37888714	37888714	Missense_Mutation	SNP	c.2572C>T
NEURL1B	Patient6	5	172097169	172097169	Frame_Shift_Del	DEL	c.413delC
LPA	Patient6	6	160968821	160968822	Splice_Site	INS	c.5303_5304insA
PIP5K1B	Patient6	9	71509333	71509335	In_Frame_Del	DEL	c.550_552delAGG
CLDN6	Patient6	16	3066045	3066046	Splice_Site	DEL	NA
DFFB	Patient7	1	3776982	3776982	Intron	SNP	NA
SPATA21	Patient7	1	16751610	16751610	Intron	SNP	NA
PADI3	Patient7	1	17597477	17597477	Splice_Site	SNP	c.935G>A
SEMA6C	Patient7	1	151105965	151105965	Silent	SNP	c.1788G>T
ZNF678	Patient7	1	227751388	227751388	5'UTR	SNP	NA
ZNF678	Patient7	1	227842544	227842544	Missense_Mutation	SNP	c.593G>A
ANKRD53	Patient7	2	71212077	71212077	Missense_Mutation	SNP	c.1240C>A
KYNU	Patient7	2	143676183	143676183	Missense_Mutation	SNP	c.175T>A
AC079354.1	Patient7	2	202955576	202955576	Silent	SNP	c.453G>A
CELSR3	Patient7	3	48696504	48696504	Silent	SNP	c.3564G>T
ACAD11	Patient7	3	132277920	132277920	Missense_Mutation	SNP	c.2238A>G
ZNF721	Patient7	4	435526	435526	Silent	SNP	c.2694A>G
CRMP1	Patient7	4	5841290	5841290	Silent	SNP	c.927G>A
BDP1	Patient7	5	70785319	70785319	Missense_Mutation	SNP	c.1302T>A
TSSK1B	Patient7	5	112769565	112769565	Silent	SNP	c.972T>C
SOGA3	Patient7	6	127797128	127797128	Missense_Mutation	SNP	c.2043G>C
AMZ1	Patient7	7	2752359	2752359	Silent	SNP	c.1344G>A
BMP1	Patient7	8	22064940	22064940	Missense_Mutation	SNP	c.2486C>A
TTI2	Patient7	8	33367451	33367451	Splice_Site	SNP	NA
ANK1	Patient7	8	41507783	41507783	IGR	SNP	NA
ABCA2	Patient7	9	139915516	139915516	Intron	SNP	NA
UAP1L1	Patient7	9	139973510	139973510	Silent	SNP	c.753C>T
RET	Patient7	10	43601965	43601965	Missense_Mutation	SNP	c.1009G>A
SLC18A3	Patient7	10	50819228	50819228	Missense_Mutation	SNP	c.442C>T
HPSE2	Patient7	10	100503777	100503777	Missense_Mutation	SNP	c.647G>T
SEC31B	Patient7	10	102265151	102265151	Missense_Mutation	SNP	c.1146A>T
PKP3	Patient7	11	403161	403161	Silent	SNP	c.1821C>T
DEAF1	Patient7	11	651308	651308	Intron	SNP	NA
DNHD1	Patient7	11	6519905	6519905	Missense_Mutation	SNP	c.460C>T
AP001024.2	Patient7	11	107643173	107643173	Silent	SNP	c.45T>C
TMEM132C	Patient7	12	128899320	128899320	Silent	SNP	c.129C>T
EBPL	Patient7	13	50242664	50242664	Intron	SNP	NA
C13orf45	Patient7	13	76445387	76445387	Intron	SNP	NA
GPC6	Patient7	13	94482794	94482794	Missense_Mutation	SNP	c.707C>T
SPATA5L1	Patient7	15	45706912	45706912	Silent	SNP	c.1578C>T
PEAK1	Patient7	15	77407636	77407636	Missense_Mutation	SNP	c.4103C>T
FSD2	Patient7	15	83434767	83434768	Missense_Mutation	DNP	c.1569_1570CC>TG
NDE1	Patient7	16	15785175	15785176	Missense_Mutation	DNP	c.698_699GA>TT
CCDC101	Patient7	16	28599996	28599996	Intron	SNP	NA
ESRP2	Patient7	16	68266473	68266473	Intron	SNP	NA
FLCN	Patient7	17	17124709	17124709	Intron	SNP	NA
UBTF	Patient7	17	42286768	42286768	Silent	SNP	c.1857C>G
MAP3K14-AS1	Patient7	17	43347926	43347926	RNA	SNP	NA
TMEM104	Patient7	17	72781697	72781697	Missense_Mutation	SNP	c.122G>T
ZNF557	Patient7	19	7083086	7083086	Silent	SNP	c.603T>C
ZNF557	Patient7	19	7083094	7083094	Missense_Mutation	SNP	c.611A>G
ZNF708	Patient7	19	21477016	21477016	Missense_Mutation	SNP	c.752T>C
ZNF708	Patient7	19	21477035	21477035	Missense_Mutation	SNP	c.733A>G
ZNF850	Patient7	19	37239677	37239677	Silent	SNP	c.2265A>G
ZNF850	Patient7	19	37240760	37240760	Silent	SNP	c.1182T>C
SLC1A5	Patient7	19	47291233	47291233	5'UTR	SNP	NA
PTOV1	Patient7	19	50363533	50363533	Silent	SNP	c.1248G>T
ZNF761	Patient7	19	53959831	53959831	RNA	SNP	NA
ZNF813	Patient7	19	53995104	53995104	Missense_Mutation	SNP	c.1618C>T
U2AF2	Patient7	19	56172566	56172566	Intron	SNP	NA
MPPED1	Patient7	22	43821030	43821030	Silent	SNP	c.39G>A
RNF223	Patient7	1	1007239	1007240	Frame_Shift_Ins	INS	c.707_708insA
RSBN1	Patient7	1	114340594	114340595	Frame_Shift_Ins	INS	c.767_768insA
TCHH	Patient7	1	152084988	152084990	In_Frame_Del	DEL	c.703_705delGAC
UBAP2L	Patient7	1	154241304	154241304	Frame_Shift_Del	DEL	c.3042delA
TOR1AIP2	Patient7	1	179816772	179816780	Splice_Site	DEL	NA
GPATCH2	Patient7	1	217793487	217793489	In_Frame_Del	DEL	c.409_411delCGA
PGBD2	Patient7	1	249212325	249212326	Frame_Shift_Ins	INS	c.1542_1543insC
ADCY3	Patient7	2	25062879	25062880	Frame_Shift_Ins	INS	c.1217_1218insA
TLX2	Patient7	2	74742784	74742785	Frame_Shift_Ins	INS	c.425_426insGT
ATIC	Patient7	2	216190813	216190816	Frame_Shift_Del	DEL	c.483_486delCGAG
CCDC108	Patient7	2	219868948	219868948	Frame_Shift_Del	DEL	c.5281delG
KIF15	Patient7	3	44816885	44816885	Frame_Shift_Del	DEL	c.202delA
QRICH1	Patient7	3	49094376	49094377	Frame_Shift_Ins	INS	c.1256_1257insCC
USP4	Patient7	3	49323743	49323744	Frame_Shift_Ins	INS	c.1987_1988insG
PTPRG	Patient7	3	62189275	62189275	Frame_Shift_Del	DEL	c.1806delC
FAM193A	Patient7	4	2692568	2692569	Frame_Shift_Ins	INS	c.1801_1802insCTTT
ATP10D	Patient7	4	47559705	47559706	Frame_Shift_Ins	INS	c.1849_1850insC
MUC7	Patient7	4	71347383	71347385	In_Frame_Del	DEL	c.922_924delATT
PAPD7	Patient7	5	6751173	6751173	Frame_Shift_Del	DEL	c.1132delA
MYO10	Patient7	5	16703047	16703049	In_Frame_Del	DEL	c.2495_2497delGGG
RIOK2	Patient7	5	96503204	96503204	Frame_Shift_Del	DEL	c.1364delT
MAS1L	Patient7	6	29454719	29454723	Frame_Shift_Del	DEL	c.957_961delCCTCA
ATF6B	Patient7	6	32085721	32085722	Frame_Shift_Ins	INS	c.1338_1339insT
B3GALT4	Patient7	6	33245950	33245950	Frame_Shift_Del	DEL	c.754delC
ANKRD66	Patient7	6	46726604	46726604	Frame_Shift_Del	DEL	c.702delT
FAM135A	Patient7	6	71191825	71191826	Frame_Shift_Ins	INS	c.791_792insG
TWISTNB	Patient7	7	19738116	19738116	Frame_Shift_Del	DEL	c.840delG
AEBP1	Patient7	7	44146198	44146199	Frame_Shift_Ins	INS	c.307_308insA
PKD1L1	Patient7	7	47892729	47892730	Frame_Shift_Ins	INS	c.4955_4956insA
TNKS	Patient7	8	9413510	9413511	Frame_Shift_Ins	INS	c.61_62insC
KAT6A	Patient7	8	41791930	41791931	In_Frame_Ins	INS	c.3807_3808insCCA
RRS1	Patient7	8	67342326	67342327	Frame_Shift_Ins	INS	c.960_961insA
TRAPPC9	Patient7	8	140744374	140744375	Frame_Shift_Del	DEL	c.3126_3127delCC
UBAP1	Patient7	9	34249808	34249809	Frame_Shift_Ins	INS	c.1115_1116insA
ZBTB26	Patient7	9	125681565	125681565	Frame_Shift_Del	DEL	c.649delC
DENND1A	Patient7	9	126202699	126202700	Frame_Shift_Ins	INS	c.1427_1428insA
PGM2L1	Patient7	11	74085517	74085518	Frame_Shift_Ins	INS	c.221_222insA
FOXRED1	Patient7	11	126146082	126146083	Frame_Shift_Ins	INS	c.939_940insT
LRRC43	Patient7	12	122685190	122685191	Frame_Shift_Ins	INS	c.1603_1604insA
CENPJ	Patient7	13	25466957	25466958	Frame_Shift_Del	DEL	c.3039_3040delGG
STARD13	Patient7	13	33703298	33703299	Frame_Shift_Ins	INS	c.1515_1516insA
RDH11	Patient7	14	68159755	68159756	Frame_Shift_Ins	INS	c.88_89insT
MIR381HG	Patient7	14	101513556	101513557	lincRNA	INS	NA
KIF26A	Patient7	14	104618490	104618494	Frame_Shift_Del	DEL	c.427_431delCTGCA
HCN4	Patient7	15	73615751	73615752	Frame_Shift_Ins	INS	c.2682_2683insT
SRRM2	Patient7	16	2818187	2818188	In_Frame_Ins	INS	c.7658_7659insTAG
FUS	Patient7	16	31202314	31202315	In_Frame_Ins	INS	c.1424_1425insGGA
ATP1B2	Patient7	17	7556722	7556722	Frame_Shift_Del	DEL	c.143delA
TP53	Patient7	17	7578244	7578244	Frame_Shift_Del	DEL	c.605delG
ZNF624	Patient7	17	16526394	16526395	Frame_Shift_Ins	INS	c.1805_1806insGA
FLJ45079	Patient7	17	75878048	75878049	Frame_Shift_Ins	INS	c.424_425insTT
GNAL	Patient7	18	11753831	11753832	Frame_Shift_Ins	INS	c.280_281insGT
SKOR2	Patient7	18	44773548	44773549	In_Frame_Ins	INS	c.2006_2007insGGC
DSEL	Patient7	18	65178963	65178965	In_Frame_Del	DEL	c.2911_2913delTTT
CNN2	Patient7	19	1036440	1036441	Frame_Shift_Ins	INS	c.533_534insG
BRD4	Patient7	19	15355290	15355292	In_Frame_Del	DEL	c.2331_2333delACC
ANKRD27	Patient7	19	33098622	33098622	Frame_Shift_Del	DEL	c.2292delG
SSC5D	Patient7	19	56029079	56029080	Frame_Shift_Ins	INS	c.3436_3437insTA
ZNF543	Patient7	19	57840059	57840060	Frame_Shift_Ins	INS	c.1229_1230insC
CACNA1I	Patient7	22	39966956	39966957	Frame_Shift_Ins	INS	c.199_200insG
HMCN1	Patient9	1	185988770	185988770	Silent	SNP	c.5568T>C
IGFN1	Patient9	1	201196306	201196306	Missense_Mutation	SNP	c.11083G>A
POMC	Patient9	2	25384043	25384043	Silent	SNP	c.711C>T
FIGN	Patient9	2	164467532	164467532	Silent	SNP	c.810G>A
STAB1	Patient9	3	52538849	52538849	Missense_Mutation	SNP	c.1334C>T
MSL2	Patient9	3	135913902	135913902	Silent	SNP	c.54C>G
AADAC	Patient9	3	151538191	151538191	Silent	SNP	c.382C>T
MFSD1	Patient9	3	158538001	158538001	Intron	SNP	NA
RNF168	Patient9	3	196210668	196210668	Missense_Mutation	SNP	c.653A>G
MYOT	Patient9	5	137206603	137206603	Missense_Mutation	SNP	c.263C>G
PCDHGB2	Patient9	5	140740923	140740923	Silent	SNP	c.1221C>T
TFAP2A	Patient9	6	10404880	10404880	Nonsense_Mutation	SNP	c.625G>T
NELFE	Patient9	6	31922882	31922882	Intron	SNP	NA
FOXP4	Patient9	6	41558080	41558080	Missense_Mutation	SNP	c.1429C>T
ESR1	Patient9	6	152419926	152419926	Missense_Mutation	SNP	c.1613A>G
ZNF727	Patient9	7	63537821	63537821	Missense_Mutation	SNP	c.394G>T
ZNF679	Patient9	7	63726812	63726812	Silent	SNP	c.801C>A
PTCD1	Patient9	7	99022465	99022465	Missense_Mutation	SNP	c.1690G>A
RBM28	Patient9	7	127979763	127979763	Silent	SNP	c.201C>T
DGKI	Patient9	7	137150652	137150652	Splice_Site	SNP	NA
NOS3	Patient9	7	150690988	150690988	Missense_Mutation	SNP	c.97A>T
SLC20A2	Patient9	8	42287644	42287644	Missense_Mutation	SNP	c.1647G>T
SOX17	Patient9	8	55372037	55372038	Missense_Mutation	DNP	c.727_728GG>CC
SPATA6L	Patient9	9	4625529	4625529	Missense_Mutation	SNP	c.467C>T
MICU1	Patient9	10	74292841	74292841	Intron	SNP	NA
VCL	Patient9	10	75802920	75802920	Intron	SNP	NA
LDB3	Patient9	10	88441344	88441344	Missense_Mutation	SNP	c.473C>T
IDE	Patient9	10	94223567	94223567	Silent	SNP	c.2682A>G
ZNF214	Patient9	11	7021692	7021692	Missense_Mutation	SNP	c.1222C>T
NLRP10	Patient9	11	7981696	7981696	Missense_Mutation	SNP	c.1463G>C
LRP5	Patient9	11	68133084	68133084	Missense_Mutation	SNP	c.929G>A
KLHL35	Patient9	11	75133771	75133771	Silent	SNP	c.1605C>A
KLHL35	Patient9	11	75134808	75134808	Silent	SNP	c.1491C>A
SLCO1B1	Patient9	12	21375295	21375295	Silent	SNP	c.1744C>T
FAIM2	Patient9	12	50264392	50264392	Silent	SNP	c.846C>T
HELB	Patient9	12	66725131	66725131	Silent	SNP	c.2868C>T
TRIAP1	Patient9	12	120884178	120884178	5'UTR	SNP	NA
FAM155A	Patient9	13	107823087	107823087	Missense_Mutation	SNP	c.1135G>A
ARID4A	Patient9	14	58785339	58785339	Splice_Site	SNP	c.354G>A
FAM98B	Patient9	15	38776473	38776473	IGR	SNP	NA
WDR24	Patient9	16	736963	736963	Silent	SNP	c.1503C>T
PRKCB	Patient9	16	24166139	24166139	Silent	SNP	c.1200G>A
RBBP6	Patient9	16	24578734	24578734	Silent	SNP	c.1860G>T
PKD1L3	Patient9	16	72032274	72032274	RNA	SNP	NA
TCF25	Patient9	16	89940274	89940274	Intron	SNP	NA
PELP1	Patient9	17	4574977	4574977	Intron	SNP	NA
MYH1	Patient9	17	10408258	10408258	Missense_Mutation	SNP	c.2560G>A
CDK5R1	Patient9	17	30815511	30815511	Silent	SNP	c.873C>T
PDK2	Patient9	17	48174806	48174806	Missense_Mutation	SNP	c.138G>C
UNK	Patient9	17	73811307	73811307	Missense_Mutation	SNP	c.934C>T
SGSH	Patient9	17	78188506	78188506	Nonsense_Mutation	SNP	c.414C>A
DSC1	Patient9	18	28710602	28710602	Missense_Mutation	SNP	c.2560G>A
ZADH2	Patient9	18	72913712	72913712	Missense_Mutation	SNP	c.793C>T
ZNF236	Patient9	18	74667996	74667997	Missense_Mutation	DNP	c.4964_4965GG>CT
CC2D1A	Patient9	19	14037902	14037902	Intron	SNP	NA
CPAMD8	Patient9	19	17017934	17017934	Intron	SNP	NA
ZNF208	Patient9	19	22154081	22154081	Missense_Mutation	SNP	c.3755C>T
ZNF257	Patient9	19	22271863	22271863	Silent	SNP	c.1311C>A
ZNF729	Patient9	19	22497518	22497519	Missense_Mutation	DNP	c.1299_1300AT>GC
ZNF729	Patient9	19	22497533	22497533	Silent	SNP	c.1314C>T
ZNF729	Patient9	19	22498344	22498344	Missense_Mutation	SNP	c.2125G>A
KLK4	Patient9	19	51411844	51411844	Silent	SNP	c.466C>T
CPNE1	Patient9	20	34219192	34219192	Missense_Mutation	SNP	c.799C>T
CDH4	Patient9	20	60509119	60509119	Silent	SNP	c.2385C>T
IL17REL	Patient9	22	50439227	50439227	Missense_Mutation	SNP	c.175G>C
SH3GLB1	Patient9	1	87200300	87200301	Frame_Shift_Ins	INS	c.586_587insT
OR5K4	Patient9	3	98073501	98073505	Frame_Shift_Del	DEL	c.804_808delTACAC
C5orf42	Patient9	5	37125376	37125376	Frame_Shift_Del	DEL	c.8766delA
PHIP	Patient9	6	79664635	79664636	Frame_Shift_Ins	INS	c.3948_3949insTG
ME1	Patient9	6	84117523	84117526	Frame_Shift_Del	DEL	c.173_176delTAGT
MLLT4	Patient9	6	168366480	168366480	Frame_Shift_Del	DEL	c.4991delG
FAM208B	Patient9	10	5784147	5784148	Frame_Shift_Ins	INS	c.2415_2416insACATG
OR4C12	Patient9	11	50003154	50003156	In_Frame_Del	DEL	c.882_884delTGC
ATM	Patient9	11	108129789	108129793	Frame_Shift_Del	DEL	c.2453_2457delTTTGT
HEATR5A	Patient9	14	31763294	31763294	Frame_Shift_Del	DEL	c.5618delA
KDSR	Patient9	18	61022757	61022758	Frame_Shift_Ins	INS	c.294_295insTA
WNT4	10	1	22447788	22447788	Silent	SNP	c.504G>A
PTPRF	10	1	44063410	44063410	Intron	SNP	NA
SNX27	10	1	151584855	151584855	Missense_Mutation	SNP	c.178C>A
CDK18	10	1	205498486	205498486	Silent	SNP	c.1107C>T
FAIM3	10	1	207094744	207094744	Intron	SNP	NA
NBAS	10	2	15614431	15614431	Silent	SNP	c.1359C>T
ADCY3	10	2	25141794	25141794	Silent	SNP	c.63C>T
CAD	10	2	27455462	27455462	Missense_Mutation	SNP	c.2603G>A
KCMF1	10	2	85276657	85276657	Missense_Mutation	SNP	c.770G>A
UGT1A1	10	2	234526744	234526744	Nonsense_Mutation	SNP	c.391C>T
RBM6	10	3	50091765	50091765	Intron	SNP	NA
MYH15	10	3	108159957	108159957	Missense_Mutation	SNP	c.2866G>A
ZNF595	10	4	86894	86894	3'UTR	SNP	NA
MYO10	10	5	16670983	16670983	Silent	SNP	c.5535C>T
KCNMB1	10	5	169805940	169805940	Missense_Mutation	SNP	c.344C>T
TRIM7	10	5	180622289	180622289	Silent	SNP	c.1413C>T
SRSF12	10	6	89827536	89827536	Intron	SNP	NA
HEY2	10	6	126080917	126080917	Missense_Mutation	SNP	c.983G>A
LRP11	10	6	150184704	150184704	Silent	SNP	c.453C>T
BMPER	10	7	34118806	34118806	Intron	SNP	NA
KCTD7	10	7	66238709	66238709	Missense_Mutation	SNP	c.211A>G
SLC26A5	10	7	103051989	103051989	Nonsense_Mutation	SNP	c.448C>T
EPPK1	10	8	144940432	144940432	Silent	SNP	c.6990C>T
AL354898.1	10	9	133281617	133281617	Silent	SNP	c.966G>A
FAM78A	10	9	134151233	134151233	Intron	SNP	NA
COL5A1	10	9	137593140	137593140	Silent	SNP	c.615C>T
SYT15	10	10	46968645	46968645	Silent	SNP	c.291C>T
PITX3	10	10	103990445	103990445	Silent	SNP	c.735C>T
PHRF1	10	11	609306	609306	Missense_Mutation	SNP	c.3850G>A
ABCC8	10	11	17464361	17464361	Silent	SNP	c.1536C>T
PHF21A	10	11	45957133	45957133	Intron	SNP	NA
SLC3A2	10	11	62644260	62644260	Intron	SNP	NA
SLCO2B1	10	11	74904514	74904514	Missense_Mutation	SNP	c.1327G>A
KMT2A	10	11	118342763	118342763	Missense_Mutation	SNP	c.889G>A
PDE3A	10	12	20790104	20790104	Missense_Mutation	SNP	c.2072C>T
LRP1	10	12	57584778	57584778	Missense_Mutation	SNP	c.7222G>A
LRP1	10	12	57591365	57591365	Missense_Mutation	SNP	c.9200G>A
SLITRK5	10	13	88328912	88328912	Silent	SNP	c.1269C>T
APEX1	10	14	20923935	20923935	Intron	SNP	NA
KIAA0586	10	14	58908044	58908044	Intron	SNP	NA
SYNDIG1L	10	14	74876243	74876243	Missense_Mutation	SNP	c.205C>T
CEP170B	10	14	105355970	105355970	Silent	SNP	c.3753G>A
FAN1	10	15	31212808	31212808	Silent	SNP	c.2004G>A
CELF6	10	15	72582500	72582500	Missense_Mutation	SNP	c.491C>T
CLK3	10	15	74914443	74914443	Intron	SNP	NA
FSD2	10	15	83434683	83434683	Missense_Mutation	SNP	c.1654G>A
LMF1	10	16	905793	905793	Intron	SNP	NA
NOD2	10	16	50744989	50744989	Silent	SNP	c.1167G>A
MT1H	10	16	56704874	56704874	Silent	SNP	c.159G>A
CDH1	10	16	68772218	68772218	Nonsense_Mutation	SNP	c.67C>T
CCDC42	10	17	8647882	8647882	Missense_Mutation	SNP	c.46C>T
SLC5A10	10	17	18916779	18916779	Missense_Mutation	SNP	c.1039G>A
C17orf50	10	17	34093903	34093903	IGR	SNP	NA
KRT17	10	17	39777106	39777106	Missense_Mutation	SNP	c.986C>T
RP11-156P1.2	10	17	45043990	45043990	Missense_Mutation	SNP	c.674T>C
TTLL6	10	17	46874533	46874533	Missense_Mutation	SNP	c.802C>T
SRSF1	10	17	56083793	56083793	Missense_Mutation	SNP	c.290G>A
LAMA1	10	18	6955348	6955348	Intron	SNP	NA
SALL3	10	18	76754173	76754173	Missense_Mutation	SNP	c.2182G>A
SH2D3A	10	19	6753639	6753639	Silent	SNP	c.1398C>T
ZNF737	10	19	20728086	20728086	Missense_Mutation	SNP	c.923G>C
ZNF208	10	19	22156193	22156193	Missense_Mutation	SNP	c.1643C>A
ZFP82	10	19	36898915	36898915	Splice_Site	SNP	c.10C>T
ZNF850	10	19	37239677	37239677	Silent	SNP	c.2265A>G
RYR1	10	19	38934854	38934854	Missense_Mutation	SNP	c.490G>A
POU2F2	10	19	42599578	42599578	Missense_Mutation	SNP	c.991G>A
FAM71E1	10	19	50971097	50971097	Intron	SNP	NA
ZNF432	10	19	52537773	52537773	Missense_Mutation	SNP	c.1159C>T
PLAGL2	10	20	30785127	30785127	Missense_Mutation	SNP	c.619C>T
SRSF6	10	20	42086740	42086740	Missense_Mutation	SNP	c.67A>G
WFDC5	10	20	43739075	43739075	Silent	SNP	c.333C>T
ZNF512B	10	20	62659900	62659900	Intron	SNP	NA
DIP2A	10	21	47975954	47975954	Missense_Mutation	SNP	c.3448G>A
IGLV3-12	10	22	23114828	23114828	RNA	SNP	NA
RP4-669P10.16	10	22	42538762	42538762	RNA	SNP	NA
FASTKD2	10	2	207653581	207653585	Frame_Shift_Del	DEL	c.1852_1856delCTACC
OR5K4	10	3	98073501	98073505	Frame_Shift_Del	DEL	c.804_808delTACAC
RIOK2	10	5	96503204	96503204	Frame_Shift_Del	DEL	c.1364delT
ARID1A	11	1	27101558	27101558	Nonsense_Mutation	SNP	c.4840C>T
ADC	11	1	33558976	33558976	Silent	SNP	c.546T>C
CCDC17	11	1	46089300	46089300	Missense_Mutation	SNP	c.199G>A
PTPN22	11	1	114400399	114400399	Splice_Site	SNP	NA
SLC27A3	11	1	153747831	153747831	5'UTR	SNP	NA
NUP210L	11	1	153994602	153994602	Splice_Site	SNP	c.4516G>A
OR10R2	11	1	158450194	158450194	Missense_Mutation	SNP	c.527C>G
PAPPA2	11	1	176525833	176525833	Silent	SNP	c.375G>A
IGFN1	11	1	201191898	201191898	Silent	SNP	c.10233C>G
ATP6V1B1	11	2	71188743	71188743	Silent	SNP	c.705C>G
LRRTM1	11	2	80530110	80530110	Missense_Mutation	SNP	c.835G>A
RAPGEF4	11	2	173679138	173679138	Missense_Mutation	SNP	c.429C>G
CXCR2P1	11	2	218925717	218925717	RNA	SNP	NA
PNKD	11	2	219204604	219204604	Missense_Mutation	SNP	c.335A>T
EAF2	11	3	121605247	121605247	3'UTR	SNP	NA
CASR	11	3	122002930	122002930	Missense_Mutation	SNP	c.2129T>A
QRFPR	11	4	122301634	122301634	Missense_Mutation	SNP	c.169G>A
HAND2	11	4	174448241	174448241	3'UTR	SNP	NA
F11	11	4	187192834	187192834	Missense_Mutation	SNP	c.127G>A
SIL1	11	5	138282966	138282966	Missense_Mutation	SNP	c.1226G>A
SPINK13	11	5	147661668	147661668	Splice_Site	SNP	c.110C>A
MGAT1	11	5	180219614	180219614	Missense_Mutation	SNP	c.358C>T
HSPA1L	11	6	31779377	31779377	Missense_Mutation	SNP	c.373G>C
COL11A2	11	6	33147260	33147260	Missense_Mutation	SNP	c.1193C>T
LRFN2	11	6	40400027	40400027	Missense_Mutation	SNP	c.826T>A
DST	11	6	56482914	56482914	Missense_Mutation	SNP	c.5918C>G
BACH2	11	6	90661154	90661154	Missense_Mutation	SNP	c.671C>T
GOPC	11	6	117923441	117923441	Missense_Mutation	SNP	c.11G>T
SLC22A3	11	6	160769754	160769754	Silent	SNP	c.303C>T
SP8	11	7	20824189	20824189	Missense_Mutation	SNP	c.1193C>T
MAGI2	11	7	77973261	77973261	Silent	SNP	c.1242C>T
NRCAM	11	7	107872866	107872866	Missense_Mutation	SNP	c.331G>A
TRBV6-1	11	7	142028227	142028227	RNA	SNP	NA
TNFRSF10C	11	8	22960740	22960740	Intron	SNP	NA
NBN	11	8	90960048	90960048	Intron	SNP	NA
TMEM67	11	8	94775181	94775181	Intron	SNP	NA
TMEM67	11	8	94775183	94775183	Intron	SNP	NA
RIMS2	11	8	105080836	105080836	Nonsense_Mutation	SNP	c.2717C>A
WDYHV1	11	8	124453618	124453618	Missense_Mutation	SNP	c.581C>T
CCDC166	11	8	144790207	144790207	Missense_Mutation	SNP	c.73C>A
ZNF169	11	9	97063096	97063096	Missense_Mutation	SNP	c.1256G>A
ZNF169	11	9	97063115	97063115	Silent	SNP	c.1275A>C
CEL	11	9	135942548	135942548	Missense_Mutation	SNP	c.860G>T
KCNT1	11	9	138683699	138683699	Missense_Mutation	SNP	c.3544G>A
PSD	11	10	104176525	104176525	Nonsense_Mutation	SNP	c.271C>T
C11orf87	11	11	109294687	109294687	Missense_Mutation	SNP	c.328C>T
TTC36	11	11	118401435	118401435	Missense_Mutation	SNP	c.374G>A
PHC1	11	12	9089483	9089483	Silent	SNP	c.2400C>T
FAR2	11	12	29460689	29460689	Missense_Mutation	SNP	c.644T>C
MYBPC1	11	12	102025381	102025381	Missense_Mutation	SNP	c.247G>C
GUCY1B2	11	13	51599550	51599550	RNA	SNP	NA
ZIC5	11	13	100622853	100622853	Silent	SNP	c.1077G>A
RASGRP1	11	15	38805096	38805096	Missense_Mutation	SNP	c.737G>A
ITGA11	11	15	68599740	68599740	Missense_Mutation	SNP	c.3327G>T
CREBBP	11	16	3788628	3788628	Silent	SNP	c.4326A>G
MYLK3	11	16	46781785	46781785	Silent	SNP	c.321C>T
DHX38	11	16	72141546	72141546	Missense_Mutation	SNP	c.2812G>C
ZCCHC14	11	16	87446011	87446011	Silent	SNP	c.1905G>C
ZC3H18	11	16	88691658	88691658	Silent	SNP	c.2091T>A
SEC14L1	11	17	75202938	75202938	Silent	SNP	c.1470G>A
RNF213	11	17	78252679	78252679	Intron	SNP	NA
ARRDC5	11	19	4891564	4891564	Missense_Mutation	SNP	c.523G>A
OR7G2	11	19	9213689	9213689	Silent	SNP	c.294G>A
RASAL3	11	19	15565593	15565593	Silent	SNP	c.1833G>T
ZNF208	11	19	22156537	22156537	Silent	SNP	c.1299T>C
SELV	11	19	40005977	40005977	Missense_Mutation	SNP	c.125C>A
TTC9B	11	19	40724137	40724137	Missense_Mutation	SNP	c.152C>T
C19orf68	11	19	48698105	48698105	Missense_Mutation	SNP	c.784G>A
TCF15	11	20	590781	590781	Missense_Mutation	SNP	c.101C>T
NAPB	11	20	23358049	23358049	Silent	SNP	c.861C>T
NINL	11	20	25472056	25472056	Silent	SNP	c.1416G>A
SULF2	11	20	46305890	46305890	Intron	SNP	NA
GNAS	11	20	57466868	57466868	Missense_Mutation	SNP	c.87G>C
NELFCD	11	20	57562777	57562777	Nonsense_Mutation	SNP	c.328C>T
LAMA5	11	20	60884867	60884867	Missense_Mutation	SNP	c.10853G>A
HLCS	11	21	38311231	38311231	5'UTR	SNP	NA
TSPEAR	11	21	45941799	45941799	Silent	SNP	c.1533C>T
TSPEAR	11	21	45941922	45941922	Silent	SNP	c.1410C>T
TSPEAR	11	21	45941947	45941947	Missense_Mutation	SNP	c.1385C>T
TSPEAR	11	21	45941999	45941999	Intron	SNP	NA
TSPEAR	11	21	45947267	45947267	Missense_Mutation	SNP	c.1057G>A
TSPEAR	11	21	45948377	45948377	Silent	SNP	c.880C>T
COL6A1	11	21	47409685	47409685	Missense_Mutation	SNP	c.923G>A
IGLV6-57	11	22	22550502	22550502	RNA	SNP	NA
PNPLA5	11	22	44287130	44287130	Silent	SNP	c.238C>A
SBF1	11	22	50895458	50895458	Intron	SNP	NA
ARID1A	11	1	27100137	27100137	Frame_Shift_Del	DEL	c.3933delT
RPL14	11	3	40500169	40500170	Frame_Shift_Ins	INS	c.142_143insT
MIDN	11	19	1254191	1254192	In_Frame_Ins	INS	c.410_411insGCCACT
KLHL17	12	1	900475	900475	Missense_Mutation	SNP	c.1833C>A
ESPN	12	1	6505896	6505896	Nonsense_Mutation	SNP	c.1365C>A
NOL9	12	1	6614423	6614423	Missense_Mutation	SNP	c.140G>C
TAS1R1	12	1	6638947	6638947	Missense_Mutation	SNP	c.1829G>T
PHC2	12	1	33820745	33820745	Silent	SNP	c.1086G>C
CYP4X1	12	1	47499017	47499018	Missense_Mutation	DNP	c.469_470GC>TT
CYP4X1	12	1	47501475	47501475	Intron	SNP	NA
AMY2B	12	1	104117014	104117014	Splice_Site	SNP	c.877A>T
SYCP1	12	1	115487041	115487041	Missense_Mutation	SNP	c.2008G>C
PIP5K1A	12	1	151206786	151206786	Silent	SNP	c.753G>T
PSMB4	12	1	151372451	151372451	Intron	SNP	NA
INSRR	12	1	156821803	156821803	Missense_Mutation	SNP	c.818G>A
OR10R2	12	1	158450008	158450008	Missense_Mutation	SNP	c.341T>G
SPTA1	12	1	158605708	158605708	Silent	SNP	c.5427G>A
NHLH1	12	1	160340831	160340831	Missense_Mutation	SNP	c.310A>G
SLAMF1	12	1	160580535	160580535	3'UTR	SNP	NA
FCGR3A	12	1	161559455	161559455	Intron	SNP	NA
NOS1AP	12	1	162313709	162313709	Missense_Mutation	SNP	c.538G>T
C1orf111	12	1	162344242	162344242	Missense_Mutation	SNP	c.382A>C
CREG1	12	1	167517250	167517250	Missense_Mutation	SNP	c.463A>C
CFH	12	1	196645206	196645206	Intron	SNP	NA
IGFN1	12	1	201182459	201182459	Missense_Mutation	SNP	c.8438G>A
VASH2	12	1	213146153	213146153	Silent	SNP	c.729C>G
PSEN2	12	1	227077728	227077728	Intron	SNP	NA
OBSCN	12	1	228461517	228461517	Silent	SNP	c.5184G>T
KMO	12	1	241752056	241752056	Missense_Mutation	SNP	c.1022G>T
PXDN	12	2	1680813	1680813	Missense_Mutation	SNP	c.734G>T
YIPF4	12	2	32517379	32517379	Missense_Mutation	SNP	c.367C>G
LTBP1	12	2	33477788	33477788	Missense_Mutation	SNP	c.2044C>A
LHCGR	12	2	48982750	48982750	Missense_Mutation	SNP	c.61C>A
FSHR	12	2	49189900	49189900	Missense_Mutation	SNP	c.2060T>G
DYSF	12	2	71895949	71895949	Missense_Mutation	SNP	c.5406C>A
IL18R1	12	2	103013153	103013153	Missense_Mutation	SNP	c.1433C>T
GPR17	12	2	128407614	128407614	Missense_Mutation	SNP	c.28T>A
STAM2	12	2	153000522	153000522	Missense_Mutation	SNP	c.523G>C
GPD2	12	2	157413905	157413905	Missense_Mutation	SNP	c.976G>C
TTN	12	2	179545886	179545886	Missense_Mutation	SNP	c.32309C>T
SLC11A1	12	2	219247776	219247776	Missense_Mutation	SNP	c.101C>T
FARSB	12	2	223488449	223488449	Splice_Site	SNP	c.1171T>C
ATP2B2	12	3	10436223	10436223	Intron	SNP	NA
VILL	12	3	38043898	38043898	Silent	SNP	c.1491G>A
NEK4	12	3	52771742	52771742	Intron	SNP	NA
TMEM110	12	3	52876875	52876875	Silent	SNP	c.720C>T
FSTL1	12	3	120134804	120134804	Missense_Mutation	SNP	c.134C>T
RAP1GDS1	12	4	99363239	99363239	Missense_Mutation	SNP	c.1795A>C
USP53	12	4	120188531	120188531	Silent	SNP	c.1029A>T
GYPB	12	4	145035842	145035842	Intron	SNP	NA
FGA	12	4	155507541	155507541	Missense_Mutation	SNP	c.1040A>G
TERT	12	5	1279484	1279484	Silent	SNP	c.2052C>T
ADCY2	12	5	7396497	7396497	Missense_Mutation	SNP	c.88C>T
DNAH5	12	5	13735301	13735301	Silent	SNP	c.11700C>T
ITGA1	12	5	52218676	52218676	Missense_Mutation	SNP	c.2362C>T
PLK2	12	5	57750518	57750518	Silent	SNP	c.1950G>A
NBPF22P	12	5	85582746	85582746	RNA	SNP	NA
NBPF22P	12	5	85582751	85582751	RNA	SNP	NA
TGFBI	12	5	135382064	135382064	Silent	SNP	c.339T>G
MATR3	12	5	138655081	138655081	Missense_Mutation	SNP	c.1493T>C
KCNMB1	12	5	169810766	169810766	Missense_Mutation	SNP	c.223C>A
RUFY1	12	5	178977842	178977842	Missense_Mutation	SNP	c.272T>C
ETV7	12	6	36334444	36334444	Missense_Mutation	SNP	c.1004A>T
PRSS35	12	6	84233357	84233357	Missense_Mutation	SNP	c.197G>T
MMS22L	12	6	97715767	97715767	Nonsense_Mutation	SNP	c.809C>G
LAMA4	12	6	112450140	112450140	Missense_Mutation	SNP	c.4271C>T
TMEM244	12	6	130166993	130166993	Missense_Mutation	SNP	c.38T>C
STX7	12	6	132785144	132785144	Silent	SNP	c.681A>T
UST	12	6	149395199	149395199	Missense_Mutation	SNP	c.1168G>A
PLEKHG1	12	6	151004896	151004896	Intron	SNP	NA
CNKSR3	12	6	154771280	154771280	Silent	SNP	c.165G>C
ZDHHC14	12	6	158093891	158093891	Missense_Mutation	SNP	c.1204G>T
PGAM2	12	7	44104571	44104571	Missense_Mutation	SNP	c.455C>A
MAGI2	12	7	78150952	78150952	Silent	SNP	c.549C>T
CROT	12	7	87011470	87011470	Missense_Mutation	SNP	c.1143C>G
KPNA7	12	7	98771382	98771382	Silent	SNP	c.1500C>A
TFR2	12	7	100225748	100225748	Silent	SNP	c.1485C>T
ZAN	12	7	100349941	100349941	RNA	SNP	NA
MUC17	12	7	100686112	100686112	Silent	SNP	c.11415T>G
PTPRZ1	12	7	121653842	121653842	Missense_Mutation	SNP	c.4742T>C
GIMAP2	12	7	150389958	150389958	Missense_Mutation	SNP	c.584T>C
INTS10	12	8	19709272	19709272	Missense_Mutation	SNP	c.2089T>C
EYA1	12	8	72229875	72229875	Silent	SNP	c.468G>A
ZNF572	12	8	125989008	125989008	Silent	SNP	c.498A>T
OPLAH	12	8	145107149	145107149	Silent	SNP	c.3384C>T
ZNF251	12	8	145979144	145979144	Silent	SNP	c.201G>A
TLN1	12	9	35704174	35704174	Intron	SNP	NA
ANKRD18A	12	9	38601128	38601128	Splice_Site	SNP	c.936G>A
TRPM6	12	9	77390954	77390954	Missense_Mutation	SNP	c.3248T>C
PRUNE2	12	9	79320210	79320211	Missense_Mutation	DNP	c.6979_6980GG>AT
ANKS6	12	9	101552845	101552845	Missense_Mutation	SNP	c.403G>A
DOLPP1	12	9	131847365	131847365	Nonsense_Mutation	SNP	c.241C>T
LRRC26	12	9	140064345	140064345	Silent	SNP	c.51G>C
ITGA8	12	10	15617568	15617568	Silent	SNP	c.2398C>T
RTKN2	12	10	63996007	63996007	Silent	SNP	c.504A>G
CDH23	12	10	73466770	73466770	Missense_Mutation	SNP	c.3085G>A
SEC24C	12	10	75519887	75519887	Missense_Mutation	SNP	c.593G>A
SLIT1	12	10	98924629	98924629	Silent	SNP	c.216C>T
FGF8	12	10	103534570	103534570	Missense_Mutation	SNP	c.223T>C
OR51I1	12	11	5462739	5462739	Silent	SNP	c.6G>T
OTOG	12	11	17632138	17632138	Missense_Mutation	SNP	c.5327C>T
DCDC1	12	11	31327201	31327201	Missense_Mutation	SNP	c.715A>G
CKAP5	12	11	46784539	46784539	Missense_Mutation	SNP	c.3878A>G
LRP4	12	11	46917559	46917559	Silent	SNP	c.1059G>C
ACP2	12	11	47267308	47267308	Missense_Mutation	SNP	c.375C>A
ZDHHC5	12	11	57457569	57457569	Missense_Mutation	SNP	c.451C>G
CATSPER1	12	11	65787853	65787853	Missense_Mutation	SNP	c.1999A>G
ADRBK1	12	11	67052763	67052763	Missense_Mutation	SNP	c.1912C>T
INPPL1	12	11	71941508	71941508	Missense_Mutation	SNP	c.1193C>A
CLPB	12	11	72004451	72004451	Missense_Mutation	SNP	c.2084G>C
ARHGEF17	12	11	73058097	73058097	Intron	SNP	NA
RP11-672A2.3	12	11	76400145	76400145	lincRNA	SNP	NA
TMEM135	12	11	87034479	87034479	IGR	SNP	NA
CAPRIN2	12	12	30864721	30864721	Intron	SNP	NA
LRRK2	12	12	40704237	40704237	Missense_Mutation	SNP	c.4322G>A
KRT74	12	12	52965218	52965218	Silent	SNP	c.768A>C
KRT4	12	12	53207539	53207539	Missense_Mutation	SNP	c.304C>G
ZBTB39	12	12	57398300	57398300	Silent	SNP	c.402G>C
NAV3	12	12	78362427	78362427	Missense_Mutation	SNP	c.616G>T
NR2C1	12	12	95452214	95452214	Missense_Mutation	SNP	c.416G>C
RFC5	12	12	118454660	118454660	Missense_Mutation	SNP	c.28G>C
GJA3	12	13	20716168	20716168	Silent	SNP	c.1260C>A
EFNB2	12	13	107164904	107164904	Missense_Mutation	SNP	c.379C>G
TEX29	12	13	111980530	111980530	Splice_Site	SNP	c.59T>A
NKX2-1	12	14	36988537	36988537	Missense_Mutation	SNP	c.26C>G
COQ6	12	14	74424846	74424846	Intron	SNP	NA
DKFZP434O1614	12	14	96742576	96742576	Silent	SNP	c.144C>T
DIO3OS	12	14	102024031	102024031	lincRNA	SNP	NA
CTXN2	12	15	48493708	48493708	Missense_Mutation	SNP	c.211T>A
POLR2M	12	15	57999269	57999269	Intron	SNP	NA
IGDCC3	12	15	65623746	65623746	Intron	SNP	NA
ZNF592	12	15	85326469	85326469	Missense_Mutation	SNP	c.563A>T
DNASE1	12	16	3705432	3705432	Missense_Mutation	SNP	c.58G>A
NFATC2IP	12	16	28962412	28962412	Missense_Mutation	SNP	c.80G>A
ALDOA	12	16	30081536	30081536	3'UTR	SNP	NA
RPGRIP1L	12	16	53705459	53705459	Nonsense_Mutation	SNP	c.1066G>T
PKD1L2	12	16	81222545	81222545	RNA	SNP	NA
ZFPM1	12	16	88594586	88594586	Missense_Mutation	SNP	c.652C>A
GLP2R	12	17	9745866	9745866	Missense_Mutation	SNP	c.437T>C
AKAP10	12	17	19827722	19827722	Splice_Site	SNP	c.1750G>T
FZD2	12	17	42634848	42634848	5'Flank	SNP	NA
TBKBP1	12	17	45773526	45773526	Silent	SNP	c.48C>A
TTLL6	12	17	46882128	46882129	Intron	DNP	NA
SIRT7	12	17	79875504	79875504	Missense_Mutation	SNP	c.323C>G
RIOK3	12	18	21047385	21047385	Missense_Mutation	SNP	c.710C>T
SETBP1	12	18	42530673	42530673	Silent	SNP	c.1368G>A
ZCCHC2	12	18	60242360	60242360	Missense_Mutation	SNP	c.3046G>T
C18orf63	12	18	71985224	71985224	Missense_Mutation	SNP	c.124A>G
RP11-567M16.3	12	18	77402134	77402134	lincRNA	SNP	NA
LINGO3	12	19	2290068	2290068	Missense_Mutation	SNP	c.1708C>T
FBN3	12	19	8182410	8182410	Missense_Mutation	SNP	c.3401G>C
TNPO2	12	19	12821562	12821562	Silent	SNP	c.1143C>T
CC2D1A	12	19	14024109	14024109	Silent	SNP	c.507G>A
SLC5A5	12	19	17988816	17988816	Missense_Mutation	SNP	c.883A>T
SSBP4	12	19	18544412	18544412	Missense_Mutation	SNP	c.1009G>A
DDX49	12	19	19030562	19030562	Silent	SNP	c.12C>T
ZNF536	12	19	31039235	31039235	Silent	SNP	c.2709T>G
ZNF420	12	19	37619861	37619861	Silent	SNP	c.1968A>C
CEACAM8	12	19	43087424	43087424	Missense_Mutation	SNP	c.1024G>T
EML2	12	19	46124303	46124303	Intron	SNP	NA
ZNF534	12	19	52937128	52937128	Intron	SNP	NA
LILRA6	12	19	54745761	54745761	Intron	SNP	NA
BRSK1	12	19	55798435	55798435	Missense_Mutation	SNP	c.197A>C
PCSK2	12	20	17445960	17445960	Intron	SNP	NA
MYH7B	12	20	33575428	33575428	Missense_Mutation	SNP	c.1342C>G
NFS1	12	20	34262305	34262305	Missense_Mutation	SNP	c.1103T>C
LAMA5	12	20	60913643	60913643	Missense_Mutation	SNP	c.1499G>A
ARFGAP1	12	20	61916224	61916224	Nonsense_Mutation	SNP	c.724G>T
MYT1	12	20	62848432	62848432	Silent	SNP	c.1644C>T
DSCAM	12	21	41684284	41684284	Missense_Mutation	SNP	c.1786C>A
ITGB2	12	21	46330681	46330681	Missense_Mutation	SNP	c.17C>A
P2RX6	12	22	21372333	21372333	Missense_Mutation	SNP	c.371A>C
PRR14L	12	22	32109151	32109151	Silent	SNP	c.4674C>T
CACNG2	12	22	36962521	36962521	Missense_Mutation	SNP	c.315C>A
TUBGCP6	12	22	50682612	50682612	Missense_Mutation	SNP	c.277G>T
MACF1	12	1	39775325	39775328	Frame_Shift_Del	DEL	c.2888_2891delTGCG
SH3GLB1	12	1	87200300	87200301	Frame_Shift_Ins	INS	c.586_587insT
FLG	12	1	152287142	152287143	Frame_Shift_Ins	INS	c.219_220insC
TNR	12	1	175362936	175362937	Frame_Shift_Ins	INS	c.1335_1336insA
MPHOSPH10	12	2	71360637	71360637	Frame_Shift_Del	DEL	c.699delT
EPC2	12	2	149447821	149447845	Frame_Shift_Del	DEL	c.192_216delGTTTAGAGAAAAAAAAGAGAGTATG
ARMC9	12	2	232072891	232072891	Frame_Shift_Del	DEL	c.103delT
ROBO1	12	3	78655907	78655908	Frame_Shift_Ins	INS	c.4719_4720insT
EPHA3	12	3	89390208	89390209	Frame_Shift_Ins	INS	c.957_958insA
LIPH	12	3	185252760	185252761	Frame_Shift_Ins	INS	c.209_210insC
SPATA4	12	4	177114198	177114199	Frame_Shift_Del	DEL	c.377_378delCT
KIAA1430	12	4	186111384	186111386	In_Frame_Del	DEL	c.965_967delAGT
IL4	12	5	132009748	132009749	Frame_Shift_Ins	INS	c.6_7insA
C1orf86	13	1	2124329	2124329	Intron	SNP	NA
H6PD	13	1	9324711	9324711	Missense_Mutation	SNP	c.2159C>T
VPS13D	13	1	12313842	12313842	Missense_Mutation	SNP	c.628G>A
EPHA2	13	1	16475419	16475419	Missense_Mutation	SNP	c.277C>T
NIPAL3	13	1	24780547	24780547	Intron	SNP	NA
EXTL1	13	1	26360226	26360226	Missense_Mutation	SNP	c.1558C>T
DLGAP3	13	1	35365289	35365289	Missense_Mutation	SNP	c.1367G>A
KDM4A	13	1	44131417	44131417	Splice_Site	SNP	NA
PDZK1IP1	13	1	47653052	47653052	Missense_Mutation	SNP	c.115G>A
C8B	13	1	57425224	57425224	Missense_Mutation	SNP	c.41G>A
LRRC8D	13	1	90399594	90399594	Missense_Mutation	SNP	c.967C>G
ARHGAP29	13	1	94696982	94696982	Missense_Mutation	SNP	c.186G>C
PEX11B	13	1	145516635	145516636	Intron	DNP	NA
CRCT1	13	1	152488008	152488008	Nonsense_Mutation	SNP	c.149C>G
GATAD2B	13	1	153788896	153788896	Missense_Mutation	SNP	c.1069C>T
KCNN3	13	1	154842155	154842155	Missense_Mutation	SNP	c.286G>A
POU2F1	13	1	167358840	167358840	Missense_Mutation	SNP	c.760C>T
AXDND1	13	1	179418201	179418201	Intron	SNP	NA
CEP350	13	1	180010848	180010848	Missense_Mutation	SNP	c.4273G>C
TPR	13	1	186296743	186296743	Missense_Mutation	SNP	c.5738C>G
C4BPB	13	1	207268762	207268762	Intron	SNP	NA
SPATA17	13	1	217947838	217947838	Missense_Mutation	SNP	c.682C>T
OBSCN	13	1	228527679	228527679	Silent	SNP	c.17292C>T
ABCB10	13	1	229693964	229693964	Missense_Mutation	SNP	c.436C>T
ZNF672	13	1	249142584	249142584	Missense_Mutation	SNP	c.1111G>A
PXDN	13	2	1670035	1670035	Silent	SNP	c.1242G>A
COLEC11	13	2	3691061	3691061	Missense_Mutation	SNP	c.356G>A
SLC35F6	13	2	26998345	26998345	Silent	SNP	c.336C>T
PPM1B	13	2	44471483	44471483	3'UTR	SNP	NA
MSH2	13	2	47703632	47703632	Missense_Mutation	SNP	c.2132G>A
FAM161A	13	2	62052972	62052972	3'UTR	SNP	NA
AFTPH	13	2	64819065	64819065	Missense_Mutation	SNP	c.2710G>A
UBXN4	13	2	136505239	136505239	Intron	SNP	NA
RIF1	13	2	152326258	152326258	Missense_Mutation	SNP	c.6975G>T
LY75	13	2	160746856	160746856	Missense_Mutation	SNP	c.670G>A
ZNF142	13	2	219507605	219507605	Missense_Mutation	SNP	c.3634C>T
PSMD1	13	2	232003623	232003623	Intron	SNP	NA
AC104667.3	13	2	238503587	238503587	Nonstop_Mutation	SNP	c.264G>A
2021-09-02	13	2	242263872	242263872	Intron	SNP	NA
APEH	13	3	49712654	49712654	Nonsense_Mutation	SNP	c.184C>T
CACNA1D	13	3	53774334	53774334	Missense_Mutation	SNP	c.2779A>T
LRIG1	13	3	66455691	66455691	Missense_Mutation	SNP	c.1091A>G
ARL13B	13	3	93715481	93715481	Intron	SNP	NA
ARL13B	13	3	93715502	93715502	Intron	SNP	NA
GPR149	13	3	154146568	154146568	Silent	SNP	c.837G>A
MME	13	3	154807654	154807654	Intron	SNP	NA
PHC3	13	3	169868479	169868479	Intron	SNP	NA
PLD1	13	3	171372037	171372037	Intron	SNP	NA
FNDC3B	13	3	172034997	172034997	Intron	SNP	NA
ATP13A5	13	3	193081020	193081020	Intron	SNP	NA
DLG1	13	3	196817848	196817848	Missense_Mutation	SNP	c.1695G>C
ZNF732	13	4	265916	265916	Missense_Mutation	SNP	c.730C>T
CPZ	13	4	8620195	8620195	Missense_Mutation	SNP	c.1543G>A
CCDC158	13	4	77255316	77255316	Missense_Mutation	SNP	c.2669C>T
USP38	13	4	144107108	144107108	Nonsense_Mutation	SNP	c.505C>T
EXOC3	13	5	446389	446389	Silent	SNP	c.69G>A
C5orf42	13	5	37120378	37120378	Missense_Mutation	SNP	c.9088C>T
FBXO4	13	5	41934372	41934372	Missense_Mutation	SNP	c.860A>G
2021-03-03	13	5	126253834	126253834	Silent	SNP	c.30C>T
CCNI2	13	5	132084084	132084084	Missense_Mutation	SNP	c.475C>T
HSPA4	13	5	132424230	132424230	Nonsense_Mutation	SNP	c.1120C>T
PCDHB4	13	5	140502182	140502182	Missense_Mutation	SNP	c.602G>A
GABRB2	13	5	160721353	160721353	Missense_Mutation	SNP	c.1274G>C
GABRB2	13	5	160721373	160721373	Silent	SNP	c.1254T>A
CCNG1	13	5	162866335	162866335	Missense_Mutation	SNP	c.73T>A
HIST1H3H	13	6	27777935	27777935	Silent	SNP	c.84G>A
MDC1	13	6	30673126	30673126	Silent	SNP	c.3834C>T
DPCR1	13	6	30917823	30917823	Silent	SNP	c.1582C>T
DPCR1	13	6	30918391	30918391	Missense_Mutation	SNP	c.2150C>T
SYNGAP1	13	6	33408713	33408713	Missense_Mutation	SNP	c.1884G>T
FANCE	13	6	35427479	35427479	Silent	SNP	c.1258C>T
MDGA1	13	6	37614054	37614054	Missense_Mutation	SNP	c.2144A>T
CCND3	13	6	41908108	41908108	Splice_Site	SNP	c.414G>A
TRERF1	13	6	42196139	42196139	Missense_Mutation	SNP	c.3547G>A
CDC5L	13	6	44358104	44358104	Nonsense_Mutation	SNP	c.145A>T
MTO1	13	6	74190025	74190025	Missense_Mutation	SNP	c.1139T>C
ZNF292	13	6	87966070	87966070	Missense_Mutation	SNP	c.2723C>G
AK9	13	6	109900770	109900770	Missense_Mutation	SNP	c.2174T>A
SOGA3	13	6	127797235	127797235	Missense_Mutation	SNP	c.1936C>T
STX11	13	6	144508445	144508445	Silent	SNP	c.681C>G
AKAP12	13	6	151671652	151671652	Missense_Mutation	SNP	c.2126G>A
NPC1L1	13	7	44560651	44560651	Missense_Mutation	SNP	c.3020A>G
KCTD7	13	7	66238696	66238696	Silent	SNP	c.198T>A
COL1A2	13	7	94034548	94034548	Missense_Mutation	SNP	c.470G>C
TFR2	13	7	100225411	100225411	Silent	SNP	c.1638C>G
DOCK4	13	7	111368714	111368714	Silent	SNP	c.5517C>T
METTL2B	13	7	128142724	128142724	3'UTR	SNP	NA
KMT2C	13	7	152132757	152132757	Missense_Mutation	SNP	c.115C>T
NEIL2	13	8	11643710	11643710	Missense_Mutation	SNP	c.927G>C
FDFT1	13	8	11659426	11659426	5'Flank	SNP	NA
NKX6-3	13	8	41504781	41504781	Missense_Mutation	SNP	c.94G>A
UBR5	13	8	103288004	103288004	Missense_Mutation	SNP	c.6562C>T
MIR1208	13	8	129162390	129162390	RNA	SNP	NA
ASAP1	13	8	131138234	131138234	Nonsense_Mutation	SNP	c.1483G>T
EPPK1	13	8	144940431	144940431	Missense_Mutation	SNP	c.6991G>A
EPPK1	13	8	144945900	144945900	Missense_Mutation	SNP	c.1522G>T
PLEC	13	8	144990708	144990708	Silent	SNP	c.13692C>T
PLEC	13	8	144998941	144998941	Missense_Mutation	SNP	c.5567G>A
PTPRD	13	9	8376049	8376049	Missense_Mutation	SNP	c.4548C>A
GALT	13	9	34647484	34647484	Intron	SNP	NA
CNTNAP3	13	9	39132923	39132923	Intron	SNP	NA
SECISBP2	13	9	91943673	91943673	Missense_Mutation	SNP	c.673G>A
SARDH	13	9	136590604	136590604	Intron	SNP	NA
CAMK2G	13	10	75576499	75576499	Intron	SNP	NA
CAMK2G	13	10	75576629	75576629	Intron	SNP	NA
CPEB3	13	10	94000049	94000049	Missense_Mutation	SNP	c.59A>G
PIPSL	13	10	95718913	95718913	RNA	SNP	NA
SMC3	13	10	112361776	112361776	Missense_Mutation	SNP	c.2945T>G
C10orf118	13	10	115910844	115910844	Intron	SNP	NA
UROS	13	10	127504751	127504751	Missense_Mutation	SNP	c.142G>A
UROS	13	10	127505015	127505015	Silent	SNP	c.54G>A
RPS13	13	11	17098025	17098025	Intron	SNP	NA
ELP4	13	11	31703484	31703484	Intron	SNP	NA
SIPA1	13	11	65417672	65417672	Intron	SNP	NA
SART1	13	11	65734952	65734952	Missense_Mutation	SNP	c.1324C>T
LAMTOR1	13	11	71817133	71817133	5'Flank	SNP	NA
MYO7A	13	11	76917152	76917152	Missense_Mutation	SNP	c.5647C>T
ALG8	13	11	77825342	77825342	Nonsense_Mutation	SNP	c.643C>T
SYTL2	13	11	85419096	85419096	Intron	SNP	NA
SYTL2	13	11	85419139	85419139	Intron	SNP	NA
FAT3	13	11	92599991	92599991	Missense_Mutation	SNP	c.11743G>A
AASDHPPT	13	11	105948569	105948569	Silent	SNP	c.132G>A
C11orf52	13	11	111796909	111796909	Missense_Mutation	SNP	c.358G>A
[truncated: 10,099 more rows]

## Sheet: Suppl Fig 5d-f
Source Data File: Gene-level Copy-Number Alterations
LOH = Loss of Heterozygosity			HZ = Homozygous Deletion
Amp.A2 = Amplification			Amp.A1&2 = Biallelic Amplification
Gene	Patient	Chromosome	Gene_start	Gene_end	CNA_Type
MMEL1	Patient3	1	2522078	2564455	LOH
AL831784.1	Patient3	1	2564007	2568059	LOH
TTC34	Patient3	1	2567415	2718282	LOH
AC242022.2	Patient3	1	2684638	2701278	LOH
AC242022.1	Patient3	1	2690149	2693019	LOH
AL592464.2	Patient3	1	2728415	2729257	LOH
AL592464.1	Patient3	1	2730997	2731563	LOH
AL589702.1	Patient3	1	2877223	2885272	LOH
ACTRT2	Patient3	1	2938047	2939467	LOH
LINC00982	Patient3	1	2976179	2985001	LOH
PRDM16	Patient3	1	2985732	3355185	LOH
AL008733.1	Patient3	1	3049491	3050273	LOH
AL512383.1	Patient3	1	3122552	3125228	LOH
AL590438.1	Patient3	1	3223200	3226660	LOH
ARHGEF16	Patient3	1	3371229	3397677	LOH
AL512413.1	Patient3	1	3403810	3404191	LOH
MEGF6	Patient3	1	3404515	3528072	LOH
MIR551A	Patient3	1	3477259	3477354	LOH
LEPR	Patient3	1	65886335	66107242	LOH
AC097063.1	Patient3	1	66041812	66044063	LOH
AL513493.1	Patient3	1	66169645	66180530	LOH
RN7SL854P	Patient3	1	66226743	66227035	LOH
PDE4B	Patient3	1	66258197	66840262	LOH
SERBP1	Patient3	1	67873493	67896098	LOH
LINC01702	Patient3	1	67988030	67998295	LOH
RNU6-1031P	Patient3	1	68006810	68006916	LOH
AL590559.1	Patient3	1	68026756	68027129	LOH
RN7SL392P	Patient3	1	68122516	68122812	LOH
HNRNPCP9	Patient3	1	68125838	68126696	LOH
GADD45A	Patient3	1	68150884	68154017	LOH
GNG12	Patient3	1	68167158	68299150	LOH
RNU7-80P	Patient3	1	68238276	68238336	LOH
GNG12-AS1	Patient3	1	68297986	68668670	LOH
AL157407.1	Patient3	1	68509013	68509916	LOH
DIRAS3	Patient3	1	68511579	68517314	LOH
ARL5AP3	Patient3	1	68515043	68515428	LOH
WLS	Patient3	1	68564156	68698803	LOH
CTBP2P8	Patient3	1	68627444	68628773	LOH
MIR1262	Patient3	1	68649201	68649293	LOH
RPS7P4	Patient3	1	68708157	68708738	LOH
COX6B1P7	Patient3	1	68748071	68748305	LOH
ELOCP18	Patient3	1	68841010	68841346	LOH
AL139413.1	Patient3	1	68847124	68847340	LOH
RPE65	Patient3	1	68894505	68915637	LOH
DEPDC1	Patient3	1	68939835	68962904	LOH
AL138789.1	Patient3	1	68944812	68949222	LOH
DEPDC1-AS1	Patient3	1	68962359	69004310	LOH
TXNP2	Patient3	1	68980058	68980352	LOH
AL035412.1	Patient3	1	69099384	69106108	LOH
AL033530.1	Patient3	1	69144885	69409135	LOH
AL691520.1	Patient3	1	69439693	69489241	LOH
LINC01707	Patient3	1	69521581	69650686	LOH
AL512271.1	Patient3	1	69681518	69715160	LOH
LINC01758	Patient3	1	69898938	69901092	LOH
LRRC7	Patient3	1	70033944	70617628	LOH
SGO1P1	Patient3	1	70072538	70073984	LOH
RN7SL538P	Patient3	1	70345275	70345577	LOH
PIN1P1	Patient3	1	70385005	70386000	LOH
AL158840.1	Patient3	1	70479665	70496905	LOH
LRRC40	Patient3	1	70610488	70671262	LOH
RN7SL242P	Patient3	1	70645829	70646123	LOH
SRSF11	Patient3	1	70671365	70718735	LOH
AL353771.1	Patient3	1	70684272	70686706	LOH
ANKRD13C	Patient3	1	70724682	70820417	LOH
HHLA3	Patient3	1	70820488	70851022	LOH
AL158839.1	Patient3	1	70825245	70826120	LOH
CTH	Patient3	1	70876901	70905534	LOH
AL354872.2	Patient3	1	70910754	70911219	LOH
AL354872.1	Patient3	1	70996209	70997175	LOH
CASP3P1	Patient3	1	71126340	71126948	LOH
LINC01788	Patient3	1	71172136	71252151	LOH
AL513285.1	Patient3	1	71181616	71185972	LOH
PTGER3	Patient3	1	71318036	71513491	LOH
AL031429.1	Patient3	1	71413062	71417176	LOH
AL031429.2	Patient3	1	71471537	71472185	LOH
ZRANB2-AS1	Patient3	1	71514538	71532867	LOH
ZRANB2	Patient3	1	71528974	71546972	LOH
MIR186	Patient3	1	71533314	71533399	LOH
ZRANB2-AS2	Patient3	1	71547007	71955659	LOH
AL360297.1	Patient3	1	71607658	71607751	LOH
AL358453.1	Patient3	1	71832737	71832986	LOH
NEGR1	Patient3	1	71861626	72748222	LOH
AL354949.1	Patient3	1	72036639	72039241	LOH
AL359821.1	Patient3	1	72203856	72204037	LOH
NEGR1-IT1	Patient3	1	72259915	72302695	LOH
GDI2P2	Patient3	1	72740235	72740842	LOH
RPL31P12	Patient3	1	72767155	72767512	LOH
RNU6-1246P	Patient3	1	73183346	73183452	LOH
AL583808.1	Patient3	1	73214604	73364823	LOH
AL583808.2	Patient3	1	73230714	73256965	LOH
AL583808.3	Patient3	1	73258787	73320158	LOH
AL732618.1	Patient3	1	73444697	73444997	LOH
KRT8P21	Patient3	1	73570475	73571965	LOH
RN7SKP19	Patient3	1	73657287	73657538	LOH
LINC01360	Patient3	1	73771853	73820936	LOH
LINC02238	Patient3	1	74100899	74180897	LOH
RNA5SP50	Patient3	1	74215200	74215306	LOH
AL591463.1	Patient3	1	74253053	74380998	LOH
RNU4ATAC8P	Patient3	1	74349396	74349505	LOH
LRRIQ3	Patient3	1	74491699	74663871	LOH
FPGT	Patient3	1	74663896	74699770	LOH
FPGT-TNNI3K	Patient3	1	74663919	75010077	LOH
TNNI3K	Patient3	1	74701071	75010112	LOH
AC093158.1	Patient3	1	74807263	74844486	LOH
AC105271.1	Patient3	1	74933879	74935227	LOH
LRRC53	Patient3	1	74935562	74978298	LOH
ERICH3	Patient3	1	75033801	75139476	LOH
ERICH3-AS1	Patient3	1	75043114	75091782	LOH
AC135803.1	Patient3	1	75164453	75165017	LOH
CRYZ	Patient3	1	75171166	75199092	LOH
TYW3	Patient3	1	75198836	75232362	LOH
AC133865.1	Patient3	1	75428998	75430802	LOH
AC099786.3	Patient3	1	75588203	75589612	LOH
AC099786.1	Patient3	1	75593515	75598743	LOH
LHX8	Patient3	1	75594119	75627218	LOH
AC099786.2	Patient3	1	75595659	75598261	LOH
RNU6-622P	Patient3	1	75648730	75648832	LOH
SLC44A5	Patient3	1	75667816	76076801	LOH
AC093156.1	Patient3	1	75987247	75987916	LOH
RNU6-503P	Patient3	1	76003700	76003804	LOH
AL096829.1	Patient3	1	76047784	76048240	LOH
AL137803.1	Patient3	1	76106863	76189734	LOH
ACADM	Patient3	1	76190032	76253260	LOH
DLSTP1	Patient3	1	76209108	76210461	LOH
RABGGTB	Patient3	1	76251882	76260771	LOH
SNORD45C	Patient3	1	76252757	76252835	LOH
SNORD45A	Patient3	1	76253574	76253657	LOH
SNORD45B	Patient3	1	76255162	76255233	LOH
MSH4	Patient3	1	76262567	76378927	LOH
AL445464.1	Patient3	1	76308317	76308402	LOH
ASB17	Patient3	1	76384558	76398116	LOH
AC092813.1	Patient3	1	76398164	76485041	LOH
AC092813.2	Patient3	1	76507376	76531913	LOH
ST6GALNAC3	Patient3	1	76540431	77100288	LOH
AC103592.1	Patient3	1	76819268	76819931	LOH
AC104458.1	Patient3	1	77102562	77103024	LOH
TPI1P1	Patient3	1	77165474	77166223	LOH
RNU6-161P	Patient3	1	77218820	77218925	LOH
LINC02567	Patient3	1	77223809	77244952	LOH
ST6GALNAC5	Patient3	1	77333165	77533231	LOH
AC096951.1	Patient3	1	77473429	77473500	LOH
AL035409.1	Patient3	1	77533605	77544167	LOH
PIGK	Patient3	1	77554674	77685115	LOH
AC113935.1	Patient3	1	77594799	77595353	LOH
AC093433.1	Patient3	1	77660510	77661080	LOH
AK5	Patient3	1	77747704	78025651	LOH
AC095030.1	Patient3	1	77811731	77815270	LOH
RNU7-8P	Patient3	1	77886010	77886071	LOH
AC118549.1	Patient3	1	78028101	78149104	LOH
RNA5SP20	Patient3	1	78080554	78080637	LOH
RN7SL370P	Patient3	1	78111009	78111301	LOH
USP33	Patient3	1	78161672	78225537	LOH
ACTG1P21	Patient3	1	78239550	78240549	LOH
MIGA1	Patient3	1	78245309	78345224	LOH
RNA5SP21	Patient3	1	78245589	78245684	LOH
AC138392.1	Patient3	1	78276546	78277466	LOH
NSRP1P1	Patient3	1	78312795	78314487	LOH
HSPE1P25	Patient3	1	78319040	78319578	LOH
NEXN-AS1	Patient3	1	78347033	78355224	LOH
NEXN	Patient3	1	78354198	78409580	LOH
FUBP1	Patient3	1	78409740	78444794	LOH
DNAJB4	Patient3	1	78444859	78483648	LOH
GIPC2	Patient3	1	78445226	78604128	LOH
AC103591.3	Patient3	1	78470030	78470238	LOH
AC103591.4	Patient3	1	78488249	78490545	LOH
AC103591.2	Patient3	1	78509067	78509832	LOH
RNU6-1102P	Patient3	1	78554672	78554767	LOH
AC103591.1	Patient3	1	78557183	78557738	LOH
RNA5SP22	Patient3	1	78560491	78560599	LOH
RNFT1P2	Patient3	1	78636165	78636921	LOH
AC096531.2	Patient3	1	78695283	78835149	LOH
PTGFR	Patient3	1	78769568	79006386	LOH
AC096531.1	Patient3	1	78782841	78782947	LOH
RNA5SP23	Patient3	1	78840849	78840953	LOH
IFI44L	Patient3	1	79085607	79111830	LOH
IFI44	Patient3	1	79115481	79129763	LOH
AC104837.2	Patient3	1	79131957	79132380	LOH
AC104837.1	Patient3	1	79152745	79152845	LOH
ADGRL4	Patient3	1	79355449	79472415	LOH
PSAT1P3	Patient3	1	79520630	79521740	LOH
AC093430.1	Patient3	1	79600818	79600911	LOH
AL353651.2	Patient3	1	79789454	79790537	LOH
AL353651.1	Patient3	1	79789454	79790548	LOH
AL353651.3	Patient3	1	79790693	79812130	LOH
ADH5P2	Patient3	1	79986765	79987888	LOH
AC099671.1	Patient3	1	80433418	80517089	LOH
AC098657.1	Patient3	1	80557788	80558922	LOH
AC098657.2	Patient3	1	80580628	80582603	LOH
AC098657.3	Patient3	1	80589689	80590046	LOH
HMGB1P18	Patient3	1	80749037	80749655	LOH
AL606519.1	Patient3	1	80795064	80795173	LOH
HNRNPA1P64	Patient3	1	80916768	80917689	LOH
AL596276.1	Patient3	1	80929986	80930403	LOH
AL596276.2	Patient3	1	80961588	80961918	LOH
AL136234.1	Patient3	1	81000663	81050048	LOH
LINC01781	Patient3	1	81001440	81112473	LOH
MTND2P30	Patient3	1	81546475	81546856	LOH
RPL7P10	Patient3	1	81563952	81564690	LOH
AL357632.1	Patient3	1	81674253	81674895	LOH
AC093154.1	Patient3	1	81675519	81687761	LOH
RN7SKP247	Patient3	1	81717474	81717781	LOH
ADGRL2	Patient3	1	81771845	82458120	LOH
HNRNPA3P14	Patient3	1	81892141	81893290	LOH
AL138799.1	Patient3	1	81967479	81969153	LOH
AL138799.2	Patient3	1	81970784	81971981	LOH
AL138799.4	Patient3	1	81979565	82023387	LOH
MED28P8	Patient3	1	82022806	82023517	LOH
AC117944.1	Patient3	1	82051626	82091398	LOH
AL138799.3	Patient3	1	82061842	82062191	LOH
ST13P20	Patient3	1	82187378	82188753	LOH
AL157944.1	Patient3	1	82678097	83313888	LOH
LINC01362	Patient3	1	83368866	83632498	LOH
LINC01361	Patient3	1	83439565	83451891	LOH
AC116099.1	Patient3	1	83863251	83891036	LOH
LINC01712	Patient3	1	83911650	83928370	LOH
LINC01725	Patient3	1	84041459	84326706	LOH
AL035706.1	Patient3	1	84255963	84267148	LOH
TTLL7	Patient3	1	84330707	84464833	LOH
TTLL7-IT1	Patient3	1	84444801	84449983	LOH
AC104454.1	Patient3	1	84481548	84484054	LOH
AC104454.2	Patient3	1	84504212	84530714	LOH
AL359504.2	Patient3	1	84542014	84543614	LOH
PRKACB	Patient3	1	84543745	84704181	LOH
AL359504.1	Patient3	1	84551424	84551916	LOH
AL450063.1	Patient3	1	84710017	84710260	LOH
SNORA2	Patient3	1	84743004	84743140	LOH
SAMD13	Patient3	1	84764049	84855640	LOH
AL359273.1	Patient3	1	84810361	84815622	LOH
UOX	Patient3	1	84829389	84863514	LOH
DNASE2B	Patient3	1	84864215	84880701	LOH
AL844170.1	Patient3	1	84942722	84944840	LOH
RPF1	Patient3	1	84944942	84964035	LOH
GNG5	Patient3	1	84964008	84972264	LOH
AL359762.3	Patient3	1	84964033	85022371	LOH
SPATA1	Patient3	1	84971983	85031877	LOH
CTBS	Patient3	1	85015294	85040163	LOH
AL359762.1	Patient3	1	85039812	85049303	LOH
AL359762.2	Patient3	1	85072782	85076380	LOH
LINC01555	Patient3	1	85093913	85100703	LOH
AC114482.1	Patient3	1	85101841	85102789	LOH
SSX2IP	Patient3	1	85109390	85156486	LOH
AC104169.1	Patient3	1	85251110	85252397	LOH
LPAR3	Patient3	1	85277285	85358889	LOH
MCOLN2	Patient3	1	85391266	85462796	LOH
WDR63	Patient3	1	85464830	85598821	LOH
MCOLN3	Patient3	1	85483765	85514183	LOH
MIR4423	Patient3	1	85599477	85599556	LOH
AL603750.1	Patient3	1	85618170	85619886	LOH
SYDE2	Patient3	1	85622572	85666699	LOH
C1orf52	Patient3	1	85715636	85725355	LOH
BCL10	Patient3	1	85731459	85742587	LOH
AL078459.1	Patient3	1	85742398	85913807	LOH
AL590113.1	Patient3	1	85750293	85750356	LOH
DDAH1	Patient3	1	85784164	86044046	LOH
AL360219.1	Patient3	1	85932978	85933343	LOH
AC092807.3	Patient3	1	85947964	86043933	LOH
AC092807.2	Patient3	1	86044183	86044425	LOH
CCN1	Patient3	1	86046444	86049633	LOH
SNORD81	Patient3	1	86057963	86058039	LOH
AC092807.1	Patient3	1	86064814	86066417	LOH
ZNHIT6	Patient3	1	86115100	86174116	LOH
COL24A1	Patient3	1	86194916	86622626	LOH
RNA5SP51	Patient3	1	86349363	86349481	LOH
AC104455.1	Patient3	1	86495537	86496272	LOH
AL136382.1	Patient3	1	86754387	86786394	LOH
ODF2L	Patient3	1	86812507	86862025	LOH
AC119749.1	Patient3	1	86869859	86870549	LOH
CLCA2	Patient3	1	86889854	86922236	LOH
CLCA1	Patient3	1	86934051	86965972	LOH
CLCA4	Patient3	1	87012761	87046437	LOH
CDCA4P2	Patient3	1	87018308	87019025	LOH
CLCA4-AS1	Patient3	1	87036864	87161994	LOH
AL356270.1	Patient3	1	87071953	87072040	LOH
CLCA3P	Patient3	1	87099956	87121059	LOH
AL049597.2	Patient3	1	87169185	87170145	LOH
SH3GLB1	Patient3	1	87170253	87213867	LOH
AL049597.1	Patient3	1	87250596	87251150	LOH
AL355981.1	Patient3	1	87287241	87299852	LOH
SELENOF	Patient3	1	87328128	87380107	LOH
HS2ST1	Patient3	1	87380318	87575665	LOH
AL121989.1	Patient3	1	87397882	87400574	LOH
RP4-604K5.2	Patient3	1	87409368	87410425	LOH
AC093155.3	Patient3	1	87458692	87634887	LOH
AC093155.2	Patient3	1	87510618	87511554	LOH
AC093155.1	Patient3	1	87511558	87512383	LOH
LINC01140	Patient3	1	87595448	87634881	LOH
AL139139.1	Patient3	1	87616981	87617128	LOH
AC099062.1	Patient3	1	87678352	87730424	LOH
LMO4	Patient3	1	87794563	87814606	LOH
LINC01364	Patient3	1	87819207	87837338	LOH
RNA5SP52	Patient3	1	87918923	87919056	LOH
PKN2-AS1	Patient3	1	88086486	89150887	LOH
AL445437.1	Patient3	1	88270969	88274055	LOH
AL049861.1	Patient3	1	88778836	88778985	LOH
RN7SL583P	Patient3	1	88943514	88943797	LOH
AC093578.1	Patient3	1	88963992	88964359	LOH
RPL36AP10	Patient3	1	89043563	89043884	LOH
PKN2	Patient3	1	89149905	89301938	LOH
RNU6-125P	Patient3	1	89282462	89282568	LOH
ELOCP19	Patient3	1	89294785	89295102	LOH
GTF2B	Patient3	1	89318316	89357627	LOH
AL445991.1	Patient3	1	89389053	89389527	LOH
KYAT3	Patient3	1	89401456	89458636	LOH
RBMXL1	Patient3	1	89445139	89458643	LOH
GBP3	Patient3	1	89472362	89488577	LOH
GBP1	Patient3	1	89518002	89530913	LOH
PTGES3P1	Patient3	1	89569968	89570450	LOH
GBP2	Patient3	1	89571815	89616139	LOH
GBP7	Patient3	1	89597425	89641692	LOH
GBP4	Patient3	1	89646827	89664625	LOH
AC099063.4	Patient3	1	89664397	89672723	LOH
AC099063.3	Patient3	1	89668963	89669147	LOH
GBP5	Patient3	1	89724633	89738487	LOH
AC099063.1	Patient3	1	89726265	89735437	LOH
AC099063.2	Patient3	1	89755359	89756020	LOH
BX119321.1	Patient3	1	89790205	89800563	LOH
GBP6	Patient3	1	89829617	89852020	LOH
CAPNS1P1	Patient3	1	89859592	89860224	LOH
GBP1P1	Patient3	1	89873238	89891802	LOH
LRRC8B	Patient3	1	89990395	90063423	LOH
LRRC8C-DT	Patient3	1	90048800	90098453	LOH
AC093423.2	Patient3	1	90095284	90141945	LOH
LRRC8C	Patient3	1	90098631	90235462	LOH
AC093423.3	Patient3	1	90098699	90398809	LOH
AC093423.1	Patient3	1	90126771	90126912	LOH
AC099568.1	Patient3	1	90254473	90256051	LOH
AC099568.2	Patient3	1	90285733	90286427	LOH
LRRC8D	Patient3	1	90286573	90402170	LOH
AL391497.1	Patient3	1	90405160	90405706	LOH
RN7SKP272	Patient3	1	90453272	90453503	LOH
GEMIN8P4	Patient3	1	90459152	90459880	LOH
ZNF326	Patient3	1	90460669	90501092	LOH
RNU6-695P	Patient3	1	90719014	90719117	LOH
AC092783.1	Patient3	1	90976467	90999029	LOH
U3	Patient3	1	91123307	91123520	LOH
BARHL2	Patient3	1	91177096	91182859	LOH
LINC02609	Patient3	1	91248540	91317214	LOH
AC091614.2	Patient3	1	91307144	91315029	LOH
LINC01763	Patient3	1	91317316	91320810	LOH
AC091614.1	Patient3	1	91326107	91328477	LOH
PHKA1P1	Patient3	1	91358549	91359169	LOH
ZNF644	Patient3	1	91380855	91487829	LOH
RPL5P6	Patient3	1	91489476	91490361	LOH
HFM1	Patient3	1	91726323	91870413	LOH
FEN1P1	Patient3	1	91793926	91795070	LOH
CDC7	Patient3	1	91966408	91991321	LOH
WDR82P2	Patient3	1	92000223	92001150	LOH
AL714022.1	Patient3	1	92065728	92065878	LOH
HSP90B3P	Patient3	1	92108073	92109639	LOH
TGFBR3	Patient3	1	92145900	92371892	LOH
RN7SL653P	Patient3	1	92295333	92295631	LOH
RN7SL235P	Patient3	1	92404826	92405131	LOH
BRDT	Patient3	1	92414928	92479983	LOH
EPHX4	Patient3	1	92495542	92529095	LOH
LPCAT2BP	Patient3	1	92531863	92533396	LOH
SETSIP	Patient3	1	92540090	92540998	LOH
BTBD8	Patient3	1	92545862	92650282	LOH
GAPDHP46	Patient3	1	92580360	92581353	LOH
PRKAR1AP1	Patient3	1	92590858	92592019	LOH
AC104836.1	Patient3	1	92654794	92656264	LOH
AL663109.1	Patient3	1	92668705	92669548	LOH
C1orf146	Patient3	1	92683472	92711370	LOH
ACTBP12	Patient3	1	92694575	92694992	LOH
AL451010.1	Patient3	1	92694813	92694896	LOH
GLMN	Patient3	1	92711959	92764544	LOH
RPAP2	Patient3	1	92764616	92867613	LOH
RN7SL824P	Patient3	1	92867948	92868242	LOH
GFI1	Patient3	1	92938600	92952482	LOH
EVI5	Patient3	1	92974253	93257961	LOH
AL354890.1	Patient3	1	93046033	93046378	LOH
HMGB3P9	Patient3	1	93112605	93113187	LOH
RNU4-59P	Patient3	1	93166376	93166491	LOH
AC104332.1	Patient3	1	93197557	93198814	LOH
AC104332.2	Patient3	1	93214732	93214887	LOH
CCNJP2	Patient3	1	93221351	93222513	LOH
RPL5	Patient3	1	93297540	93307481	LOH
DIPK1A	Patient3	1	93298294	93427079	LOH
SNORD21	Patient3	1	93302846	93302940	LOH
SNORA66	Patient3	1	93303575	93303627	LOH
ABCA4	Patient3	1	94458390	94586704	LOH
ABCA4	Patient3	1	94458390	94586704	LOH
AC093579.1	Patient3	1	94610667	94611175	LOH
ARHGAP29	Patient3	1	94614544	94740624	LOH
RN7SL440P	Patient3	1	94616294	94616610	LOH
AC097059.1	Patient3	1	94713422	94800404	LOH
GAPDHP29	Patient3	1	94767594	94768578	LOH
AC097059.2	Patient3	1	94784035	94790125	LOH
AC118469.1	Patient3	1	94871951	94872438	LOH
ABCD3	Patient3	1	94883945	94984222	LOH
F3	Patient3	1	94994729	95007315	LOH
AC093117.1	Patient3	1	95051112	95057853	LOH
SLC44A3-AS1	Patient3	1	95079370	95320982	LOH
KATNBL1P2	Patient3	1	95116100	95116934	LOH
MIR378G	Patient3	1	95211416	95211456	LOH
SLC44A3	Patient3	1	95285898	95360802	LOH
CNN3	Patient3	1	95362505	95392779	LOH
AC105942.1	Patient3	1	95393122	95428826	LOH
ALG14	Patient3	1	95439961	95538507	LOH
AC095033.1	Patient3	1	95527152	95533101	LOH
TMEM56	Patient3	1	95582911	95663163	LOH
TMEM56-RWDD3	Patient3	1	95583479	95712781	LOH
AC092802.3	Patient3	1	95585703	95604110	LOH
AC092802.1	Patient3	1	95628775	95699538	LOH
RWDD3	Patient3	1	95699766	95712781	LOH
AC092802.2	Patient3	1	95708723	95744496	LOH
LINC01760	Patient3	1	95776484	95783819	LOH
LINC01650	Patient3	1	95816807	95818204	LOH
AL445218.1	Patient3	1	95821785	95846556	LOH
LINC01761	Patient3	1	95940293	95944912	LOH
AL356479.1	Patient3	1	95970532	95970619	LOH
LINC02607	Patient3	1	95975672	96247898	LOH
AL683887.1	Patient3	1	96208652	96225026	LOH
AC092812.1	Patient3	1	96352096	96352182	LOH
AC099566.1	Patient3	1	96403457	96488436	LOH
RNU1-130P	Patient3	1	96691457	96691616	LOH
LINC01787	Patient3	1	96719625	96839681	LOH
AC092393.1	Patient3	1	96856208	96856949	LOH
UBE2WP1	Patient3	1	96884150	96884489	LOH
EEF1A1P11	Patient3	1	96912486	96913874	LOH
RN7SL831P	Patient3	1	97048765	97049081	LOH
NDUFS5P2	Patient3	1	97049978	97050283	LOH
RPL7P9	Patient3	1	97144430	97145176	LOH
RN7SKP270	Patient3	1	97161412	97161723	LOH
PTBP2	Patient3	1	97187221	97289294	LOH
AL592205.1	Patient3	1	97368255	97368348	LOH
AL592205.2	Patient3	1	97401101	97401219	LOH
DPYD	Patient3	1	97543299	98460556	LOH
DPYD-AS1	Patient3	1	97561479	97788511	LOH
DPYD-IT1	Patient3	1	97859710	97885697	LOH
SEC63P1	Patient3	1	98011257	98012514	LOH
RPL26P9	Patient3	1	98051418	98051850	LOH
AC114878.1	Patient3	1	98240225	98240582	LOH
DPYD-AS2	Patient3	1	98262477	98263622	LOH
AC114878.2	Patient3	1	98321131	98322381	LOH
MIR137HG	Patient3	1	98399030	98515419	LOH
BX005019.1	Patient3	1	98432561	98434370	LOH
AC104453.1	Patient3	1	98517633	98520148	LOH
NFU1P2	Patient3	1	98542556	98543024	LOH
LINC01776	Patient3	1	98676303	98738214	LOH
AL160056.1	Patient3	1	98838941	98839055	LOH
AC095031.1	Patient3	1	99125944	99126615	LOH
SNX7	Patient3	1	99127257	99226056	LOH
PLPPR5	Patient3	1	99355801	99470588	LOH
AL445433.2	Patient3	1	99469832	99708565	LOH
AL445433.1	Patient3	1	99473774	99474030	LOH
PLPPR4	Patient3	1	99729509	99775146	LOH
AL365220.1	Patient3	1	99929934	99930332	LOH
LINC01708	Patient3	1	99937888	100066551	LOH
PALMD	Patient3	1	100111669	100160097	LOH
HMGB3P10	Patient3	1	100163798	100164734	LOH
FRRS1	Patient3	1	100174188	100232187	LOH
RNU4-75P	Patient3	1	100250296	100250441	LOH
AL451051.1	Patient3	1	100295021	100295093	LOH
AC096949.1	Patient3	1	100308166	100308317	LOH
AGL	Patient3	1	100315917	100389579	LOH
AC118553.1	Patient3	1	100433939	100435420	LOH
SLC35A3	Patient3	1	100434907	100501190	LOH
AC118553.2	Patient3	1	100435567	100548877	LOH
RNU6-750P	Patient3	1	100444495	100444601	LOH
RNU6-1318P	Patient3	1	100466193	100466295	LOH
MFSD14A	Patient3	1	100503651	100548933	LOH
AC093019.2	Patient3	1	100523546	100550027	LOH
SASS6	Patient3	1	100549119	100598511	LOH
AC093019.1	Patient3	1	100564795	100565046	LOH
TRMT13	Patient3	1	100598706	100616054	LOH
LRRC39	Patient3	1	100614005	100643829	LOH
DBT	Patient3	1	100652475	100715390	LOH
RPL23AP90	Patient3	1	100662372	100662607	LOH
BRI3P1	Patient3	1	100678849	100679226	LOH
AL445928.2	Patient3	1	100686044	100718970	LOH
AL445928.1	Patient3	1	100714646	100714867	LOH
RTCA-AS1	Patient3	1	100717084	100731735	LOH
RTCA	Patient3	1	100731763	100758325	LOH
MIR553	Patient3	1	100746797	100746864	LOH
AC104457.1	Patient3	1	100797360	100798173	LOH
AC104457.2	Patient3	1	100810033	100810798	LOH
CDC14A	Patient3	1	100810557	100985833	LOH
BCAS2P2	Patient3	1	100858589	100859582	LOH
AL589990.1	Patient3	1	100927955	100951553	LOH
GPR88	Patient3	1	101003695	101007577	LOH
AC099670.1	Patient3	1	101052205	101052987	LOH
LINC01349	Patient3	1	101092605	101106169	LOH
AC099670.3	Patient3	1	101093786	101107279	LOH
AC099670.2	Patient3	1	101117503	101117823	LOH
VCAM1	Patient3	1	101185298	101204601	LOH
EXTL2	Patient3	1	101337928	101360735	LOH
AC104506.1	Patient3	1	101360484	101360912	LOH
SLC30A7	Patient3	1	101361632	101447313	LOH
HNRNPA1P68	Patient3	1	101406573	101407551	LOH
DPH5	Patient3	1	101455179	101491644	LOH
AC093157.1	Patient3	1	101455761	101457653	LOH
AC093157.2	Patient3	1	101461029	101461816	LOH
AC119501.1	Patient3	1	101656076	101656550	LOH
AL109741.1	Patient3	1	101701239	101702084	LOH
S1PR1	Patient3	1	101702421	101709269	LOH
AL109741.2	Patient3	1	101721830	101722172	LOH
PPIAP7	Patient3	1	101736431	101736919	LOH
LINC01307	Patient3	1	101788893	101855859	LOH
LINC01709	Patient3	1	102105104	102253128	LOH
RNU6-965P	Patient3	1	102194198	102194293	LOH
RPSAP19	Patient3	1	102251896	102252775	LOH
OLFM3	Patient3	1	102268130	102462586	LOH
RNU6-352P	Patient3	1	102325407	102325513	LOH
AL356280.1	Patient3	1	102348072	102348450	LOH
DNAJA1P5	Patient3	1	102358661	102359603	LOH
AC114485.1	Patient3	1	102665295	102855186	LOH
AC099567.1	Patient3	1	103228878	103319398	LOH
COL11A1	Patient3	1	103342023	103574428	LOH
SOD2P1	Patient3	1	103565699	103566260	LOH
RP11-347K2.1	Patient3	1	103817769	103828355	LOH
RP11-347K2.2	Patient3	1	103820969	103835986	LOH
AC095032.2	Patient3	1	103957501	103968087	LOH
AC095032.1	Patient3	1	103960701	104068105	LOH
RN7SKP285	Patient3	1	104066184	104066501	LOH
RNPC3	Patient3	1	104068313	104097861	LOH
AMY2B	Patient3	1	104096437	104122156	LOH
ACTG1P4	Patient3	1	104112175	104113296	LOH
AMY2A	Patient3	1	104159433	104168402	LOH
AMY1A	Patient3	1	104197912	104207176	LOH
AC105272.1	Patient3	1	104210693	104210890	LOH
AMY1B	Patient3	1	104230037	104239302	LOH
AMYP1	Patient3	1	104256345	104262493	LOH
AMY1C	Patient3	1	104293028	104301312	LOH
AL136455.1	Patient3	1	104469189	104470428	LOH
AC092506.1	Patient3	1	104615605	104769300	LOH
FTLP17	Patient3	1	104695928	104696452	LOH
AL591888.1	Patient3	1	105541028	105574987	LOH
CDK4P1	Patient3	1	105976616	105977443	LOH
LINC01676	Patient3	1	106130197	106161580	LOH
SEPT2P1	Patient3	1	106240661	106240840	LOH
AL512844.2	Patient3	1	106433315	106434052	LOH
AL512844.1	Patient3	1	106434361	106436139	LOH
LINC01677	Patient3	1	106470246	106570899	LOH
AL355306.2	Patient3	1	106499316	106667186	LOH
AL355306.1	Patient3	1	106623423	106624001	LOH
AL499605.1	Patient3	1	107086964	107087366	LOH
AL596327.1	Patient3	1	107322845	107323057	LOH
MTATP6P14	Patient3	1	107345377	107346049	LOH
MTCO1P14	Patient3	1	107347096	107348654	LOH
LINC01661	Patient3	1	107360861	107380789	LOH
PRMT6	Patient3	1	107599301	107610258	LOH
NTNG1	Patient3	1	107682629	108026080	LOH
AC114491.1	Patient3	1	107991091	107991177	LOH
VAV3	Patient3	1	108113783	108507802	LOH
AL591042.1	Patient3	1	108318796	108318878	LOH
VAV3-AS1	Patient3	1	108507065	108537229	LOH
AL390036.1	Patient3	1	108561275	108561393	LOH
SLC25A24	Patient3	1	108676665	108743471	LOH
AL359258.2	Patient3	1	108742548	108744113	LOH
AL359258.3	Patient3	1	108743035	108745365	LOH
NBPF4	Patient3	1	108765963	108786703	LOH
AL359258.1	Patient3	1	108803818	108816311	LOH
SLC25A24P1	Patient3	1	108815565	108880475	LOH
NBPF5P	Patient3	1	108918460	108953436	LOH
SLC25A24P2	Patient3	1	108926358	108963917	LOH
AL390038.1	Patient3	1	108963311	108975806	LOH
NBPF6	Patient3	1	108992904	109013624	LOH
AL392088.2	Patient3	1	109038097	109043766	LOH
ST13P21	Patient3	1	109044980	109046077	LOH
AL392088.1	Patient3	1	109051196	109051865	LOH
FAM102B	Patient3	1	109102711	109187522	LOH
HENMT1	Patient3	1	109190912	109204148	LOH
AL160171.1	Patient3	1	109204155	109208868	LOH
PRPF38B	Patient3	1	109234932	109245550	LOH
FNDC7	Patient3	1	109255530	109285364	LOH
AL591719.2	Patient3	1	109276878	109277347	LOH
STXBP3	Patient3	1	109289296	109352145	LOH
AL591719.1	Patient3	1	109309463	109310206	LOH
AKNAD1	Patient3	1	109358520	109400850	LOH
AL449266.1	Patient3	1	109380282	109506106	LOH
SPATA42	Patient3	1	109399839	109401146	LOH
GPSM2	Patient3	1	109417972	109477167	LOH
CLCC1	Patient3	1	109472130	109506079	LOH
WDR47	Patient3	1	109512836	109584735	LOH
BX679664.2	Patient3	1	109529585	109529867	LOH
BX679664.3	Patient3	1	109534904	109535458	LOH
BX679664.1	Patient3	1	109572689	109572941	LOH
RANP5	Patient3	1	109589450	109590104	LOH
TAF13	Patient3	1	109605108	109618624	LOH
AL356488.3	Patient3	1	109630593	109633480	LOH
TMEM167B	Patient3	1	109632425	109639556	LOH
AL356488.2	Patient3	1	109642815	109643241	LOH
AL356488.1	Patient3	1	109646157	109647388	LOH
C1orf194	Patient3	1	109648573	109656479	LOH
KIAA1324	Patient3	1	109656301	109749403	LOH
RNU7-122P	Patient3	1	109750416	109750470	LOH
SARS	Patient3	1	109756540	109780804	LOH
CELSR2	Patient3	1	109792161	109818373	LOH
PSRC1	Patient3	1	109822178	109825808	LOH
MYBPHL	Patient3	1	109834987	109849633	LOH
SORT1	Patient3	1	109852190	109940540	LOH
PSMA5	Patient3	1	109941664	109969070	LOH
SYPL2	Patient3	1	110009168	110024756	LOH
ATXN7L2	Patient3	1	110026101	110035426	LOH
CYB561D1	Patient3	1	110036674	110045554	LOH
AMIGO1	Patient3	1	110046800	110052360	LOH
GPR61	Patient3	1	110082494	110091028	LOH
AL355310.3	Patient3	1	110082528	110086459	LOH
GNAI3	Patient3	1	110091237	110160946	LOH
RNU6V	Patient3	1	110134156	110134262	LOH
AL355310.1	Patient3	1	110138847	110140403	LOH
MIR197	Patient3	1	110141515	110141589	LOH
GNAT2	Patient3	1	110145889	110162551	LOH
AMPD2	Patient3	1	110158726	110174673	LOH
AL355310.2	Patient3	1	110171039	110172927	LOH
RPL7P8	Patient3	1	110193992	110194721	LOH
GSTM4	Patient3	1	110198721	110217458	LOH
GSTM2	Patient3	1	110210644	110252173	LOH
GSTM1	Patient3	1	110230436	110251661	LOH
AC000032.1	Patient3	1	110235739	110236364	LOH
GSTM5	Patient3	1	110254402	110318050	LOH
AL158847.1	Patient3	1	110268442	110317874	LOH
GSTM3	Patient3	1	110276554	110283660	LOH
EPS8L3	Patient3	1	110292702	110306649	LOH
NDUFA5P10	Patient3	1	110353264	110353620	LOH
LINC01768	Patient3	1	110370977	110414058	LOH
AL450468.1	Patient3	1	110426798	110428886	LOH
AL450468.2	Patient3	1	110438595	110440483	LOH
CSF1	Patient3	1	110452864	110473614	LOH
AHCYL1	Patient3	1	110527387	110566364	LOH
STRIP1	Patient3	1	110574199	110617263	LOH
AL160006.1	Patient3	1	110600962	110605177	LOH
ALX3	Patient3	1	110602492	110613322	LOH
LINC01397	Patient3	1	110625310	110652341	LOH
UBL4B	Patient3	1	110655090	110656567	LOH
SLC6A17	Patient3	1	110693116	110744824	LOH
AL355990.1	Patient3	1	110708808	110715111	LOH
AL355990.2	Patient3	1	110720265	110721341	LOH
LINC02586	Patient3	1	110751456	110752609	LOH
KCNC4	Patient3	1	110753965	110825722	LOH
AL137790.1	Patient3	1	110799376	110799552	LOH
SNORA25	Patient3	1	110815106	110815229	LOH
RBM15-AS1	Patient3	1	110828997	110881793	LOH
RBM15	Patient3	1	110881128	110889303	LOH
LAMTOR5-AS1	Patient3	1	110889738	110986439	LOH
SLC16A4	Patient3	1	110905473	110933704	LOH
AL355488.1	Patient3	1	110912776	110915625	LOH
LAMTOR5	Patient3	1	110943871	110950564	LOH
PROK1	Patient3	1	110993771	110999980	LOH
AL358215.1	Patient3	1	110999127	110999976	LOH
AL358215.2	Patient3	1	111015165	111017602	LOH
AL358215.3	Patient3	1	111016378	111031285	LOH
CYMP	Patient3	1	111023374	111033899	LOH
CYMP-AS1	Patient3	1	111030302	111032880	LOH
KCNA10	Patient3	1	111059839	111061797	LOH
KCNA2	Patient3	1	111062459	111174096	LOH
AL365361.1	Patient3	1	111195564	111195653	LOH
KCNA3	Patient3	1	111215087	111217562	LOH
NRBF2P3	Patient3	1	111390699	111391563	LOH
OR11I1P	Patient3	1	111396561	111397514	LOH
CD53	Patient3	1	111413810	111442544	LOH
AL360270.2	Patient3	1	111478991	111484975	LOH
AL360270.1	Patient3	1	111486089	111495470	LOH
LRIF1	Patient3	1	111489812	111506587	LOH
AL360270.3	Patient3	1	111505924	111507271	LOH
CCNT2P1	Patient3	1	111550322	111558152	LOH
RNA5SP54	Patient3	1	111584456	111584547	LOH
DRAM2	Patient3	1	111659955	111682838	LOH
CEPT1	Patient3	1	111682249	111727726	LOH
AL355816.1	Patient3	1	111723996	111724113	LOH
AL355816.2	Patient3	1	111727037	111727683	LOH
DENND2D	Patient3	1	111728591	111747157	LOH
CHI3L2	Patient3	1	111743393	111786062	LOH
CHIAP1	Patient3	1	111792876	111799337	LOH
CHIAP2	Patient3	1	111822681	111828738	LOH
CHIA	Patient3	1	111833473	111863188	LOH
AL356387.1	Patient3	1	111860222	111866603	LOH
AL356387.2	Patient3	1	111866455	111866697	LOH
PIFO	Patient3	1	111889222	111895635	LOH
CHIAP3	Patient3	1	111895897	111910031	LOH
HIGD1AP12	Patient3	1	111922913	111923193	LOH
PGCP1	Patient3	1	111925482	111934441	LOH
OVGP1	Patient3	1	111956936	111970399	LOH
AL390195.2	Patient3	1	111973668	111975690	LOH
UBE2FP3	Patient3	1	111980136	111980659	LOH
AL390195.1	Patient3	1	111981260	111983986	LOH
WDR77	Patient3	1	111982512	111991878	LOH
ATP5PB	Patient3	1	111991486	112005395	LOH
C1orf162	Patient3	1	112016414	112021134	LOH
TMIGD3	Patient3	1	112025970	112106584	LOH
RNU6-792P	Patient3	1	112032939	112033045	LOH
ADORA3	Patient3	1	112042051	112046382	LOH
RAP1A	Patient3	1	112084840	112259313	LOH
LINC01160	Patient3	1	112142277	112151345	LOH
KRT18P57	Patient3	1	112190913	112192166	LOH
RNU6-151P	Patient3	1	112193053	112193159	LOH
INKA2	Patient3	1	112223252	112298446	LOH
INKA2-AS1	Patient3	1	112282463	112290420	LOH
AL049557.1	Patient3	1	112287921	112298159	LOH
DDX20	Patient3	1	112297867	112310622	LOH
KCND3	Patient3	1	112313284	112531777	LOH
KCND3-IT1	Patient3	1	112396384	112399527	LOH
KCND3-AS1	Patient3	1	112451958	112453553	LOH
LINC01750	Patient3	1	112532392	112541464	LOH
AL445426.1	Patient3	1	112719856	112903150	LOH
TXNP3	Patient3	1	112905903	112906203	LOH
CTTNBP2NL	Patient3	1	112938836	113006078	LOH
WNT2B	Patient3	1	113009163	113072787	LOH
AL354760.1	Patient3	1	113060421	113061063	LOH
ST7L	Patient3	1	113066136	113163447	LOH
CAPZA1	Patient3	1	113162427	113214238	LOH
MRPL53P1	Patient3	1	113168528	113168846	LOH
RNU7-70P	Patient3	1	113177341	113177406	LOH
MOV10	Patient3	1	113215763	113243368	LOH
AL603832.1	Patient3	1	113236310	113239243	LOH
RHOC	Patient3	1	113243728	113250056	LOH
AL603832.3	Patient3	1	113245236	113254055	LOH
PPM1J	Patient3	1	113252616	113258099	LOH
AL603832.2	Patient3	1	113258294	113260418	LOH
FAM19A3	Patient3	1	113263041	113269857	LOH
NUTF2P4	Patient3	1	113290717	113291097	LOH
LINC01356	Patient3	1	113362792	113393265	LOH
LINC01357	Patient3	1	113392650	113420493	LOH
AL390729.1	Patient3	1	113433389	113433544	LOH
SLC16A1	Patient3	1	113454469	113499635	LOH
AKR7A2P1	Patient3	1	113466045	113466959	LOH
SLC16A1-AS1	Patient3	1	113499037	113589677	LOH
AL357055.3	Patient3	1	113554309	113615727	LOH
LRIG2	Patient3	1	113615820	113674882	LOH
RLIMP2	Patient3	1	113667943	113669505	LOH
AL357055.1	Patient3	1	113711616	113712025	LOH
AL357055.2	Patient3	1	113741447	113741880	LOH
MAGI3	Patient3	1	113933137	114228545	LOH
AL391058.1	Patient3	1	113992322	113993350	LOH
MTND5P20	Patient3	1	114119379	114119521	LOH
PHTF1	Patient3	1	114239453	114302111	LOH
AL133517.1	Patient3	1	114241506	114242253	LOH
RSBN1	Patient3	1	114304454	114355098	LOH
AL137856.1	Patient3	1	114355001	114371793	LOH
PTPN22	Patient3	1	114356433	114414375	LOH
AP4B1-AS1	Patient3	1	114399257	114443859	LOH
BCL2L15	Patient3	1	114419438	114430203	LOH
AP4B1	Patient3	1	114436816	114447823	LOH
DCLRE1B	Patient3	1	114447763	114456708	LOH
HIPK1-AS1	Patient3	1	114466622	114472114	LOH
HIPK1	Patient3	1	114471946	114520491	LOH
OLFML3	Patient3	1	114522013	114578194	LOH
AL591742.1	Patient3	1	114544055	114544857	LOH
AL591742.2	Patient3	1	114575015	114577133	LOH
SYT6	Patient3	1	114631913	114696541	LOH
AL121999.1	Patient3	1	114749049	114804900	LOH
MRPL57P1	Patient3	1	114821633	114821897	LOH
AL035410.2	Patient3	1	114896608	114897800	LOH
TRIM33	Patient3	1	114935412	115053824	LOH
AL035410.1	Patient3	1	115002556	115002982	LOH
EIF2S2P5	Patient3	1	115010937	115011904	LOH
PKMP1	Patient3	1	115078616	115080461	LOH
BCAS2	Patient3	1	115110178	115124250	LOH
DENND2C	Patient3	1	115125469	115213043	LOH
AMPD1	Patient3	1	115215711	115238239	LOH
RN7SL432P	Patient3	1	115240250	115240545	LOH
NRAS	Patient3	1	115247090	115259392	LOH
CSDE1	Patient3	1	115259534	115301297	LOH
SIKE1	Patient3	1	115312100	115323306	LOH
NR1H5P	Patient3	1	115379848	115394074	LOH
SYCP1	Patient3	1	115397484	115537991	LOH
TSHB	Patient3	1	115572445	115576930	LOH
TSPAN2	Patient3	1	115590632	115632124	LOH
LINC01765	Patient3	1	115642293	115645279	LOH
AL049825.1	Patient3	1	115813388	115826384	LOH
NGF-AS1	Patient3	1	115825655	115910693	LOH
NGF	Patient3	1	115828539	115880857	LOH
AL512638.1	Patient3	1	116014562	116018648	LOH
AL512638.2	Patient3	1	116022049	116024193	LOH
ELOCP20	Patient3	1	116099447	116100096	LOH
CNOT7P2	Patient3	1	116107222	116108053	LOH
AL592436.1	Patient3	1	116119850	116120407	LOH
RN7SL420P	Patient3	1	116149092	116149390	LOH
SNORA42	Patient3	1	116164493	116164626	LOH
VANGL1	Patient3	1	116184591	116240845	LOH
CASQ2	Patient3	1	116242628	116311402	LOH
NHLH2	Patient3	1	116378998	116386538	LOH
HNRNPA1P43	Patient3	1	116399531	116400440	LOH
AL357137.1	Patient3	1	116459118	116459320	LOH
LINC01649	Patient3	1	116461971	116474182	LOH
SLC22A15	Patient3	1	116519134	116612675	LOH
AL365318.1	Patient3	1	116556434	116560326	LOH
MAB21L3	Patient3	1	116654376	116677861	LOH
LINC01779	Patient3	1	116706905	116708862	LOH
ATP1A1	Patient3	1	116915290	116952883	LOH
AL136376.1	Patient3	1	116915890	116926718	LOH
ATP1A1-AS1	Patient3	1	116934869	116961244	LOH
RNU6-817P	Patient3	1	116956388	116956491	LOH
LINC01762	Patient3	1	116966346	117021464	LOH
AL390066.1	Patient3	1	117035638	117041834	LOH
CD58	Patient3	1	117057156	117113661	LOH
NAP1L4P1	Patient3	1	117075558	117076714	LOH
MIR548AC	Patient3	1	117102646	117102733	LOH
IGSF3	Patient3	1	117117021	117210377	LOH
AL355794.1	Patient3	1	117134728	117134821	LOH
MIR320B1	Patient3	1	117214371	117214449	LOH
C1orf137	Patient3	1	117236734	117249225	LOH
GAPDHP64	Patient3	1	117256455	117257457	LOH
NEFHP1	Patient3	1	117282603	117285231	LOH
CD2	Patient3	1	117297052	117311851	LOH
FTH1P22	Patient3	1	117317726	117318245	LOH
AL157904.1	Patient3	1	117447772	117447916	LOH
PTGFRN	Patient3	1	117452538	117532975	LOH
RNA5SP55	Patient3	1	117504969	117505093	LOH
CD101	Patient3	1	117544372	117579098	LOH
AL445231.1	Patient3	1	117568104	117602112	LOH
TTF2	Patient3	1	117602948	117650075	LOH
MIR942	Patient3	1	117637265	117637350	LOH
TRIM45	Patient3	1	117653682	117665209	LOH
RPS15AP9	Patient3	1	117680851	117681231	LOH
VTCN1	Patient3	1	117686209	117753556	LOH
LINC01525	Patient3	1	117838142	117863958	LOH
AL358072.1	Patient3	1	117907521	117908095	LOH
MAN1A2	Patient3	1	117910071	118071494	LOH
AL157902.2	Patient3	1	118036137	118037628	LOH
VPS25P1	Patient3	1	118092037	118092544	LOH
AL157902.1	Patient3	1	118139454	118148392	LOH
TENT5C	Patient3	1	118148670	118171011	LOH
VDAC2P3	Patient3	1	118183434	118184261	LOH
SNORA40	Patient3	1	118231243	118231364	LOH
AL390877.1	Patient3	1	118242651	118242864	LOH
PNRC2P1	Patient3	1	118320709	118321128	LOH
GDAP2	Patient3	1	118406107	118472244	LOH
WDR3	Patient3	1	118472343	118509166	LOH
SPAG17	Patient3	1	118496484	118727846	LOH
RNA5SP56	Patient3	1	118806995	118807112	LOH
PSMC1P12	Patient3	1	119156956	119158269	LOH
AL139148.1	Patient3	1	119255622	119256301	LOH
TBX15	Patient3	1	119425669	119532179	LOH
AL139420.1	Patient3	1	119542967	119544015	LOH
AL139420.2	Patient3	1	119543241	119544028	LOH
WARS2	Patient3	1	119573839	119683294	LOH
WARS2-IT1	Patient3	1	119590028	119607408	LOH
RBMX2P3	Patient3	1	119627621	119628577	LOH
RPS3AP12	Patient3	1	119669162	119669914	LOH
WARS2-AS1	Patient3	1	119683019	119818596	LOH
RPL6P2	Patient3	1	119761937	119762719	LOH
AL359915.1	Patient3	1	119802888	119869926	LOH
LINC01780	Patient3	1	119870799	119898805	LOH
RNU1-75P	Patient3	1	119874020	119874148	LOH
HAO2	Patient3	1	119911402	119936753	LOH
HAO2-IT1	Patient3	1	119911569	119912954	LOH
HSD3B2	Patient3	1	119957554	119965658	LOH
GAPDHP74	Patient3	1	119976789	119977703	LOH
HSD3BP2	Patient3	1	119981624	119988709	LOH
GAPDHP23	Patient3	1	120004652	120005644	LOH
HSD3BP1	Patient3	1	120009844	120016426	LOH
GAPDHP58	Patient3	1	120038459	120039464	LOH
HSD3B1	Patient3	1	120049821	120057677	LOH
GAPDHP32	Patient3	1	120076372	120077369	LOH
HSD3BP3	Patient3	1	120081132	120088536	LOH
GAPDHP27	Patient3	1	120101378	120102397	LOH
HSD3BP4	Patient3	1	120106689	120114690	LOH
GAPDHP33	Patient3	1	120138790	120139802	LOH
LINC00622	Patient3	1	120140325	120141894	LOH
HSD3BP5	Patient3	1	120143963	120151873	LOH
ZNF697	Patient3	1	120162000	120190889	LOH
PHGDH	Patient3	1	120191034	120286849	LOH
HMGCS2	Patient3	1	120290619	120311528	LOH
REG4	Patient3	1	120336640	120354203	LOH
NBPF7	Patient3	1	120377493	120387137	LOH
PFN1P9	Patient3	1	120395939	120396371	LOH
NOTCH2P1	Patient3	1	120428927	120429550	LOH
ADAM30	Patient3	1	120436156	120439118	LOH
RP5-1042I8.7	Patient3	1	120451878	120453236	LOH
NOTCH2	Patient3	1	120454176	120643366	LOH
HMCN1	Patient3	1	185703523	186160081	LOH
PRG4	Patient3	1	186265411	186283694	LOH
TPR	Patient3	1	186280784	186344825	LOH
RNU6-1240P	Patient3	1	186280957	186281060	LOH
ODR4	Patient3	1	186344970	186390510	LOH
AL596220.1	Patient3	1	186364123	186365908	LOH
OCLM	Patient3	1	186369704	186370587	LOH
PDC	Patient3	1	186412698	186430254	LOH
PTGS2	Patient3	1	186640923	186649555	LOH
STON1-GTF2A1L	Patient3	2	48757064	49003656	LOH
GTF2A1L	Patient3	2	48844937	48960287	LOH
AC073082.1	Patient3	2	48859430	48982863	LOH
LHCGR	Patient3	2	48913913	48982869	LOH
ELOBP3	Patient3	2	49007741	49008034	LOH
AC009975.1	Patient3	2	49036479	49646151	LOH
CTBP2P5	Patient3	2	49142406	49143669	LOH
FSHR	Patient3	2	49189296	49381676	LOH
USP39	Patient3	2	85829979	85876406	LOH
SFTPB	Patient3	2	85884437	85895864	LOH
GNLY	Patient3	2	85912298	85925977	LOH
AC012454.1	Patient3	2	85913176	85914170	LOH
RNU1-38P	Patient3	2	85955317	85955460	LOH
ATOH8	Patient3	2	85978467	86018506	LOH
AC105053.1	Patient3	2	86042253	86052514	LOH
RN7SKP83	Patient3	2	86047558	86047735	LOH
ST3GAL5	Patient3	2	86064243	86132322	LOH
RGPD3	Patient3	2	107007746	107084832	LOH
AC097527.1	Patient3	2	107087255	107094125	LOH
AC108868.1	Patient3	2	107099728	107103848	LOH
CD8B2	Patient3	2	107103820	107160753	LOH
AC108868.2	Patient3	2	107138019	107160753	LOH
EEF1A1P12	Patient3	2	107313787	107315132	LOH
ST6GAL2	Patient3	2	107418056	107503564	LOH
ST6GAL2-IT1	Patient3	2	107439379	107441487	LOH
AC016994.1	Patient3	2	107450920	107457663	LOH
PPP1R2P5	Patient3	2	107557336	107557938	LOH
AC005040.1	Patient3	2	107579649	107580130	LOH
AC005040.2	Patient3	2	107590680	107612878	LOH
LINC01789	Patient3	2	107871147	107982329	LOH
AC096669.1	Patient3	2	107978738	108023785	LOH
LINC01885	Patient3	2	108002088	108159105	LOH
LINC01886	Patient3	2	108145943	108172782	LOH
GACAT1	Patient3	2	108370568	108438585	LOH
RGPD4-AS1	Patient3	2	108439519	108443347	LOH
RGPD4	Patient3	2	108443393	108507297	LOH
DIS3L2	Patient3	2	232825955	233209060	LOH
AC068134.3	Patient3	2	233207826	233208613	LOH
ECEL1P3	Patient3	2	233214464	233216019	LOH
AC068134.4	Patient3	2	233233286	233233407	LOH
ALPP	Patient3	2	233243434	233247599	LOH
AC068134.1	Patient3	2	233244345	233246384	LOH
ECEL1P2	Patient3	2	233250460	233252167	LOH
ALPG	Patient3	2	233271554	233275424	LOH
ECEL1P1	Patient3	2	233280528	233284526	LOH
AC068134.2	Patient3	2	233285371	233286171	LOH
DIS3L2P1	Patient3	2	233306744	233312128	LOH
ALPI	Patient3	2	233320835	233325463	LOH
ECEL1	Patient3	2	233344537	233352544	LOH
PRSS56	Patient3	2	233385173	233390426	LOH
CHRND	Patient3	2	233390703	233401377	LOH
CHRNG	Patient3	2	233404402	233412825	LOH
ARL8B	Patient3	3	5163930	5222597	LOH
AC026202.2	Patient3	3	5198590	5229014	LOH
AC026202.3	Patient3	3	5228857	5229983	LOH
EDEM1	Patient3	3	5229331	5261643	LOH
MIR4790	Patient3	3	5291862	5291940	LOH
RN7SL553P	Patient3	3	5294613	5294908	LOH
AC026202.1	Patient3	3	5297220	5298446	LOH
AC087857.1	Patient3	3	6004529	6165807	LOH
AC026167.1	Patient3	3	6190171	6407572	LOH
AC027119.1	Patient3	3	6249956	6250258	LOH
AC069277.1	Patient3	3	6532166	6777816	LOH
GRM7-AS3	Patient3	3	6673376	6847136	LOH
AC069277.2	Patient3	3	6734006	6734775	LOH
GRM7	Patient3	3	6811688	7783220	LOH
MRPS36P1	Patient3	3	6814724	6815030	LOH
GRM7-AS2	Patient3	3	6934319	6935709	LOH
GRM7-AS1	Patient3	3	7561428	7602020	LOH
AC077690.1	Patient3	3	7648577	7832169	LOH
EXOSC7	Patient3	3	45016733	45077558	LOH
CLEC3B	Patient3	3	45043040	45077563	LOH
RNU5B-3P	Patient3	3	45075966	45076080	LOH
CDCP1	Patient3	3	45123769	45187914	LOH
RPS24P8	Patient3	3	45201266	45201667	LOH
TMEM158	Patient3	3	45265958	45267770	LOH
AC010170.1	Patient3	3	45266617	45267519	LOH
LARS2	Patient3	3	45429998	45596218	LOH
LARS2-AS1	Patient3	3	45525466	45551037	LOH
LIMD1	Patient3	3	45596886	45727833	LOH
AC099539.1	Patient3	3	45633747	45633819	LOH
LIMD1-AS1	Patient3	3	45720535	45730626	LOH
SACM1L	Patient3	3	45730548	45786901	LOH
RN7SL145P	Patient3	3	45784167	45784460	LOH
AC098476.1	Patient3	3	45791119	45792143	LOH
SLC6A20	Patient3	3	45796941	45838028	LOH
LZTFL1	Patient3	3	45864808	45957534	LOH
AC099782.2	Patient3	3	45883757	45908063	LOH
AC099782.1	Patient3	3	45925132	45925605	LOH
CCR9	Patient3	3	45927996	45944667	LOH
FYCO1	Patient3	3	45959391	46037316	LOH
CXCR6	Patient3	3	45982425	45989843	LOH
HTR3D	Patient3	3	183749332	183757157	LOH
HTR3C	Patient3	3	183770835	183778459	LOH
HTR3C2P	Patient3	3	183794567	183802007	LOH
HTR3E-AS1	Patient3	3	183812906	183822966	LOH
HTR3E	Patient3	3	183814852	183824783	LOH
HSP90AA5P	Patient3	3	183833140	183835686	LOH
AC131235.3	Patient3	3	183850730	183851349	LOH
AC131235.2	Patient3	3	183851807	183853026	LOH
EIF2B5	Patient3	3	183852826	183863915	LOH
AC131235.1	Patient3	3	183867492	183868223	LOH
DVL3	Patient3	3	183873099	183891402	LOH
AP2M1	Patient3	3	183892477	183901879	LOH
ABCF3	Patient3	3	183903811	183911800	LOH
VWA5B2	Patient3	3	183948217	183960117	LOH
MIR1224	Patient3	3	183959193	183959277	LOH
ALG3	Patient3	3	183960089	183967336	LOH
MUC4	Patient3	3	195473636	195538844	LOH
TNK2	Patient3	3	195590236	195635880	LOH
TNK2-AS1	Patient3	3	195634947	195638128	LOH
AC124944.1	Patient3	3	195638920	195640857	LOH
AC124944.3	Patient3	3	195639949	195681356	LOH
RN7SL773P	Patient3	3	195647715	195648000	LOH
RNU2-11P	Patient3	3	195655460	195655646	LOH
AC124944.2	Patient3	3	195664114	195665610	LOH
SDHAP1	Patient3	3	195686619	195717189	LOH
AC024937.3	Patient3	3	195723140	195754488	LOH
AC024937.2	Patient3	3	195723609	195725104	LOH
TFRC	Patient3	3	195754054	195808967	LOH
AC024937.1	Patient3	3	195771566	195772125	LOH
RNU7-18P	Patient3	3	195799690	195799751	LOH
LINC00885	Patient3	3	195869507	195887761	LOH
ZDHHC19	Patient3	3	195924323	195938308	LOH
SLC51A	Patient3	3	195938358	195970049	LOH
PCYT1A	Patient3	3	195941093	196014828	LOH
ZNF595	Patient3	4	53180	88096	LOH
Z95704.1	Patient3	4	65017	65125	LOH
Z95704.2	Patient3	4	85621	87340	LOH
AC253576.1	Patient3	4	105845	107000	LOH
Z95704.5	Patient3	4	123966	125423	LOH
ZNF718	Patient3	4	124383	196092	LOH
AC118278.1	Patient3	4	130242	130349	LOH
AC253576.2	Patient3	4	143522	144101	LOH
AC108475.1	Patient3	4	195198	198798	LOH
ZNF876P	Patient3	4	206399	249774	LOH
AC079140.1	Patient3	4	218004	218112	LOH
AC079140.3	Patient3	4	262771	263320	LOH
AC079140.5	Patient3	4	263655	263964	LOH
ZNF732	Patient3	4	264464	299110	LOH
AC079140.4	Patient3	4	330047	330575	LOH
ZNF141	Patient3	4	331603	378657	LOH
AC079140.2	Patient3	4	336610	336751	LOH
MIR571	Patient3	4	343946	344041	LOH
AC092574.2	Patient3	4	379963	447859	LOH
ZNF519P4	Patient3	4	387323	387447	LOH
AC092574.1	Patient3	4	403598	403704	LOH
ABCA11P	Patient3	4	419224	467918	LOH
ZNF721	Patient3	4	419604	492945	LOH
PIGG	Patient3	4	492999	533989	LOH
PIGG	Patient3	4	492999	533989	LOH
TMEM271	Patient3	4	567669	570089	LOH
AC116565.1	Patient3	4	570957	578655	LOH
RN7SL358P	Patient3	4	585359	585697	LOH
PDE6B	Patient3	4	619373	664571	LOH
AC107464.1	Patient3	4	646639	650002	LOH
AC107464.3	Patient3	4	654998	655734	LOH
ATP5ME	Patient3	4	666225	668119	LOH
MYL5	Patient3	4	667369	675822	LOH
SLC49A3	Patient3	4	675618	683230	LOH
PCGF3	Patient3	4	699537	764428	LOH
AC107464.2	Patient3	4	716064	717823	LOH
AC139887.4	Patient3	4	750810	751528	LOH
AC139887.2	Patient3	4	756175	775637	LOH
AC139887.1	Patient3	4	758275	758862	LOH
CPLX1	Patient3	4	778745	819917	LOH
CPLX1	Patient3	4	778745	819917	LOH
AC139887.3	Patient3	4	830300	831012	LOH
AC139887.5	Patient3	4	837751	840082	LOH
GAK	Patient3	4	843064	926161	LOH
TMEM175	Patient3	4	926175	952444	LOH
DGKQ	Patient3	4	952675	980683	LOH
SLC26A1	Patient3	4	972861	987228	LOH
IDUA	Patient3	4	980785	998352	LOH
FGFRL1	Patient3	4	1003724	1020686	LOH
AC019103.1	Patient3	4	1021466	1022760	LOH
RNF212	Patient3	4	1050038	1107352	LOH
AC092535.2	Patient3	4	1093804	1095346	LOH
AC092535.3	Patient3	4	1107427	1126765	LOH
TMED11P	Patient3	4	1108985	1147514	LOH
AC092535.1	Patient3	4	1145160	1147489	LOH
SPON2	Patient3	4	1160720	1202750	LOH
AC092535.4	Patient3	4	1161566	1161962	LOH
CTBP1-AS	Patient3	4	1203908	1212379	LOH
CTBP1	Patient3	4	1205236	1243741	LOH
CTBP1-DT	Patient3	4	1243088	1282079	LOH
MAEA	Patient3	4	1283675	1333935	LOH
UVSSA	Patient3	4	1341054	1389780	LOH
AC078852.2	Patient3	4	1350369	1351863	LOH
AC078852.1	Patient3	4	1352267	1353249	LOH
NKX1-1	Patient3	4	1396720	1400119	LOH
AC147067.2	Patient3	4	1552011	1552299	LOH
AC147067.1	Patient3	4	1575789	1581980	LOH
FAM53A	Patient3	4	1619642	1686029	LOH
SLBP	Patient3	4	1694458	1714071	LOH
SLBP	Patient3	4	1694458	1714071	LOH
AC016773.1	Patient3	4	1714548	1717672	LOH
TACC3	Patient3	4	1714618	1746903	LOH
TMEM129	Patient3	4	1717679	1723085	LOH
HTT	Patient3	4	3043149	3245687	LOH
MSANTD1	Patient3	4	3246096	3273465	LOH
RGS12	Patient3	4	3294755	3441640	LOH
RGS12	Patient3	4	3294755	3441640	LOH
AL645949.1	Patient3	4	3314239	3314785	LOH
AL645949.2	Patient3	4	3325704	3326489	LOH
HGFAC	Patient3	4	3443614	3451222	LOH
DOK7	Patient3	4	3465033	3503200	LOH
RP11-529E10.6	Patient3	4	3505324	3506184	LOH
LRPAP1	Patient3	4	3505339	3534173	LOH
AL590235.1	Patient3	4	3511523	3511678	LOH
LINC00955	Patient3	4	3578596	3592438	LOH
AL121796.1	Patient3	4	3634756	3635702	LOH
LINC02171	Patient3	4	3675320	3679582	LOH
LINC02600	Patient3	4	3760475	3765117	LOH
ADRA2C	Patient3	4	3768075	3770253	LOH
OR7E163P	Patient3	4	3891083	3891976	LOH
OR7E162P	Patient3	4	3903293	3904321	LOH
AC147876.1	Patient3	4	3912010	3912331	LOH
AC226119.1	Patient3	4	3916910	3957146	LOH
AC226119.2	Patient3	4	3916914	3926001	LOH
ALG1L7P	Patient3	4	3937174	3944246	LOH
FAM86EP	Patient3	4	3943487	3957146	LOH
ENPP7P9	Patient3	4	3968761	3969387	LOH
AC116562.2	Patient3	4	4038811	4038914	LOH
AC116562.4	Patient3	4	4049938	4109310	LOH
AC116562.1	Patient3	4	4078438	4079218	LOH
AC116562.3	Patient3	4	4088365	4088541	LOH
OR4D12P	Patient3	4	4128386	4129296	LOH
UNC93B4	Patient3	4	4145185	4152148	LOH
OR7E99P	Patient3	4	4158249	4159170	LOH
OR7E43P	Patient3	4	4176046	4176965	LOH
OTOP1	Patient3	4	4190530	4228616	LOH
TMEM128	Patient3	4	4237269	4249950	LOH
LYAR	Patient3	4	4269428	4291881	LOH
ZBTB49	Patient3	4	4291978	4323513	LOH
AC105415.1	Patient3	4	4323689	4335909	LOH
NSG1	Patient3	4	4349867	4420785	LOH
STX18	Patient3	4	4417469	4544073	LOH
STX18-IT1	Patient3	4	4477848	4483427	LOH
RPS7P15	Patient3	4	4508805	4509504	LOH
STX18-AS1	Patient3	4	4543858	4712665	LOH
AC092437.1	Patient3	4	4822132	4823179	LOH
LINC01396	Patient3	4	4845946	4852554	LOH
MSX1	Patient3	4	4861392	4865663	LOH
LDHAP1	Patient3	4	4895909	4896900	LOH
RN7SKP113	Patient3	4	4922497	4922791	LOH
CYTL1	Patient3	4	5016313	5021185	LOH
STK32B	Patient3	4	5053207	5502721	LOH
RN7SKP275	Patient3	4	5460308	5460608	LOH
LINC01587	Patient3	4	5526296	5529528	LOH
EVC2	Patient3	4	5544499	5711275	LOH
EVC	Patient3	4	5712928	5816032	LOH
CRMP1	Patient3	4	5749811	5894785	LOH
C4orf50	Patient3	4	5899100	6202282	LOH
MIR378D1	Patient3	4	5925002	5925055	LOH
JAKMIP1	Patient3	4	6027930	6202318	LOH
AC092442.1	Patient3	4	6066704	6071889	LOH
LINC02495	Patient3	4	6202460	6241664	LOH
AC113615.1	Patient3	4	6204055	6208376	LOH
RP11-1406H17.1	Patient3	4	6241168	6241664	LOH
WFS1	Patient3	4	6271576	6304992	LOH
AC116317.1	Patient3	4	6304613	6310363	LOH
PPP2R2C	Patient3	4	6322305	6565327	LOH
MAN2B2	Patient3	4	6576902	6625089	LOH
MAN2B2	Patient3	4	6576902	6625089	LOH
MRFAP1	Patient3	4	6641818	6644472	LOH
LINC02482	Patient3	4	6650423	6675623	LOH
AC093323.4	Patient3	4	6660417	6660708	LOH
AC093323.1	Patient3	4	6665123	6678482	LOH
LINC002481	Patient3	4	6689175	6692246	LOH
AC093323.2	Patient3	4	6693722	6694697	LOH
S100P	Patient3	4	6695605	6698897	LOH
MRFAP1L1	Patient3	4	6709428	6711592	LOH
BLOC1S4	Patient3	4	6717782	6719398	LOH
KIAA0232	Patient3	4	6783102	6885897	LOH
TBC1D14	Patient3	4	6910969	7034845	LOH
AC092463.1	Patient3	4	6955016	6955101	LOH
AC097382.1	Patient3	4	6997068	7000685	LOH
RN7SKP292	Patient3	4	6998739	6999055	LOH
AC097382.2	Patient3	4	7032281	7047958	LOH
CCDC96	Patient3	4	7042576	7044666	LOH
TADA2B	Patient3	4	7043626	7059679	LOH
GRPEL1	Patient3	4	7060622	7069791	LOH
LINC02447	Patient3	4	7096298	7105112	LOH
RN7SKP36	Patient3	4	7113815	7114126	LOH
SORCS2	Patient3	4	7194265	7744563	LOH
MIR4798	Patient3	4	7312177	7312251	LOH
PSAPL1	Patient3	4	7432012	7436657	LOH
MIR4274	Patient3	4	7461755	7461845	LOH
AFAP1-AS1	Patient3	4	7755817	7780655	LOH
AFAP1	Patient3	4	7760441	7941653	LOH
AC097381.1	Patient3	4	7940728	7942023	LOH
ABLIM2	Patient3	4	7967037	8160559	LOH
MIR95	Patient3	4	8007028	8007108	LOH
AC097381.3	Patient3	4	8024392	8024853	LOH
AC097381.2	Patient3	4	8068255	8069451	LOH
GMPSP1	Patient3	4	8176148	8176726	LOH
SH3TC1	Patient3	4	8183799	8243530	LOH
HTRA3	Patient3	4	8271481	8308825	LOH
LINC02517	Patient3	4	8321844	8328869	LOH
AC104825.1	Patient3	4	8356817	8360065	LOH
ACOX3	Patient3	4	8368009	8442450	LOH
RNA5SP152	Patient3	4	8394742	8394851	LOH
TRMT44	Patient3	4	8437867	8495258	LOH
AC105345.2	Patient3	4	8455137	8456669	LOH
AC105345.1	Patient3	4	8483997	8514337	LOH
GPR78	Patient3	4	8560452	8621488	LOH
CPZ	Patient3	4	8594387	8621486	LOH
AC209005.1	Patient3	4	8747123	8747759	LOH
HMX1	Patient3	4	8847802	8873565	LOH
AC116612.1	Patient3	4	8860441	8862553	LOH
AC073648.1	Patient3	4	8951356	8952285	LOH
UNC93B8	Patient3	4	8961354	8965707	LOH
AC073648.3	Patient3	4	8983162	8984086	LOH
AC073648.2	Patient3	4	8992181	8992532	LOH
AC073648.6	Patient3	4	9002567	9002784	LOH
AC073648.5	Patient3	4	9022583	9022887	LOH
AC073648.4	Patient3	4	9032012	9032792	LOH
SNRPCP16	Patient3	4	9053568	9053777	LOH
ENPP7P10	Patient3	4	9080749	9143334	LOH
FAM86KP	Patient3	4	9155022	9167177	LOH
ALG1L14P	Patient3	4	9168023	9171996	LOH
AC108519.1	Patient3	4	9169955	9170020	LOH
FAM90A26	Patient3	4	9172135	9178456	LOH
AC116655.1	Patient3	4	9385743	9390709	LOH
DEFB108F	Patient3	4	9400930	9405291	LOH
RNA5SP153	Patient3	4	9412904	9412979	LOH
DEFB130D	Patient3	4	9424039	9431428	LOH
DEFB131A	Patient3	4	9446260	9452240	LOH
OR7E86P	Patient3	4	9460981	9461970	LOH
OR7E84P	Patient3	4	9470700	9471712	LOH
OR7E85P	Patient3	4	9485365	9486349	LOH
UNC93B7	Patient3	4	9495380	9499710	LOH
OR7E83P	Patient3	4	9514554	9515523	LOH
AC097493.3	Patient3	4	9523555	9523921	LOH
AC097493.4	Patient3	4	9534048	9534266	LOH
AC097493.1	Patient3	4	9555234	9555605	LOH
MIR548I2	Patient3	4	9557789	9557937	LOH
AC097493.2	Patient3	4	9564791	9565570	LOH
SNRPCP13	Patient3	4	9585566	9585755	LOH
ENPP7P11	Patient3	4	9678932	9679558	LOH
FAM86MP	Patient3	4	9694119	9704578	LOH
ALG1L3P	Patient3	4	9705378	9712436	LOH
AC098976.1	Patient3	4	9734994	9743985	LOH
OR7E35P	Patient3	4	9756522	9757402	LOH
SLC2A9	Patient3	4	9772777	10056560	LOH
DRD5	Patient3	4	9783304	9785633	LOH
RNA5SP154	Patient3	4	9794375	9794485	LOH
AC108199.1	Patient3	4	9924438	9925770	LOH
AC005674.1	Patient3	4	10008106	10011349	LOH
AC005674.2	Patient3	4	10069713	10074643	LOH
WDR1	Patient3	4	10075963	10118573	LOH
MIR3138	Patient3	4	10080235	10080316	LOH
RNA5SP155	Patient3	4	10117380	10117508	LOH
AC093664.1	Patient3	4	10144991	10145279	LOH
AC006499.6	Patient3	4	10168783	10169389	LOH
AC006499.1	Patient3	4	10201447	10202296	LOH
AC006499.8	Patient3	4	10239837	10239859	LOH
RAF1P1	Patient3	4	10256550	10258245	LOH
AC006499.4	Patient3	4	10261069	10261762	LOH
AC006499.2	Patient3	4	10269519	10269855	LOH
AC006499.3	Patient3	4	10286585	10287332	LOH
AC006499.5	Patient3	4	10293819	10294332	LOH
AC006499.7	Patient3	4	10296087	10297203	LOH
AC110768.2	Patient3	4	10412620	10413268	LOH
ZNF518B	Patient3	4	10441504	10459050	LOH
AC110768.1	Patient3	4	10480148	10480547	LOH
CLNK	Patient3	4	10488019	10686392	LOH
AC084048.1	Patient3	4	10686627	10699285	LOH
LINC02498	Patient3	4	10739196	10751210	LOH
MIR572	Patient3	4	11370451	11370545	LOH
RNPS1P1	Patient3	4	11373599	11374516	LOH
HS3ST1	Patient3	4	11394774	11431188	LOH
RNA5SP156	Patient3	4	11415675	11415784	LOH
AC025539.1	Patient3	4	11470874	11479820	LOH
AC005699.1	Patient3	4	11627338	11815582	LOH
LINC02360	Patient3	4	11742572	11771092	LOH
AC108037.1	Patient3	4	11916291	11921312	LOH
AC097452.1	Patient3	4	12014971	12015065	LOH
LINC02270	Patient3	4	12225075	12252910	LOH
RNU6-578P	Patient3	4	12314212	12314314	LOH
ECM1P2	Patient3	4	12640710	12642633	LOH
AC093809.1	Patient3	4	12641922	12642261	LOH
AC007370.2	Patient3	4	12860725	12866585	LOH
AC007370.1	Patient3	4	12949198	12950294	LOH
RNU6-962P	Patient3	4	13052966	13053035	LOH
HSP90AB2P	Patient3	4	13335038	13340281	LOH
RAB28	Patient3	4	13362978	13485989	LOH
LINC01097	Patient3	4	13527943	13535959	LOH
NKX3-2	Patient3	4	13542454	13546674	LOH
LINC01096	Patient3	4	13547699	13549425	LOH
BOD1L1	Patient3	4	13570362	13629349	LOH
MIR5091	Patient3	4	13629489	13629581	LOH
AC006445.2	Patient3	4	13633444	13634223	LOH
AC006445.1	Patient3	4	13649321	13650024	LOH
LINC01182	Patient3	4	13656803	13978699	LOH
AC098830.1	Patient3	4	13660251	13660337	LOH
AC007126.1	Patient3	4	13779001	13783781	LOH
AC095052.1	Patient3	4	13978790	13979652	LOH
LINC01085	Patient3	4	14113592	14141676	LOH
AC073848.1	Patient3	4	14136560	14145216	LOH
AC092546.1	Patient3	4	14166079	14244437	LOH
AC006296.2	Patient3	4	14384747	14410702	LOH
AC006296.1	Patient3	4	14392063	14395616	LOH
LINC00504	Patient3	4	14472089	14889793	LOH
MTND2P31	Patient3	4	14507489	14508104	LOH
CPEB2-DT	Patient3	4	14911585	15003669	LOH
CPEB2	Patient3	4	15004298	15071777	LOH
AC098829.1	Patient3	4	15006566	15429538	LOH
RN7SKP170	Patient3	4	15095391	15095718	LOH
C1QTNF7	Patient3	4	15341442	15447790	LOH
AC099550.1	Patient3	4	15359765	15421656	LOH
CC2D2A	Patient3	4	15471489	15603180	LOH
AC007016.1	Patient3	4	15494353	15494596	LOH
AC116651.1	Patient3	4	15565321	15565876	LOH
FBXL5	Patient3	4	15606162	15683302	LOH
FAM200B	Patient3	4	15683285	15707188	LOH
BST1	Patient3	4	15704688	15739936	LOH
AC114744.1	Patient3	4	15732585	15733250	LOH
AC005798.1	Patient3	4	15744819	15745205	LOH
CD38	Patient3	4	15779898	15854855	LOH
HPRT1P1	Patient3	4	15866561	15867563	LOH
FGFBP1	Patient3	4	15937192	15940363	LOH
FGFBP2	Patient3	4	15961868	15970932	LOH
PROM1	Patient3	4	15964699	16086001	LOH
RNU6-350P	Patient3	4	16010299	16010410	LOH
TAPT1	Patient3	4	16162128	16229033	LOH
AC108063.1	Patient3	4	16180562	16184743	LOH
TAPT1-AS1	Patient3	4	16228308	16321763	LOH
RPS21P4	Patient3	4	16257931	16258178	LOH
AC006427.1	Patient3	4	16309079	16309790	LOH
ZEB2P1	Patient3	4	16362309	16398946	LOH
AC097515.1	Patient3	4	16402053	16513810	LOH
LDB2	Patient3	4	16503164	16900301	LOH
AC106894.1	Patient3	4	16974898	17075526	LOH
MTND5P4	Patient3	4	17063501	17063788	LOH
LINC02493	Patient3	4	17173380	17187682	LOH
RPS7P6	Patient3	4	17429319	17429897	LOH
QDPR	Patient3	4	17461884	17513829	LOH
CLRN2	Patient3	4	17516788	17528727	LOH
NACAP5	Patient3	4	17553740	17554375	LOH
AC006160.2	Patient3	4	17559515	17559668	LOH
LAP3	Patient3	4	17578815	17609595	LOH
AC006160.1	Patient3	4	17587890	17616208	LOH
RN7SL315P	Patient3	4	17596691	17596959	LOH
MED28	Patient3	4	17616264	17635728	LOH
FAM184B	Patient3	4	17630929	17783135	LOH
DCAF16	Patient3	4	17802278	17812381	LOH
NCAPG	Patient3	4	17812602	17846488	LOH
LCORL	Patient3	4	17842822	18023499	LOH
KRT18P63	Patient3	4	17913297	17914599	LOH
AC093898.1	Patient3	4	18420285	18890285	LOH
AC093871.1	Patient3	4	18489685	18491131	LOH
AC006840.1	Patient3	4	19099822	19100363	LOH
LINC02438	Patient3	4	19173958	19458617	LOH
RNA5SP157	Patient3	4	19183437	19183479	LOH
AC024595.1	Patient3	4	19259574	19259960	LOH
AC024230.1	Patient3	4	19457059	19911315	LOH
AC110767.1	Patient3	4	19748802	19756214	LOH
AC114728.1	Patient3	4	19815372	19815854	LOH
AC098862.1	Patient3	4	20039183	20039595	LOH
SLIT2	Patient3	4	20253528	20622184	LOH
SLIT2-IT1	Patient3	4	20393812	20396479	LOH
MIR218-1	Patient3	4	20529898	20530007	LOH
PACRGL	Patient3	4	20697905	20754530	LOH
KCNIP4	Patient3	4	20730229	21950395	LOH
AC097505.1	Patient3	4	20768431	20768995	LOH
AC110296.1	Patient3	4	21306165	21318108	LOH
AC096576.3	Patient3	4	21583719	21615351	LOH
AC096576.1	Patient3	4	21658134	21658492	LOH
AC096576.2	Patient3	4	21699073	21720649	LOH
KCNIP4-IT1	Patient3	4	21844964	21854811	LOH
AC096719.1	Patient3	4	21950638	22331953	LOH
RNU6-420P	Patient3	4	22120606	22120712	LOH
ADGRA3	Patient3	4	22346694	22517689	LOH
AC098583.1	Patient3	4	22595819	22596073	LOH
AC098583.2	Patient3	4	22609124	22612686	LOH
GBA3	Patient3	4	22694537	22821198	LOH
CDC42P6	Patient3	4	22728998	22729573	LOH
AC097512.1	Patient3	4	22999158	23125110	LOH
AC092440.1	Patient3	4	23236248	23287196	LOH
RFPL4AP3	Patient3	4	23516563	23516907	LOH
AC093607.1	Patient3	4	23562546	23770275	LOH
ERVH-1	Patient3	4	23724885	23735202	LOH
PPARGC1A	Patient3	4	23756664	23905712	LOH
AC092834.1	Patient3	4	23781213	23784183	LOH
AC092846.1	Patient3	4	24422799	24422924	LOH
AC092846.2	Patient3	4	24431455	24431523	LOH
DHX15	Patient3	4	24519064	24586177	LOH
MIR573	Patient3	4	24521815	24521913	LOH
RN7SL16P	Patient3	4	24564818	24565084	LOH
ATP5MGP3	Patient3	4	24659695	24659998	LOH
LINC02473	Patient3	4	24661479	24673191	LOH
AC006390.1	Patient3	4	24769671	24769953	LOH
HNRNPA1P65	Patient3	4	24773089	24774042	LOH
SOD3	Patient3	4	24791534	24802464	LOH
CCDC149	Patient3	4	24807739	24981826	LOH
LGI2	Patient3	4	25000469	25032568	LOH
SEPSECS	Patient3	4	25121636	25162071	LOH
SEPSECS-AS1	Patient3	4	25162263	25203062	LOH
AC104662.2	Patient3	4	25162285	25278928	LOH
AC104662.1	Patient3	4	25222025	25222535	LOH
PI4K2B	Patient3	4	25235655	25280826	LOH
ZCCHC4	Patient3	4	25314396	25372005	LOH
AC108218.1	Patient3	4	25355592	25355693	LOH
ANAPC4	Patient3	4	25378835	25420120	LOH
AC133963.2	Patient3	4	25474139	25475437	LOH
AC133963.1	Patient3	4	25506619	25508297	LOH
RNU7-126P	Patient3	4	25600186	25600247	LOH
AC092436.2	Patient3	4	25610333	25621090	LOH
AC092436.1	Patient3	4	25624399	25625223	LOH
SLC34A2	Patient3	4	25649633	25680370	LOH
RPS29P11	Patient3	4	25680472	25680642	LOH
AC092436.3	Patient3	4	25687824	25688080	LOH
MTND4P9	Patient3	4	25719704	25721367	LOH
MTND4LP22	Patient3	4	25721377	25721652	LOH
MTND3P5	Patient3	4	25721721	25722053	LOH
MTCO3P44	Patient3	4	25722138	25722678	LOH
SEL1L3	Patient3	4	25749055	25865382	LOH
AC092436.4	Patient3	4	25771888	25775199	LOH
SMIM20	Patient3	4	25863452	25931496	LOH
AC133961.1	Patient3	4	25866503	25871172	LOH
LINC02357	Patient3	4	26072376	26105880	LOH
AC097714.1	Patient3	4	26113487	26115461	LOH
RBPJ	Patient3	4	26165077	26436753	LOH
C4orf19	Patient3	4	37455547	37625117	LOH
RELL1	Patient3	4	37592422	37687998	LOH
AC108022.1	Patient3	4	37822983	37823460	LOH
PGM2	Patient3	4	37828282	37864558	LOH
AC021106.3	Patient3	4	37868182	37868712	LOH
AC021106.1	Patient3	4	37869913	37871599	LOH
TBC1D1	Patient3	4	37892705	38140796	LOH
PTTG2	Patient3	4	37962019	37962749	LOH
AC021106.2	Patient3	4	37997115	37997824	LOH
MRPS33P2	Patient3	4	38008405	38008726	LOH
AC098680.1	Patient3	4	38240234	38240317	LOH
LINC02513	Patient3	4	38368535	38387380	LOH
AC024023.1	Patient3	4	38392375	38393296	LOH
LINC01258	Patient3	4	38422283	38524801	LOH
LINC01259	Patient3	4	38511388	38519677	LOH
LINC02278	Patient3	4	38565624	38572292	LOH
KLF3-AS1	Patient3	4	38614322	38666504	LOH
AC021860.1	Patient3	4	38619886	38621058	LOH
KLF3	Patient3	4	38665818	38703138	LOH
RNA5SP158	Patient3	4	38760412	38760513	LOH
TLR10	Patient3	4	38773859	38784611	LOH
TLR1	Patient3	4	38792298	38858438	LOH
TLR6	Patient3	4	38825336	38858438	LOH
FAM114A1	Patient3	4	38869298	38947360	LOH
MIR574	Patient3	4	38869653	38869748	LOH
TMEM156	Patient3	4	38968365	39034542	LOH
KLHL5	Patient3	4	39046659	39128477	LOH
AC079921.1	Patient3	4	39114297	39128438	LOH
AC079921.2	Patient3	4	39135533	39137228	LOH
WDR19	Patient3	4	39184124	39287430	LOH
RFC1	Patient3	4	39289076	39367995	LOH
RNU6-32P	Patient3	4	39299225	39299331	LOH
RNU6-887P	Patient3	4	39400769	39400868	LOH
KLB	Patient3	4	39408550	39453153	LOH
MIR5591	Patient3	4	39413530	39413594	LOH
RPL9	Patient3	4	39454141	39460569	LOH
LIAS	Patient3	4	39460207	39486729	LOH
AC021148.1	Patient3	4	39481875	39483525	LOH
UGDH	Patient3	4	39500375	39529931	LOH
UGDH-AS1	Patient3	4	39529639	39596327	LOH
SMIM14	Patient3	4	39547956	39640522	LOH
RNU7-11P	Patient3	4	39622632	39622693	LOH
AC108471.2	Patient3	4	39640745	39668499	LOH
UBE2K	Patient3	4	39699729	39784412	LOH
AC108471.1	Patient3	4	39715462	39716071	LOH
RN7SL558P	Patient3	4	39762620	39762919	LOH
ZBTB12BP	Patient3	4	39771701	39772991	LOH
PDS5A	Patient3	4	39824483	39979576	LOH
ELOCP33	Patient3	4	39934074	39935181	LOH
RNA5SP159	Patient3	4	39938373	39938475	LOH
AC098591.2	Patient3	4	39974748	39975062	LOH
PABPC1P1	Patient3	4	39975064	39975958	LOH
KRT18P25	Patient3	4	40021860	40023137	LOH
AC098591.1	Patient3	4	40044537	40058819	LOH
N4BP2	Patient3	4	40058470	40159872	LOH
RNU6-1112P	Patient3	4	40079504	40079602	LOH
AC095057.1	Patient3	4	40143818	40143985	LOH
AC095057.3	Patient3	4	40168295	40169451	LOH
AC095057.4	Patient3	4	40188790	40192084	LOH
RHOH	Patient3	4	40192673	40248587	LOH
AC095057.2	Patient3	4	40267092	40268077	LOH
LINC02265	Patient3	4	40318502	40332436	LOH
CHRNA9	Patient3	4	40337350	40357234	LOH
RNU7-74P	Patient3	4	40379469	40379530	LOH
RBM47	Patient3	4	40425284	40632892	LOH
AC098869.2	Patient3	4	40428136	40429602	LOH
AC098869.1	Patient3	4	40465733	40465820	LOH
MIR4802	Patient3	4	40504057	40504136	LOH
NSUN7	Patient3	4	40751942	40813201	LOH
ARL4AP2	Patient3	4	40788127	40788727	LOH
APBB2	Patient3	4	40812044	41218731	LOH
AC131953.1	Patient3	4	40814796	40828168	LOH
RNA5SP160	Patient3	4	40992171	40992290	LOH
RNU6-836P	Patient3	4	41086624	41086730	LOH
RNU6-1195P	Patient3	4	41115959	41116062	LOH
UCHL1-AS1	Patient3	4	41222091	41258744	LOH
UCHL1	Patient3	4	41258430	41270472	LOH
LIMCH1	Patient3	4	41361624	41702061	LOH
RPL12P20	Patient3	4	41391132	41391610	LOH
AC105389.2	Patient3	4	41690875	41694814	LOH
OR5M14P	Patient3	4	41724555	41725529	LOH
PHOX2B	Patient3	4	41746099	41750987	LOH
AC105389.3	Patient3	4	41750310	41826136	LOH
AC105389.1	Patient3	4	41752362	41759358	LOH
RNU1-49P	Patient3	4	41773962	41774120	LOH
HMGB1P28	Patient3	4	41844171	41845967	LOH
LINC00682	Patient3	4	41874764	41884972	LOH
AC108210.1	Patient3	4	41885077	41896596	LOH
AC108210.2	Patient3	4	41926197	41926397	LOH
TMEM33	Patient3	4	41937146	41962820	LOH
DCAF4L1	Patient3	4	41983773	41988482	LOH
AC106052.1	Patient3	4	41990758	41991254	LOH
SLC30A9	Patient3	4	41992519	42092478	LOH
ATP1B1P1	Patient3	4	42031226	42032140	LOH
BEND4	Patient3	4	42112870	42154895	LOH
AC111006.1	Patient3	4	42153045	42270127	LOH
AC024022.1	Patient3	4	42283847	42393285	LOH
SHISA3	Patient3	4	42399505	42404504	LOH
ATP8A1	Patient3	4	42410390	42659122	LOH
AC084010.1	Patient3	4	42448007	42448089	LOH
RPS7P7	Patient3	4	42473827	42474397	LOH
CCNL2P1	Patient3	4	42563474	42564442	LOH
AC096734.2	Patient3	4	42659513	42659945	LOH
AC096734.1	Patient3	4	42708124	42709352	LOH
RN7SKP82	Patient3	4	42894413	42894635	LOH
GRXCR1	Patient3	4	42895284	43032675	LOH
AC111198.1	Patient3	4	43135884	43236973	LOH
AC097451.1	Patient3	4	43342892	43347617	LOH
AC098590.2	Patient3	4	43390174	43390454	LOH
AC098590.1	Patient3	4	43412058	43412954	LOH
LINC02383	Patient3	4	43459544	43494560	LOH
AC114774.1	Patient3	4	43588345	43590114	LOH
RN7SL691P	Patient3	4	43600559	43600854	LOH
RN7SL193P	Patient3	4	43865291	43865563	LOH
NDUFB4P12	Patient3	4	43900979	43901368	LOH
AC110799.1	Patient3	4	43982023	43983637	LOH
LINC02475	Patient3	4	44018878	44024080	LOH
KCTD8	Patient3	4	44175920	44450826	LOH
AC131951.1	Patient3	4	44450022	44450127	LOH
AC093852.1	Patient3	4	44535632	44535897	LOH
YIPF7	Patient3	4	44624082	44680573	LOH
GUF1	Patient3	4	44680437	44702945	LOH
GNPDA2	Patient3	4	44684217	44728612	LOH
AC096586.2	Patient3	4	44695963	44696403	LOH
AC096586.1	Patient3	4	44706422	44706982	LOH
AC093755.1	Patient3	4	44842397	44843419	LOH
PRDX4P1	Patient3	4	44946032	44946978	LOH
AC108467.2	Patient3	4	44996443	44998039	LOH
AC108467.1	Patient3	4	45011557	45053669	LOH
THAP12P9	Patient3	4	45325270	45328045	LOH
AC108043.1	Patient3	4	45416354	45416927	LOH
RNU6-931P	Patient3	4	45482047	45482153	LOH
RN7SKP199	Patient3	4	45997136	45997440	LOH
GABRG1	Patient3	4	46037786	46126071	LOH
AC104072.1	Patient3	4	46245565	46246232	LOH
GABRA2	Patient3	4	46250444	46477247	LOH
AC095060.1	Patient3	4	46392272	46512211	LOH
RNU6-412P	Patient3	4	46533254	46533359	LOH
RAC1P2	Patient3	4	46725847	46726425	LOH
COX7B2	Patient3	4	46736844	46911262	LOH
GABRA4	Patient3	4	46920917	46995598	LOH
GABRB1	Patient3	4	46995740	47428461	LOH
AC107398.3	Patient3	4	47433977	47440976	LOH
COMMD8	Patient3	4	47452804	47465719	LOH
AC107398.4	Patient3	4	47465801	47472494	LOH
ATP10D	Patient3	4	47487305	47595503	LOH
AC107398.1	Patient3	4	47492984	47493488	LOH
AC107398.2	Patient3	4	47558748	47562276	LOH
CORIN	Patient3	4	47596016	47840123	LOH
AC092597.1	Patient3	4	47708389	47709004	LOH
RN7SKP215	Patient3	4	47813481	47813652	LOH
AC107068.2	Patient3	4	47833402	47898726	LOH
AC107068.1	Patient3	4	47842139	47846356	LOH
NFXL1	Patient3	4	47849250	47916684	LOH
NIPAL1	Patient3	4	47916159	48042190	LOH
CNGA1	Patient3	4	47937994	48018689	LOH
TXK	Patient3	4	48068410	48136267	LOH
RNU6-838P	Patient3	4	48108098	48108205	LOH
RNU6-868P	Patient3	4	48111370	48111427	LOH
TEC	Patient3	4	48137800	48271855	LOH
SLAIN2	Patient3	4	48343546	48428218	LOH
SLC10A4	Patient3	4	48485360	48491543	LOH
ZAR1	Patient3	4	48492269	48496406	LOH
FRYL	Patient3	4	48499378	48782339	LOH
RNU5E-3P	Patient3	4	48576470	48576537	LOH
OCIAD1	Patient3	4	48807229	48863834	LOH
OCIAD1-AS1	Patient3	4	48854025	48862220	LOH
OCIAD2	Patient3	4	48887036	48908954	LOH
RNU6-158P	Patient3	4	48934772	48934871	LOH
AC020593.1	Patient3	4	48938599	48938897	LOH
CWH43	Patient3	4	48988292	49064098	LOH
TPI1P4	Patient3	4	49018699	49019171	LOH
AC118282.3	Patient3	4	49199220	49199301	LOH
AC118282.2	Patient3	4	49200032	49200114	LOH
AC118282.1	Patient3	4	49200224	49200306	LOH
AC118282.4	Patient3	4	49211391	49211465	LOH
SNX18P23	Patient3	4	49235306	49235982	LOH
MTCO3P39	Patient3	4	49248038	49248555	LOH
MTND3P22	Patient3	4	49248618	49248932	LOH
AC119751.3	Patient3	4	49488943	49491571	LOH
ANKRD20A17P	Patient3	4	49504162	49508039	LOH
AC119751.5	Patient3	4	49509781	49510823	LOH
AC119751.2	Patient3	4	49525665	49525874	LOH
AC119751.8	Patient3	4	49526047	49526202	LOH
AC119751.7	Patient3	4	49550581	49550872	LOH
MTCO3P42	Patient3	4	49550935	49551452	LOH
AC119751.1	Patient3	4	49552049	49559417	LOH
AC119751.6	Patient3	4	49563302	49563487	LOH
SNX18P24	Patient3	4	49563496	49564166	LOH
AC119751.4	Patient3	4	49581850	49582206	LOH
SNX18P25	Patient3	4	49590789	49591546	LOH
DCUN1D4	Patient3	4	52709166	52783003	LOH
DUTP7	Patient3	4	52731216	52731701	LOH
AC027271.1	Patient3	4	52784938	52785547	LOH
AC104784.1	Patient3	4	52844245	52844538	LOH
LRRC66	Patient3	4	52859868	52883786	LOH
SGCB	Patient3	4	52886872	52904648	LOH
LINC02480	Patient3	4	52910971	52913120	LOH
SPATA18	Patient3	4	52917470	52963465	LOH
AC097522.1	Patient3	4	53306660	53307701	LOH
RNU6-1252P	Patient3	4	53361015	53361118	LOH
USP46	Patient3	4	53457126	53525468	LOH
USP46-AS1	Patient3	4	53525573	53527835	LOH
AC104066.2	Patient3	4	53546776	53558816	LOH
LINC01618	Patient3	4	53578561	53732988	LOH
DANCR	Patient3	4	53578571	53586518	LOH
MIR4449	Patient3	4	53578849	53578914	LOH
AC104066.3	Patient3	4	53578880	53588544	LOH
AC104066.1	Patient3	4	53586248	53586998	LOH
ERVMER34-1	Patient3	4	53588785	53617753	LOH
RASL11B	Patient3	4	53728484	53733002	LOH
SCFD2	Patient3	4	53739149	54232233	LOH
AC023154.1	Patient3	4	53811816	53824254	LOH
RNU6-310P	Patient3	4	54131628	54131734	LOH
FIP1L1	Patient3	4	54243808	54327029	LOH
AC058822.1	Patient3	4	54244006	55161439	LOH
LNX1	Patient3	4	54325468	54567572	LOH
LNX1-AS1	Patient3	4	54362567	54415745	LOH
AC095040.1	Patient3	4	54441880	54442554	LOH
LNX1-AS2	Patient3	4	54459123	54470214	LOH
AC124017.1	Patient3	4	54525375	54603323	LOH
AC105384.1	Patient3	4	54766038	54783002	LOH
AC105384.2	Patient3	4	54793666	54794305	LOH
RPL21P44	Patient3	4	54852754	54853225	LOH
AC110792.3	Patient3	4	54863582	54863879	LOH
CHIC2	Patient3	4	54875956	54930772	LOH
AC110792.2	Patient3	4	54925764	54927377	LOH
AC110792.1	Patient3	4	54942792	54943015	LOH
MORF4L2P1	Patient3	4	54953093	54953950	LOH
GSX2	Patient3	4	54965690	54968665	LOH
AC110298.1	Patient3	4	54969747	54969823	LOH
RPL22P13	Patient3	4	55087293	55087639	LOH
PDGFRA	Patient3	4	55095447	55164412	LOH
LINC02283	Patient3	4	55199059	55222121	LOH
AC098587.1	Patient3	4	55242169	55242919	LOH
AC098868.1	Patient3	4	55306669	55312890	LOH
LINC02260	Patient3	4	55469378	55473298	LOH
KIT	Patient3	4	55524085	55606881	LOH
AC097494.1	Patient3	4	55702327	55711568	LOH
LINC02358	Patient3	4	55711734	55725407	LOH
AC111194.1	Patient3	4	55809796	55822985	LOH
RPL38P3	Patient3	4	55842326	55842538	LOH
RNU6-410P	Patient3	4	55898132	55898238	LOH
AC111194.2	Patient3	4	55919227	55958701	LOH
RN7SL424P	Patient3	4	55929902	55930196	LOH
KDR	Patient3	4	55944426	55991762	LOH
RN7SL822P	Patient3	4	56081793	56082079	LOH
AC021220.1	Patient3	4	56085511	56086140	LOH
RNU6-746P	Patient3	4	56160657	56160765	LOH
LRRC34P2	Patient3	4	56179178	56180091	LOH
SRD5A3	Patient3	4	56212409	56239267	LOH
FCF1P8	Patient3	4	56217979	56218575	LOH
SRD5A3-AS1	Patient3	4	56230138	56262014	LOH
AC069200.1	Patient3	4	56254116	56254438	LOH
TMEM165	Patient3	4	56262124	56319564	LOH
CLOCK	Patient3	4	56294070	56413076	LOH
RN7SKP30	Patient3	4	56406669	56407002	LOH
AC024243.1	Patient3	4	56413279	56414056	LOH
PDCL2	Patient3	4	56422686	56458412	LOH
NMU	Patient3	4	56461396	56502865	LOH
RNU6-276P	Patient3	4	56664802	56664897	LOH
EXOC1L	Patient3	4	56685985	56703653	LOH
EXOC1	Patient3	4	56719814	56771252	LOH
RNU6-652P	Patient3	4	56751761	56751867	LOH
AC110611.1	Patient3	4	56796148	56796239	LOH
CEP135	Patient3	4	56815037	56899529	LOH
KIAA1211	Patient3	4	56915239	57194791	LOH
RNA5SP161	Patient3	4	56963556	56963670	LOH
RNU6-197P	Patient3	4	57154651	57154750	LOH
AC022267.1	Patient3	4	57157767	57166039	LOH
MRPL22P1	Patient3	4	57186885	57187500	LOH
RNA5SP162	Patient3	4	57197343	57197383	LOH
AASDH	Patient3	4	57204453	57253674	LOH
RPL7AP31	Patient3	4	57222301	57223098	LOH
AC068620.1	Patient3	4	57253791	57254319	LOH
PPAT	Patient3	4	57259528	57301781	LOH
AC068620.2	Patient3	4	57262478	57263037	LOH
AC068620.3	Patient3	4	57276682	57297714	LOH
PAICS	Patient3	4	57301907	57330745	LOH
SRP72	Patient3	4	57333502	57369847	LOH
ARL9	Patient3	4	57371375	57391647	LOH
THEGL	Patient3	4	57396775	57469673	LOH
GLDCP1	Patient3	4	57459170	57461847	LOH
HOPX	Patient3	4	57514154	57548065	LOH
AC108215.1	Patient3	4	57528635	57531860	LOH
RPL17P20	Patient3	4	57576226	57576780	LOH
AC022483.1	Patient3	4	57627085	57627651	LOH
RN7SL492P	Patient3	4	57660516	57660808	LOH
RN7SL357P	Patient3	4	57672000	57672295	LOH
SPINK2	Patient3	4	57676026	57687908	LOH
REST	Patient3	4	57774042	57832844	LOH
AC069307.1	Patient3	4	57827093	57827539	LOH
NOA1	Patient3	4	57829516	57843772	LOH
POLR2B	Patient3	4	57843888	57897324	LOH
RNU6-998P	Patient3	4	57868858	57868958	LOH
IGFBP7	Patient3	4	57896939	57976551	LOH
UBE2CP3	Patient3	4	57938849	57939298	LOH
IGFBP7-AS1	Patient3	4	57975928	58071676	LOH
AC105390.1	Patient3	4	58020743	58022618	LOH
RPS26P24	Patient3	4	58219165	58219495	LOH
LINC02380	Patient3	4	58292038	58332152	LOH
AC013724.1	Patient3	4	58357556	58361399	LOH
AC107396.1	Patient3	4	58462106	58472038	LOH
AC093725.2	Patient3	4	58471860	58524966	LOH
AC093725.1	Patient3	4	58586201	58590821	LOH
AC104790.1	Patient3	4	58707887	58721437	LOH
SRIP1	Patient3	4	58969313	58969600	LOH
AC096725.1	Patient3	4	58983924	58984236	LOH
LINC02494	Patient3	4	59390680	59402493	LOH
AC019133.1	Patient3	4	59428330	59431287	LOH
AC017091.1	Patient3	4	59646791	59849870	LOH
LINC02429	Patient3	4	59850000	59912677	LOH
LINC02619	Patient3	4	59852900	59853878	LOH
AC097501.1	Patient3	4	59912738	59940974	LOH
AC108517.2	Patient3	4	60016642	60046132	LOH
AC108517.1	Patient3	4	60018552	60041864	LOH
AC096588.1	Patient3	4	60416860	60496042	LOH
AC093857.1	Patient3	4	60633534	60657832	LOH
RNU6-1325P	Patient3	4	60699781	60699885	LOH
AC097655.1	Patient3	4	60903987	60904304	LOH
AC095061.1	Patient3	4	61529667	61529756	LOH
LINC02496	Patient3	4	61616304	61655717	LOH
AC105420.1	Patient3	4	61649833	61650414	LOH
MIR548AG1	Patient3	4	61788337	61788402	LOH
LINC02271	Patient3	4	62009374	62019680	LOH
ADGRL3	Patient3	4	62066976	62944053	LOH
RPL17P19	Patient3	4	62077370	62077921	LOH
AC020741.1	Patient3	4	62285964	62293939	LOH
AC108161.1	Patient3	4	62641167	62641568	LOH
ADGRL3-AS1	Patient3	4	62937470	63031272	LOH
RPS15AP17	Patient3	4	62971378	62971767	LOH
RPL21P47	Patient3	4	63114012	63114488	LOH
AC105313.1	Patient3	4	63157280	63158055	LOH
AC074087.1	Patient3	4	63355213	63355936	LOH
HMGN1P11	Patient3	4	63376187	63376489	LOH
AC110810.1	Patient3	4	63461095	63461180	LOH
EXOC5P1	Patient3	4	63682544	63684512	LOH
AC097491.1	Patient3	4	63994029	64009599	LOH
LARP1BP1	Patient3	4	64215832	64217190	LOH
AC093730.1	Patient3	4	64334419	64359996	LOH
TECRL	Patient3	4	65140975	65275186	LOH
RNU6-191P	Patient3	4	65263412	65263505	LOH
DPP3P1	Patient3	4	65296627	65298933	LOH
MTCO3P27	Patient3	4	65472136	65472331	LOH
MTCYBP16	Patient3	4	65473421	65474549	LOH
MTND6P16	Patient3	4	65474623	65475142	LOH
MTND5P13	Patient3	4	65475172	65476250	LOH
MTND4LP31	Patient3	4	65476334	65476627	LOH
MTND3P24	Patient3	4	65476698	65477026	LOH
MTCO3P28	Patient3	4	65477092	65477606	LOH
AC104689.1	Patient3	4	65632848	65633615	LOH
LINC02232	Patient3	4	65779999	65890203	LOH
AC107058.1	Patient3	4	65900352	65901735	LOH
EFL1P2	Patient3	4	66008421	66011481	LOH
AC096754.1	Patient3	4	66082334	66083151	LOH
AC018683.1	Patient3	4	66091585	66107532	LOH
EPHA5	Patient3	4	66185281	66536213	LOH
AC115223.1	Patient3	4	66439177	66440046	LOH
EPHA5-AS1	Patient3	4	66535679	66563747	LOH
AC104137.1	Patient3	4	66567920	66571271	LOH
RNU2-40P	Patient3	4	66672958	66673153	LOH
AC097110.1	Patient3	4	66724479	66725922	LOH
AC116049.2	Patient3	4	66864564	67015730	LOH
AC096721.1	Patient3	4	66868999	66882510	LOH
AC116049.1	Patient3	4	66959860	66960244	LOH
MIR1269A	Patient3	4	67142542	67142646	LOH
RPS23P3	Patient3	4	67296810	67297239	LOH
RNU6-699P	Patient3	4	67762980	67763089	LOH
AC104806.2	Patient3	4	68283023	68333969	LOH
RNU1-63P	Patient3	4	68295309	68295472	LOH
AC104806.1	Patient3	4	68311985	68312292	LOH
CENPC	Patient3	4	68334480	68411221	LOH
STAP1	Patient3	4	68424445	68473055	LOH
AC096720.2	Patient3	4	68473574	68476031	LOH
UBA6	Patient3	4	68478370	68566873	LOH
AC096720.1	Patient3	4	68503895	68504077	LOH
UBA6-AS1	Patient3	4	68566998	68946670	LOH
ST3GAL1P1	Patient3	4	68582093	68583106	LOH
AC079880.1	Patient3	4	68584714	68589980	LOH
AC079880.2	Patient3	4	68590901	68592113	LOH
GNRHR	Patient3	4	68605046	68620078	LOH
TMPRSS11CP	Patient3	4	68632198	68639572	LOH
TMPRSS11D	Patient3	4	68686594	68749750	LOH
TMPRSS11A	Patient3	4	68775103	68829858	LOH
TMPRSS11GP	Patient3	4	68857402	68881486	LOH
RNU6-95P	Patient3	4	68869613	68869719	LOH
GCOM2	Patient3	4	68904262	68905365	LOH
MTND2P41	Patient3	4	68915424	68916196	LOH
TMPRSS11F	Patient3	4	68918916	68995598	LOH
SYT14P1	Patient3	4	68927540	68928987	LOH
FTLP10	Patient3	4	69048010	69078188	LOH
TMPRSS11BNL	Patient3	4	69049799	69083798	LOH
TMPRSS11B	Patient3	4	69092371	69111438	LOH
AC098799.3	Patient3	4	69148179	69151677	LOH
AC098799.1	Patient3	4	69158845	69160082	LOH
AC098799.2	Patient3	4	69166043	69168177	LOH
APOOP4	Patient3	4	69170061	69170657	LOH
YTHDC1	Patient3	4	69176105	69215807	LOH
MT2P1	Patient3	4	69242041	69242223	LOH
TMPRSS11E	Patient3	4	69313181	69363322	LOH
UGT2B15	Patient3	4	69512315	69536370	LOH
AC147055.1	Patient3	4	69570318	69578216	LOH
AC093720.1	Patient3	4	69650336	69653192	LOH
AC021146.8	Patient3	4	69679713	69680445	LOH
UGT2B10	Patient3	4	69681712	69697741	LOH
AC021146.9	Patient3	4	69699931	69700086	LOH
AC021146.4	Patient3	4	69727050	69727328	LOH
AC021146.11	Patient3	4	69743344	69745849	LOH
AC021146.2	Patient3	4	69749603	69750158	LOH
AC021146.3	Patient3	4	69766369	69766628	LOH
AC021146.12	Patient3	4	69766726	69772701	LOH
AC021146.6	Patient3	4	69773636	69773752	LOH
AC021146.1	Patient3	4	69780646	69790459	LOH
UGT2A3	Patient3	4	69794181	69817522	LOH
AC021146.10	Patient3	4	69838717	69841711	LOH
AC021146.5	Patient3	4	69850727	69854251	LOH
AC021146.7	Patient3	4	69862653	69863427	LOH
UGT2B27P	Patient3	4	69870580	69886132	LOH
AC107401.1	Patient3	4	69887374	69888058	LOH
UGT2B26P	Patient3	4	69893549	69910296	LOH
UGT2B7	Patient3	4	69917081	69978705	LOH
AC111000.2	Patient3	4	69932113	69935606	LOH
AC111000.5	Patient3	4	69990992	69992169	LOH
AC111000.3	Patient3	4	69997069	70000532	LOH
AC111000.6	Patient3	4	70010452	70013389	LOH
AC111000.1	Patient3	4	70047378	70048090	LOH
AC111000.4	Patient3	4	70047818	70082484	LOH
UGT2B11	Patient3	4	70065669	70080449	LOH
AC114797.1	Patient3	4	70081626	70082353	LOH
AC114786.1	Patient3	4	70108346	70116533	LOH
UGT2B28	Patient3	4	70146217	70160768	LOH
AC114786.3	Patient3	4	70172187	70172891	LOH
AC114786.2	Patient3	4	70212327	70223895	LOH
AC114786.4	Patient3	4	70253298	70254025	LOH
UGT2B25P	Patient3	4	70255210	70267799	LOH
AC108078.1	Patient3	4	70272649	70273373	LOH
UGT2B24P	Patient3	4	70274546	70288882	LOH
AC108078.3	Patient3	4	70303075	70306768	LOH
AC108078.2	Patient3	4	70315732	70317331	LOH
UGT2B4	Patient3	4	70345883	70391732	LOH
UGT2A3P7	Patient3	4	70383385	70384118	LOH
AC093829.1	Patient3	4	70438109	70451245	LOH
UGT2A1	Patient3	4	70454135	70518967	LOH
UGT2A2	Patient3	4	70455027	70505360	LOH
SULT1B1	Patient3	4	70586885	70653679	LOH
SULT1D1P	Patient3	4	70657590	70679606	LOH
AC108941.2	Patient3	4	70676498	70713504	LOH
SULT1E1	Patient3	4	70706930	70725863	LOH
AC108941.1	Patient3	4	70754595	70755124	LOH
CSN1S1	Patient3	4	70796786	70812292	LOH
CSN2	Patient3	4	70820974	70826725	LOH
STATH	Patient3	4	70861647	70868287	LOH
HTN3	Patient3	4	70894130	70902255	LOH
HTN1	Patient3	4	70916119	70924562	LOH
CSN1S2AP	Patient3	4	70933103	70951007	LOH
PRR27	Patient3	4	70999333	71042516	LOH
ODAM	Patient3	4	71062213	71070293	LOH
FDCSP	Patient3	4	71091788	71100969	LOH
CSN3	Patient3	4	71108305	71117145	LOH
CABS1	Patient3	4	71200698	71202833	LOH
SMR3A	Patient3	4	71226478	71232875	LOH
SMR3B	Patient3	4	71235810	71255961	LOH
OPRPN	Patient3	4	71263648	71275912	LOH
MUC7	Patient3	4	71296209	71348714	LOH
AMTN	Patient3	4	71384286	71398460	LOH
AMBN	Patient3	4	71457973	71473005	LOH
ENAM	Patient3	4	71494461	71552533	LOH
JCHAIN	Patient3	4	71521258	71547534	LOH
UTP3	Patient3	4	71554249	71556268	LOH
RNU6-520P	Patient3	4	71567472	71567575	LOH
RNU6-784P	Patient3	4	71568735	71568840	LOH
AC009570.1	Patient3	4	71569464	71570208	LOH
RUFY3	Patient3	4	71569921	71674336	LOH
GRSF1	Patient3	4	71681500	71705614	LOH
RNU6-459P	Patient3	4	71713853	71713935	LOH
RNU6-891P	Patient3	4	71717847	71717957	LOH
MOB1B	Patient3	4	71768043	71888166	LOH
DCK	Patient3	4	71858255	71896631	LOH
SLC4A4	Patient3	4	71928384	72437804	LOH
AC096713.1	Patient3	4	72165975	72166952	LOH
LDHAL6EP	Patient3	4	72300122	72303641	LOH
GC	Patient3	4	72607413	72669758	LOH
RNA5SP163	Patient3	4	72625235	72625333	LOH
AC068721.1	Patient3	4	72687022	72689697	LOH
NPFFR2	Patient3	4	72897521	73013784	LOH
ADAMTS3	Patient3	4	73146686	73434938	LOH
ADAMTS3	Patient3	4	73146686	73434938	LOH
AC095056.1	Patient3	4	73188745	73196468	LOH
HNRNPA1P67	Patient3	4	73672984	73673909	LOH
RNU4ATAC9P	Patient3	4	73830895	73831020	LOH
RNU6ATAC5P	Patient3	4	73892465	73892590	LOH
COX18	Patient3	4	73918079	73935472	LOH
ANKRD17	Patient3	4	73939093	74124515	LOH
HMGA1P2	Patient3	4	73964539	73964862	LOH
AC053527.1	Patient3	4	74124926	74183670	LOH
SNORA3	Patient3	4	74129677	74129801	LOH
AC108157.1	Patient3	4	74202950	74203488	LOH
ALB	Patient3	4	74262831	74287199	LOH
AFP	Patient3	4	74296855	74321891	LOH
AFM	Patient3	4	74347462	74369718	LOH
LINC02499	Patient3	4	74374520	74399845	LOH
AC074250.1	Patient3	4	74409539	74409730	LOH
RASSF6	Patient3	4	74437267	74486348	LOH
UMLILO	Patient3	4	74576019	74580244	LOH
CXCL8	Patient3	4	74606258	74609433	LOH
AC112518.1	Patient3	4	74643353	74643777	LOH
CXCL6	Patient3	4	74702357	74714781	LOH
PPBPP1	Patient3	4	74713583	74714546	LOH
PF4V1	Patient3	4	74719013	74720200	LOH
CXCL1	Patient3	4	74735110	74736959	LOH
HNRNPA1P55	Patient3	4	74804321	74805275	LOH
CXCL1P1	Patient3	4	74809728	74810041	LOH
PF4	Patient3	4	74846794	74847841	LOH
PPBP	Patient3	4	74852156	74853907	LOH
CXCL5	Patient3	4	74861359	74864394	LOH
RN7SL218P	Patient3	4	74877295	74877595	LOH
CXCL3	Patient3	4	74902306	74904524	LOH
PPBPP2	Patient3	4	74919755	74921116	LOH
AC093677.1	Patient3	4	74951712	74952389	LOH
CXCL2	Patient3	4	74962757	74964913	LOH
MTHFD2L	Patient3	4	74979891	75168816	LOH
AC093677.2	Patient3	4	75022228	75024090	LOH
EPGN	Patient3	4	75174190	75181024	LOH
AC097470.1	Patient3	4	75192603	75192680	LOH
EREG	Patient3	4	75230862	75254466	LOH
AC021180.1	Patient3	4	75284634	75306174	LOH
AREG	Patient3	4	75310853	75320722	LOH
AC142293.3	Patient3	4	75418301	75514664	LOH
RP11-727M10.2	Patient3	4	75454449	75475972	LOH
AREGB	Patient3	4	75480629	75490486	LOH
BTC	Patient3	4	75669969	75719733	LOH
HSPE1P23	Patient3	4	75843032	75843348	LOH
PARM1	Patient3	4	75858305	75975325	LOH
AC110760.2	Patient3	4	75881184	75895572	LOH
AC110760.1	Patient3	4	75919087	75960034	LOH
LINC02562	Patient3	4	76006912	76009927	LOH
AC110760.3	Patient3	4	76026687	76027153	LOH
AC093870.1	Patient3	4	76120077	76120289	LOH
AC025244.1	Patient3	4	76194278	76286392	LOH
AC025244.2	Patient3	4	76266489	76284234	LOH
LINC02483	Patient3	4	76279286	76287776	LOH
AC096759.1	Patient3	4	76286417	76359659	LOH
AC096759.2	Patient3	4	76326405	76348233	LOH
RCHY1	Patient3	4	76404247	76439974	LOH
THAP6	Patient3	4	76439156	76475683	LOH
ODAPH	Patient3	4	76481258	76491095	LOH
CDKL2	Patient3	4	76501706	76555900	LOH
G3BP2	Patient3	4	76567966	76649709	LOH
USO1	Patient3	4	76649777	76735439	LOH
USO1	Patient3	4	76649777	76735439	LOH
RNU2-16P	Patient3	4	76750607	76750742	LOH
AC110615.1	Patient3	4	76751904	76753858	LOH
PPEF2	Patient3	4	76781017	76823724	LOH
NAAA	Patient3	4	76834813	76862166	LOH
SDAD1	Patient3	4	76862103	76912115	LOH
AC112719.2	Patient3	4	76901943	76927095	LOH
CXCL9	Patient3	4	76922428	76928641	LOH
ART3	Patient3	4	76932337	77033955	LOH
CXCL10	Patient3	4	76942271	76944650	LOH
CXCL11	Patient3	4	76954835	76962568	LOH
AC112719.1	Patient3	4	76957903	76958217	LOH
NUP54	Patient3	4	77035812	77069597	LOH
AC110795.1	Patient3	4	77069714	77121819	LOH
AC110795.1	Patient3	4	77069714	77121819	LOH
SCARB2	Patient3	4	77079890	77155689	LOH
SCARB2	Patient3	4	77079890	77155689	LOH
FAM47E	Patient3	4	77135193	77204936	LOH
FAM47E-STBD1	Patient3	4	77172874	77232282	LOH
STBD1	Patient3	4	77227179	77232752	LOH
CCDC158	Patient3	4	77234150	77343021	LOH
SNX5P1	Patient3	4	77265703	77266743	LOH
RNU6-1000P	Patient3	4	77277763	77277868	LOH
AC096743.1	Patient3	4	77322404	77322722	LOH
SNORD50	Patient3	4	77323229	77323299	LOH
SHROOM3	Patient3	4	77356382	77704406	LOH
AC112249.1	Patient3	4	77414400	77414539	LOH
RNU6-145P	Patient3	4	77453375	77453480	LOH
MIR4450	Patient3	4	77494721	77494785	LOH
MIR548AH	Patient3	4	77496704	77496779	LOH
AC107072.2	Patient3	4	77678113	77679627	LOH
AC107072.1	Patient3	4	77679707	77723117	LOH
AC104687.1	Patient3	4	77775117	77775213	LOH
AC104687.2	Patient3	4	77807182	77807523	LOH
SOWAHB	Patient3	4	77816081	77819300	LOH
2021-09-11	Patient3	4	77870856	77961537	LOH
TXNP6	Patient3	4	77880013	77880322	LOH
CCNI	Patient3	4	77968308	77997142	LOH
RPL7P17	Patient3	4	78003556	78004279	LOH
AC104771.1	Patient3	4	78033648	78034611	LOH
RNU6-1187P	Patient3	4	78071481	78071590	LOH
CCNG2	Patient3	4	78078360	78354542	LOH
AC008638.3	Patient3	4	78137569	78138031	LOH
AC008638.2	Patient3	4	78232550	78233264	LOH
AC008638.1	Patient3	4	78271523	78272388	LOH
AC092674.1	Patient3	4	78315645	78415440	LOH
CXCL13	Patient3	4	78432907	78532988	LOH
CNOT6L	Patient3	4	78634541	78740769	LOH
MRPL1	Patient3	4	78783984	78873939	LOH
AC112225.1	Patient3	4	78785662	78785958	LOH
FRAS1	Patient3	4	78978477	79465423	LOH
SERBP1P5	Patient3	4	79102020	79103200	LOH
[truncated: 590,626+ more rows]

## Sheet: Suppl Fig 7, 8d-e, 9e-f
Source Data File: RNAseq TPM Matrix
Name	Patient3	Patient4	Patient6	Patient7	Patient12	Patient14	Patient15	Patient17	Patient19	Patient25	Patient32	Patient38	Patient41	Patient42	Patient47	Patient48	Patient50	Patient52	Patient56	Patient57	Patient65	Patient67	Patient68	Patient72	Patient75	Patient76	Patient78	Patient79	Patient82	Patient89
A1BG	0.771299	3.96585	182.072	3.58203	3.66969	1.78229	7.02539	0	2.34958	1.22916	2.89376	442.07	184.211	1.84083	3.38609	6.52022	4.18546	2.60705	3.79199	3.94517	2.39035	1.75461	2.18967	3.27824	2.92308	2.15238	2.17069	3.54648	42.1647	5.41948
A1BG-AS1	6.69215	7.71732	7.57331	1.3506	3.73937	8.40224	5.89483	0.501923	6.5015	4.16664	5.17662	3.63526	2.70288	3.72549	5.89116	4.56548	9.07158	6.1578	6.50897	7.70044	4.06147	3.12848	2.9416	7.24748	8.18672	5.58455	3.5302	5.76438	2.27123	5.15998
A1CF	0	0	43.4498	0	0	0	0.0501688	0	0	0	0	191.215	76.0395	0	0	0	0	0	0.0186504	0.028949	0	0	0	0.0482094	0	0	0.0515358	0	9.88294	0.573331
A2M	274.363	479.861	1156.3	162.366	202.808	784.82	724.913	83.6521	752.474	208.436	513.768	2335.59	1617.34	168.764	431.142	463.057	295.674	472.937	250.53	528.626	611.462	583.162	869.535	297.901	369.21	359.777	487.708	450.804	498.989	514.673
A2M-AS1	0.567132	2.57244	0.912114	1.99654	2.62453	5.69698	2.4081	5.77211	8.98902	1.35416	2.7973	2.11506	1.53084	0.942331	1.83104	2.10466	3.68763	5.47528	0.727364	2.48962	2.89803	1.93034	9.35709	0.449955	1.52189	0.911367	1.13379	1.08239	0.583155	1.02203
A2ML1	2.83566	0.267963	0.608076	0.234887	173.637	4.58304	0.351181	0	3.44862	60.2913	0.835975	0.0220319	0.215274	1.53403	3.84783	0.0647586	0.184382	12.1488	0.167853	1.12901	0.48653	53.6834	0.112061	0.498164	0.131197	1.4737	0	0.100688	1.38116	0
A3GALT2	0.249538	0	0	0	0	0.0318267	0	0	0	0.0416664	0	0.0440638	0.0239193	0	0	0	0.147505	0.015167	0	0	0	0.0332817	0.0560305	0.0160698	0	0.0193908	0	0.0503439	0.0306924	0.0249274
A4GALT	2.72223	6.64547	3.78665	5.10879	15.4684	10.7256	3.78774	2.50961	13.5118	7.49995	13.4721	1.5202	1.93747	5.54441	8.91635	5.24545	10.9707	5.62695	1.67853	8.39522	12.5652	6.35681	4.98671	4.70845	8.44912	10.471	8.3488	5.10991	0.798001	3.46492
A4GNT	0	0	0	0	0	0	0.0250844	0	0	0.0208332	0.0321529	0	0.0239193	0	0.0265368	0	0.0184382	0	0	0	0	0	0	0	0	0	0	0.025172	0	0
AAAS	27.9029	67.8481	45.274	19.8479	31.4246	44.812	60.6541	31.1192	28.3804	57.6871	50.6408	39.7014	44.6813	33.8363	40.3624	61.974	46.9436	40.0105	42.6161	47.9685	46.7915	43.0999	42.387	66.9629	51.1014	65.7154	37.5438	53.3142	29.434	38.7622
AACS	15.1538	33.6561	50.0833	11.9792	30.7743	62.5076	35.7703	3.01154	20.6352	44.9789	41.4451	12.0735	29.7556	26.0565	34.5774	29.5947	34.6822	38.4483	46.4953	32.5387	43.7454	59.4079	15.8846	44.4009	47.441	42.2331	67.1254	38.79	38.3654	26.5477
AACSP1	0	0	0.497516	0	0	0	0	0	0.0565347	0.0624996	0	0	0	0	0	0	0	0.015167	0	0	0	0	0	0	0.0131197	0	0	0.12586	0.0460385	0
AADAC	0	0	55.0585	0	0	6.04707	0.0501688	0	0	3.39581	1.25396	123.467	63.6254	0.0219147	0.610345	0	0	0.212338	0.391657	0.723726	0.042307	0.232972	0.560305	0.610653	0	0.0387816	0.463822	0.100688	20.4871	1.22144
AADACL2	0	0.0535925	0	0	0.0232259	0	0	0	0	0.0208332	0.0321529	0	0	0.591696	0	0	0	4.79277	0	0	0	0	0	0.0160698	0	0	0	0	0	0
AADACL2-AS1	0	0	0	0	0	0	0	0	0.0565347	0	0.0321529	0	0	0	0.0265368	0	0	0	0	0	0	0	0	0	0	0	0	0	0	0
AADACL3	0	0	0	0	0.0696777	0	0	0	0	0.0208332	0	0	0	0	0	0	0	0.15167	0	0	0	0	0	0	0	0	0	0	0	0
AADACL4	0	0.64311	0	0	0	0.0318267	0	0	0	0	0.0321529	0	0	0	0	0	0	0.015167	0	0.028949	0	0.0332817	0	0	0	0	0	0	0	0
AADAT	5.55789	2.25089	21.4485	0	6.96777	36.1869	4.21418	2.84423	3.39208	18.5207	4.79078	39.2388	17.9873	5.17186	6.5015	3.72362	5.54989	2.76039	3.54357	5.29767	5.03453	2.32972	2.38129	2.5551	8.58032	1.91969	4.7413	6.62023	31.6438	2.09391
AAGAB	37.9978	38.7474	24.7929	20.9637	30.3795	18.2367	52.2006	1.92404	20.9744	59.3538	30.5453	17.5374	37.3859	36.8605	33.0913	49.4432	40.7484	41.4969	50.0016	23.2171	44.8877	23.3305	35.0471	51.7448	44.5022	51.0753	50.5566	66.4036	56.213	27.5947
AAK1	40.3117	67.9553	52.5985	45.9204	82.7074	88.7964	67.0004	26.1836	67.5025	60.1038	77.5206	48.404	59.8461	64.6921	78.3896	63.7873	82.2711	55.1472	61.6767	69.3619	58.3413	75.8824	90.209	43.4045	102.859	59.5685	48.959	25.2475	82.5778	63.5899
AAMDC	5.12687	7.55654	8.59598	1.29188	9.12778	5.37871	6.02025	1.0875	5.48387	6.04163	9.19573	5.37578	5.45361	5.25952	6.23614	5.89304	16.7787	10.5866	6.84468	7.78729	6.76912	4.45975	8.85281	6.95823	11.834	3.31583	6.57082	4.3044	15.3308	3.91361
AAMP	40.3344	58.8446	39.8013	10.6286	34.7227	37.7464	56.9165	3.17884	45.567	30.9998	45.2391	27.6941	54.1294	38.3288	39.4867	55.4981	44.6941	49.7022	44.7608	45.2473	46.5588	30.2198	34.0945	34.1483	20.6898	46.0337	50.1701	74.3328	58.4996	25.8747
AANAT	0.408335	0	0.0276398	0	0	0	0.0250844	0	0	0.0416664	0.0321529	0	0	0	0.0265368	0	0	0.030334	0	0.0868471	0	0	0.0560305	0.0160698	0	0.0581724	0	0.100688	0	0
AAR2	17.1047	18.0607	28.6625	3.64075	25.2001	17.3455	23.1027	1.33846	18.7695	15.5416	25.1757	15.6426	30.0427	20.8409	25.9264	19.4923	19.4338	30.7586	23.4808	35.2599	25.5534	28.589	21.1515	35.0322	18.7219	26.3133	39.9918	31.3139	36.4472	25.426
AARD	10.8209	3.32274	0.829194	25.6614	13.7962	0.76384	0.802701	1.0875	1.13069	0.833328	3.85835	0.308446	0	4.36102	4.43164	6.44348	21.7386	0.364008	0.0746014	3.58968	8.73639	4.82585	0.868472	0.241047	0.393592	0.213299	53.5973	0.755159	0.813347	2.01912
AARS1	85.2512	121.387	142.234	36.2313	154.754	113.844	200.5	21.2481	114.257	424.977	117.776	144.111	176.118	98.2216	119.15	144.638	102.387	233.784	88.5519	131.052	116.556	182.118	116.011	181.942	200.312	221.695	235.029	204.975	127.174	88.6919
AARS2	16.0612	29.2079	18.3805	10.2763	24.5962	38.6694	20.3936	2.59327	12.2115	16.6249	20.5779	14.6512	14.5669	14.8801	18.8942	10.8147	20.7983	29.5453	24.3201	28.1095	19.017	18.6711	17.0333	33.1199	21.6213	17.2384	16.4657	21.5975	24.247	26.6225
AARSD1	13.3843	25.7893	11.5136	11.9205	8.10584	12.3764	27.2823	3.23991	7.74526	24.7301	18.4095	8.47853	15.7889	15.3438	13.87	18.4818	18.1869	16.0238	10.0885	17.3442	15.1723	13.0797	11.0954	24.8442	14.7983	20.675	15.7836	23.6027	17.3762	10.1325
AARSD1P1	0	0	0.0276398	0	0.0232259	0	0	0	0	0.0624996	0.148546	0	0	0	0	0	0.0184382	0.045501	0	0.028949	0.0211535	0	0	0.0321396	0.0262395	0.0193908	0.0773037	0	0	0
AASDH	14.4959	25.51	23.8532	21.0811	30.2169	41.1519	17.4337	21.0808	18.9391	50.3747	42.474	26.0637	26.7657	26.1004	30.9419	33.0917	51.129	30.516	16.5056	28.0516	28.2611	16.2748	35.1591	40.4316	46.1553	34.438	30.9215	35.9456	22.9118	25.1518
AASDHPPT	10.9797	9.21791	13.3777	2.64248	30.0311	13.4945	12.5673	7.86346	13.6814	11.1874	11.0606	11.5006	13.3231	10.6067	14.0114	8.38624	11.6714	30.5918	18.9488	15.9509	11.1902	8.68653	11.4582	21.9674	13.0148	16.5016	12.9097	10.6226	18.6916	9.12345
AASS	14.4505	39.0153	36.9544	13.6822	23.4117	102.705	46.8075	12.6317	26.6844	26.8748	56.5248	367.095	87.5208	19.5041	44.2633	48.2776	19.9501	18.9284	30.2136	60.3587	22.5285	24.6951	21.0955	51.793	37.693	27.9421	25.7421	24.9958	18.5075	52.9958
AATF	58.2558	50.6449	100.719	25.0155	62.2918	52.4822	51.423	15.6433	73.4386	101.208	64.4987	33.18	93.9073	75.1673	85.2891	55.2391	69.7147	124.703	50.9901	62.2115	79.241	68.0944	68.3572	127.16	101.796	80.6463	126.005	103.532	118.657	49.2317
AATK	0.476391	1.55418	0.580436	0	0.464518	0.4774	10.9619	1.50577	0.678417	1.22916	1.12535	0.35251	8.49136	3.22146	0.636882	0.906621	6.28742	0.530845	0.410308	0.60793	0.444223	0.632353	0.672366	9.19193	6.46804	0.426597	0.309215	10.3205	3.05389	1.79478
ABALON	0	0	0.0552796	0	0	0	0	0	0	0.0208332	0.160764	0	0	0	0	0	0.0553145	0.015167	0.0186504	0	0	0.0665635	0.168091	0.0642792	0.0787185	0.0193908	0.0773037	0.0503439	0	0
ABAT	22.2089	56.1114	144.915	19.5543	5.01679	14.9267	29.2735	15.5596	54.443	15.4374	24.8542	453.548	167.674	19.9643	30.4111	67.3814	12.0954	35.2936	39.3522	60.1561	18.3824	8.12074	20.3671	55.5855	51.495	228.656	45.9442	84.754	50.5657	92.9794
ABCA1	58.8229	231.627	248.703	94.1309	241.642	227.306	169.52	55.7134	288.045	286.561	180.731	533.458	337.597	131.685	252.285	128.222	169.06	216.933	99.3504	180.352	313.431	327.459	186.301	79.8509	240.97	177.949	73.1036	109.045	157.206	128.401
ABCA10	16.9005	20.0972	10.8072	3.93436	7.47874	233.703	14.6995	46.0932	104.815	4.68747	92.6968	67.4398	29.4447	5.71973	15.6036	19.0714	6.4718	11.7999	1.41743	55.09	14.7017	5.52477	11.4302	2.3944	8.90831	4.16902	11.3379	9.94292	3.91327	4.5368
ABCA11P	3.81929	4.64754	2.14291	13.3245	4.80335	15.9343	15.8752	12.9203	5.94915	3.21186	10.0295	4.15808	5.4005	5.0246	9.22126	8.59282	13.0352	4.72907	7.61065	8.03886	5.07176	3.25396	6.15747	15.2292	6.38722	5.22814	8.58948	8.30373	5.9758	4.44107
ABCA12	9.25559	116.135	36.9544	1.23316	7.10712	112.826	0.326097	61.8202	3.50515	1.45832	11.2535	1.10159	49.1781	2.62976	49.8891	40.4094	2.8026	56.2999	43.8843	36.9969	9.371	1.19814	223.646	99.6328	76.4094	111.148	0.386519	2.97029	102.605	16.3773
ABCA13	0.635188	0.267963	1.18851	0	0.0464518	6.0789	3.38639	0	1.63951	462.414	5.30523	5.50797	0.669741	0.767014	0.371515	0.323793	0.0921908	1.5167	1.06307	15.5167	1.33267	1.06502	0.336183	0.369606	12.9361	1.14406	0.541126	1.40963	1.51927	0.373912
ABCA17P	0	0	0	0	0	0.19096	0	0	0	0.0416664	0	0	0	0	0	0	0.0368763	0	0	0.144745	0	0	0	0	0.0131197	0.0387816	0	0.025172	0.0306924	0
ABCA2	88.0642	245.293	267.028	53.9065	39.995	88.0644	188.233	32.8759	56.3651	46.3539	124.078	70.2817	96.8493	60.3749	165.722	76.7714	343.245	130.042	74.359	101.408	137.878	47.8591	50.9877	197.418	159.064	111.342	149.969	104.69	155.656	96.6188
ABCA3	45.7562	121.226	102.931	73.8132	76.5758	113.94	480.165	8.44903	33.412	259.332	79.9643	52.9646	103.499	90.5953	81.5474	135.572	205.77	123.611	38.83	81.4336	76.3853	20.3351	16.9492	87.6769	109.406	483.218	169.424	72.3694	78.8487	162.577
ABCA4	2.26853	3.75148	1.74131	0.117443	4.4826	1.33672	5.31789	22.0846	7.85833	1.45832	7.74885	4.58263	2.89424	1.20531	33.1444	1.00376	2.63666	3.54907	4.21498	11.8112	6.49412	3.22833	3.89412	0.385675	1.36445	41.5351	0.824573	2.91995	1.50393	14.8817
ABCA5	136.407	34.8351	73.439	114.801	249.655	122.628	74.2498	54.7096	51.5032	61.3955	73.2122	144.022	63.9842	66.7083	30.7296	118.217	167.05	41.5879	19.7134	51.124	21.8727	25.7268	45.1606	68.7466	93.5307	13.6899	168.548	49.8908	46.0999	17.9727
ABCA6	34.9807	67.205	86.5679	27.1294	12.6117	344.142	52.9782	38.0625	227.496	11.7499	153.852	460.048	176.453	13.6309	43.0426	48.2128	19.5445	37.6748	1.80908	104.217	36.9763	35.6447	50.7636	18.6088	24.3634	14.7952	17.6253	17.1924	30.7844	21.986
ABCA7	14.9042	52.4671	35.6001	10.4525	24.4336	54.2327	53.806	13.301	57.722	27.7082	32.5387	22.9572	69.7487	18.3207	37.0188	44.5539	43.4588	34.6262	50.2254	39.9497	25.7861	62.6695	46.3092	88.2554	97.0861	41.3606	31.643	67.486	84.404	21.3379
ABCA8	21.3695	40.6231	36.2634	4.69774	0.534196	173.519	8.72937	10.5404	135.569	3.91664	115.99	273.363	120.793	7.21584	9.63284	14.085	2.10453	17.6392	1.79043	49.5521	16.5209	12.6138	14.3497	6.02618	4.72311	7.00008	5.35973	15.3549	17.0036	6.70548
ABCA9	24.4774	31.5124	19.7348	7.80999	3.78582	247.516	27.2417	34.6327	138.568	7.87495	121.845	143.415	69.0312	7.90528	31.393	24.0578	10.8575	16.1528	0.484909	76.521	26.6111	23.3305	26.9728	6.79753	16.7802	7.1552	6.75119	11.2015	14.3026	8.8991
ABCA9-AS1	0	0	0.0276398	0	0	0.127307	0.0501688	0	0	0.104166	0	0	0	0	0.0265368	0	0.0737527	0	0	0	0	0.0332817	0.0280152	0	0	0	0	0	0	0
ABCB1	17.5357	7.09297	21.2926	3.17097	0.869113	35.7	5.70946	1.58942	23.6281	3.85852	17.3545	46.8794	29.9645	2.54517	4.90718	8.09159	4.39363	8.63821	0.95266	11.1326	6.52818	7.06172	15.8647	3.50675	4.05151	4.97917	4.44316	4.40509	11.7599	2.61589
ABCB10	9.18753	29.2615	18.6569	14.5043	24.7124	19.7325	20.9706	4.09904	16.7908	30.0207	20.4171	19.0135	21.0729	18.4522	25.2365	31.667	22.6236	26.4512	25.1407	26.6331	16.1401	28.9218	22.16	16.343	18.735	21.4462	15.1515	17.6204	28.2983	31.1095
ABCB10P1	0	0	0	0	0	0	0.0351181	0	0	0	0.0321529	0	0	0	0.044051	0	0.0691431	0.0403442	0.0186504	0	0	0.0332817	0	0.0482094	0.0131197	0	0.0502474	0.025172	0	0
ABCB10P3	0.0907411	0	0	0	0	0	0.140473	0	0	0.0208332	0	0.0440638	0	0.0438293	0.0886327	0.0323793	0	0.0203238	0.0186504	0	0.042307	0	0.0280152	0	0	0	0.0270563	0	0.0153462	0
ABCB10P4	0	0	0	0	0.0232259	0	0	0	0.0565347	0	0	0	0	0	0	0	0.0230477	0	0.0373007	0	0.0211535	0	0	0.0642792	0	0	0	0	0	0.0498549
ABCB11	0.0680558	0.267963	29.9615	0	0	0.19096	0.0250844	0	0.961091	0.145832	0.321529	211.925	65.3954	0	0.0530735	0.841862	0.60846	0.227505	0.0186504	0.318439	0.0211535	0.399381	0.252137	0.080349	0.131197	1.86152	0.0515358	0	15.4689	0.747823
ABCB4	1.92825	6.30516	60.2172	0.234887	1.75541	6.2794	4.22396	6.525	6.67449	9.87056	5.89202	358.882	109.079	5.89198	6.37094	3.01451	3.22133	5.77043	6.86184	5.4841	5.762	7.24943	6.49141	10.0883	7.50699	3.80486	5.45172	5.13508	52.2797	5.95916
ABCB5	1.47454	0.0535925	0.939753	2.29015	0.0696777	71.5145	0.150506	3.42981	2.26139	0.833328	10.3532	0.264383	0	0.460208	0.636882	1.16566	0.276573	0.136503	1.24957	8.01888	1.69228	0.499226	1.06458	0.112489	2.30908	0.174517	0.206143	1.4348	0.0920771	0.0997098
ABCB6	11.145	12.7298	33.3162	2.58376	12.3492	16.9878	32.2357	8.96852	22.658	12.0674	16.0012	19.3418	40.5581	9.18619	10.5144	12.6428	23.2819	14.4579	12.9974	18.7352	22.2966	17.9688	4.36954	73.5314	11.6144	8.27134	23.4483	18.7433	6.6538	8.86669
ABCB7	19.3505	25.5636	32.5044	14.9153	44.1524	27.4346	30.2769	9.36923	22.1051	38.3123	31.9278	32.8716	33.4392	31.2722	23.6177	34.063	38.628	29.7728	30.9036	25.9094	30.4822	25.8932	33.9545	51.1181	27.1054	30.2302	32.1326	37.6321	40.7748	38.2886
ABCB8	16.22	28.7792	19.2097	11.8031	11.4968	21.4194	27.0911	7.69615	30.5288	13.9791	25.7223	11.9853	21.4556	13.0611	28.6332	29.7566	33.5206	21.1276	29.2997	43.8867	17.1978	44.3313	10.6178	56.0033	30.1623	20.2828	19.0167	40.7786	35.0046	27.6196
ABCB9	6.80558	11.5224	13.2395	4.0518	3.08904	5.44236	9.73274	1.67308	2.99634	6.37496	3.79404	1.34394	7.31931	5.25952	5.86462	3.56172	14.3633	3.51874	10.0525	4.4871	10.4498	5.02554	5.85518	11.6667	8.33104	3.02496	15.8473	9.46466	15.7145	4.16288
ABCC1	46.8224	142.02	126.59	125.782	140.911	147.644	166.034	74.1173	152.192	501.226	129.801	104.718	124.285	90.3542	132.073	91.0183	118.373	155.462	135.551	196.738	135.594	293.445	111.781	172.686	162.934	235.831	153.499	136.08	142.95	210.064
ABCC10	33.2339	40.0872	48.0933	16.5008	68.888	65.563	50.6203	18.2365	50.2594	34.9998	46.686	25.601	30.3058	28.1384	46.1474	27.9434	48.2896	67.3718	51.2512	66.8433	38.3513	53.5836	36.0836	70.434	40.7762	41.9423	33.4983	42.3141	60.4179	58.0311
ABCC11	10.2311	168.763	0.967393	19.0846	0.162581	238.732	4.31452	16.5635	0.621882	0.374998	2.47577	4.34028	25.2588	11.3299	13.1357	89.0755	0.239696	1.28919	143.664	2.86595	0.740372	0.19969	183.584	24.3779	7.3733	23.1526	0.773037	2.16479	0.72127	45.6671
ABCC12	0.952781	10.1826	0.0829194	1.70293	0	29.6943	1.58032	2.59327	0	0	0	0.35251	2.98992	0.460208	2.57406	6.47586	0	0.0606679	21.7277	0.0868471	0	0	9.49716	1.92838	0.104958	1.57065	0.0515358	0.025172	0.0306924	5.30955
ABCC13	0.589817	0	0.165839	0	0.0232259	0	0.250844	0.920192	0.282674	0.291665	0.675211	0	0.0478386	0.569781	2.36177	27.0044	1.93601	0.030334	0.186504	0.28949	17.3247	0.0332817	0	0	0.0393592	1.06649	0.0257679	0.0755159	0.0460385	0.0249274
ABCC2	13.4977	8.62839	228.609	2.34887	27.6156	47.6445	9.18089	10.4567	7.40605	13.8332	8.58482	636.457	245.556	5.85122	6.07692	7.28535	3.92733	15.986	6.06136	9.09	5.7749	7.72136	6.66762	12.9523	6.46804	6.70921	5.38549	6.31816	38.9026	9.99591
ABCC3	20.8704	173.157	120.012	13.0949	36.395	44.7165	95.12	29.7808	125.281	23.1249	59.2256	183.878	121.08	34.8443	128.173	168.988	111.035	30.5615	54.2352	53.3241	54.6183	109.963	64.0708	427.344	41.8914	48.1085	111.24	39.3438	78.864	96.5939
ABCC4	69.4623	26.9034	65.0917	2.40759	89.141	14.6721	32.2585	6.27403	16.2255	110.77	10.8677	6.4994	14.0646	10.6944	21.7601	8.64528	31.6583	15.0001	6.17327	17.3405	16.4997	37.209	18.7422	29.2631	14.1169	10.917	43.3674	5.81472	8.31763	6.6307
ABCC5	233.749	158.419	155.833	195.72	109.417	71.6419	236.044	50.1086	94.5826	91.1661	111.378	106.877	118.736	645.015	212.692	111.255	298.2	302.915	233.167	123.641	196.072	153.429	180.194	369.252	133.284	28.5045	245.646	68.8453	142.397	85.9748
ABCC6	0	4.39459	102.612	4.96316	1.27742	14.5365	19.3501	6.35769	1.52644	4.49997	9.26229	229.9	91.9428	2.98609	6.22738	0.891726	1.08785	49.9026	43.2906	13.9488	10.0589	2.32406	1.49405	40.3767	17.0071	21.7541	0.32751	1.12796	27.0324	11.6628
ABCC6P1	0.136112	0	27.3648	1.1439	0	5.03625	0.0903038	0	0	0	0.382298	56.1894	28.0047	0.0381315	1.01715	0.0472738	0	0.574677	2.3188	1.23786	0.0505569	0.405039	0.354953	0.922728	1.73115	0.176844	0.239384	0	4.12812	0.596763
ABCC6P2	0	0	1.20206	0	0	0.382238	0	0	0	0	0.0977448	1.09609	0.82115	0	0	0	0	0.362491	0.158528	0.358968	0.0439993	0	0.0280152	0	0.0623188	0	0	0.0802985	0.912944	0.129373
ABCC8	0.793984	3.37633	230.461	0.587217	0.0929036	8.84782	25.8871	1.0875	2.48753	0.374998	26.8798	4.27418	17.4372	51.2803	2.97212	60.9703	32.1377	1.85037	9.71683	6.91882	1.79805	0.0332817	0.252137	38.1176	25.9377	13.7481	40.3268	38.639	3.03854	69.3482
ABCC9	46.9585	70.5277	56.247	15.1502	3.55356	125.556	23.9556	10.624	55.1214	18.8749	70.4149	137.369	66.5436	35.0635	25.0242	35.5849	57.103	407.734	14.9949	34.4783	41.0801	56.5457	33.058	53.2393	30.5297	28.5626	68.9292	34.6114	13.8116	11.1675
ABCD1	12.9533	36.7109	10.6966	3.05353	24.8285	11.0439	17.7597	1.50577	15.7732	20.7915	10.1925	9.18729	12.7729	9.62054	19.5841	6.50824	15.6724	17.0477	13.6334	10.5085	13.7286	30.3862	9.10495	9.78651	14.8384	16.521	23.758	19.1307	16.7427	11.9402
ABCD1P5	0	0	0	0	0	0	0	0	0	0	0	0	0	0	0	0.0647586	0	0	0	0	0.0211535	0	0	0	0	0	0	0	0	0
ABCD2	0.453705	5.41284	0.193479	1.46804	1.83485	7.06552	2.48335	0.418269	0.621882	1.37499	3.3439	1.18972	1.77003	0.416379	1.11454	0.744724	2.82104	1.89587	0.410308	1.88169	1.64997	2.59598	5.93923	0.144628	1.29886	1.00832	0.283447	0.654471	0.32227	0.398839
ABCD3	145.481	121.494	213.6	80.6249	143.443	90.2923	242.867	90.4298	125.79	196.04	263.493	230.277	252.755	133.921	206.907	156.943	284.058	173.434	92.599	127.173	128.677	77.1138	226.643	64.3435	161.767	377.539	95.4701	107.912	163.928	145.202
ABCD4	6.89632	41.7486	22.3882	5.87217	20.7407	32.4632	29.0477	19.0731	20.3525	33.354	27.1049	27.4738	25.0914	16.2169	22.6093	22.2838	15.6724	27.0975	19.2658	31.5822	23.2265	20.6347	19.3431	29.8468	16.6358	14.6207	17.8479	35.7694	18.8911	26.797
ABCE1	54.7634	46.8125	57.1279	35.5184	110.598	40.3298	76.1251	24.0237	70.28	219.03	70.3287	38.7702	65.6396	67.6618	50.1534	46.9335	74.1548	65.7874	42.9314	56.9384	68.7465	53.0015	57.0589	68.3529	89.8662	82.1925	52.7536	128.612	50.8156	46.0368
ABCF1	124.769	105.47	106.054	18.6148	76.7848	101.272	104.702	13.301	85.9894	255.832	128.933	60.6097	117.061	134.14	129.022	98.1093	101.686	231.448	117.646	136.437	151.269	120.28	130.579	164.539	135.698	148.223	140.461	202.156	186.533	128.825
ABCF2	7.01655	5.57577	2.25651	1.32183	1.15526	3.09769	5.7072	0	2.48188	3.75581	4.8358	0.695546	2.8397	3.8366	1.45819	5.46757	3.40147	2.86034	3.71664	4.60984	2.20927	5.14003	1.56213	4.05506	4.44576	7.24421	1.5739	3.65044	4.86121	2.89009
ABCF2-H2BE1	15.6914	27.7588	16.5662	8.13237	46.0862	25.2917	28.9343	1.17115	23.298	47.3689	43.7794	17.5909	31.0301	27.2822	26.7504	31.0887	26.7634	30.325	34.9455	47.0063	27.0672	35.9962	31.804	56.6406	31.2793	38.5762	29.2445	52.4327	35.8829	35.2489
ABCF2P1	0	0	0.0276398	0.469774	0.0464518	0	0	0	0	0.0833328	0	0	0	0	0	0.0323793	0	0.030334	0.0373007	0.028949	0.042307	0	0.0280152	0.0642792	0	0.0193908	0	0.0503439	0.0460385	0
ABCF3	26.1561	83.8187	77.6402	16.7944	58.7383	64.0989	70.136	17.0654	43.3056	66.2913	74.4983	37.8948	56.5931	40.3011	77.0627	51.8717	56.8264	79.0352	78.4807	69.304	63.3547	81.274	66.0879	74.7889	65.8743	57.358	67.0996	91.6511	89.6677	66.2821
ABCG1	9.35677	73.8853	99.1039	27.8928	16.7923	34.6911	49.0902	4.68461	46.1324	66.8329	36.6865	23.8826	42.696	19.9594	62.7329	53.1021	45.3763	94.8847	77.2311	39.8339	72.768	65.2925	48.9146	91.5658	48.8973	35.0585	59.4466	49.0601	85.0332	60.0253
ABCG2	9.93615	0.85748	15.1466	1.40932	0.859358	15.0222	5.99517	0	3.73129	1.37499	4.30849	25.579	22.1971	1.70934	3.18441	2.23417	2.71041	3.32157	2.16344	3.87917	1.77689	1.63081	3.02564	1.25344	1.75805	1.12467	7.49846	2.13962	5.93897	3.78897
ABCG4	0.499076	0.535925	0.414597	0	0.0232259	0.0318267	0.376266	0	0.169604	0.208332	0.257223	0.330478	0.35879	0.241061	0.212294	0.0647586	0.387202	0.348841	0.149203	0.405286	0.169228	0.166409	0.112061	0.224977	0.131197	0.0193908	0.231911	0.226548	1.197	0.348984
ABCG5	0	0	26.4513	0	0	0.0318267	0.0501688	0	0	0	0	144.199	46.7144	0	0.0530735	0	0	0	0	0.028949	0	0.0332817	0	0.0160698	0.0655987	0	0.0257679	0	7.13597	0.274202
ABCG8	0	0	49.6411	0	0.0232259	0	0	0	0	0.124999	0.0964587	167.134	73.5519	0	0.212294	0.388552	0.110629	0.015167	0.354357	0.434235	0	0.0665635	0.0840457	0.530304	0	0.174517	0.592662	0.25172	13.5046	1.91941
ABHD1	0.226853	0.267963	1.49255	1.8791	1.64904	0.9548	1.40473	1.33846	0.508813	0.208332	1.80056	1.4541	3.94669	0.832758	0.716492	1.61897	1.05098	0.849351	0.690063	1.4764	0.48653	0.0665635	0.0280152	0.83563	1.9286	1.35736	0.412287	1.56066	0.613847	2.14376
ABHD10	13.3389	15.5418	14.0687	2.40759	22.9472	11.4894	14.0723	4.35	9.38477	11.8541	15.3691	11.1481	17.0066	7.42907	12.2865	13.7288	15.0087	18.0639	14.8457	13.635	13.0729	11.5488	12.1866	3.85675	16.6883	16.2495	16.3369	17.9728	16.6813	12.9373
ABHD11	9.57318	24.6526	9.75685	6.92916	32.1446	16.8681	11.589	10.7077	7.51912	12.8333	13.5685	5.79438	17.5329	8.78778	17.4877	10.8795	10.0857	15.9253	15.7409	20.2643	19.6093	16.0418	10.3096	46.2007	10.1284	18.5958	17.1099	29.5519	10.2819	11.2921
ABHD11-AS1	0	0	0	0	0	0	0	0	0	0	0	0	0	0	0	0	0	0	0	0	0	0	0	0	0.0131197	0	0	0	0	0
ABHD12	36.9997	35.3175	33.9417	42.1622	48.4957	34.7229	36.6232	16.7308	29.5677	45.6664	22.1533	35.0307	30.234	44.2896	28.182	101.412	60.7906	29.606	28.0501	28.8332	38.3936	33.7477	46.8695	61.3224	28.6798	23.7537	81.6585	41.5337	47.435	36.3691
ABHD12B	10.5713	11.576	0.331678	1.17443	0.116129	0	0.978291	0	0	0.0416664	0.417988	0.0660956	0.0478386	0.131488	0.106147	9.29286	11.6714	2.24471	0.0373007	0.260541	0.042307	0	0.0840457	0.0321396	1.69245	0.0775632	5.72048	0	0	0.324057
ABHD13	9.57318	18.7574	12.8249	23.0776	17.071	23.7745	12.793	19.4077	22.4443	21.7707	23.6002	15.4223	12.8686	11.7682	17.4081	12.1746	15.2115	12.0426	15.3306	12.7376	11.6979	17.3398	15.7446	18.8499	14.4186	16.5403	12.884	9.94292	9.57601	17.8481
ABHD14A	3.13624	3.81257	5.65732	1.23374	2.15304	4.06554	4.80868	2.09134	2.68088	1.68249	4.79689	3.77693	4.99531	3.3959	2.68578	5.40314	2.9667	1.92378	2.51798	4.3247	4.39104	2.45453	1.69128	2.38669	3.24622	4.32512	4.70084	4.24248	3.81521	6.89144
ABHD14A-ACY1	1.54192	1.96631	3.95304	1.59371	1.15758	0.267344	1.24143	0	1.14426	2.92936	1.38997	4.0109	1.84681	1.09245	1.31012	1.34633	2.62947	1.78106	1.59274	2.95599	1.77436	1.55159	1.20073	3.73173	2.34476	1.18943	1.12967	1.84964	1.71846	2.58423
ABHD14B	7.10049	6.75266	4.14597	3.28842	3.43743	4.64669	3.68741	0.585577	2.03525	3.14581	2.92591	5.97064	4.9513	2.84891	1.8045	3.30269	3.28199	1.77454	2.23804	2.75016	4.33647	1.89706	2.38129	4.77273	3.79161	3.91694	5.82355	5.33646	1.94896	2.74202
ABHD15	1.20232	7.39577	5.50032	0.822104	2.55485	2.99171	3.41148	1.92404	2.88327	11.1041	2.89376	6.0808	5.97983	1.95041	5.17467	5.05117	3.85358	2.73006	2.07019	3.1265	3.3211	2.66254	3.41786	4.83701	3.01754	2.19116	5.30819	2.6934	1.93362	2.29333
ABHD16A	23.1617	29.4223	24.5994	7.51638	12.031	21.1329	30.2016	4.18269	21.8789	24.1874	26.0895	27.4077	23.3453	15.6909	21.9724	34.9373	26.1453	38.1146	30.3255	34.1888	20.54	19.2701	32.5817	48.6915	25.7016	32.499	38.1365	40.25	40.0075	31.1095
ABHD16B	0	0	0.0552796	0	0	0	0	0	0	0.0208332	0	0	0.0239193	0	0	0	0	0	0.0559511	0	0	0.0332817	0.0280152	0	0.0787185	0.0193908	0	0.0755159	0	0
ABHD17A	14.1438	49.445	45.834	7.9703	20.8724	50.803	44.1731	2.74217	27.8925	39.9993	27.4464	20.3863	36.2576	17.1997	39.1677	22.1018	21.6062	27.7149	36.7177	32.8378	24.9734	30.6695	31.121	27.9205	30.0682	22.8478	25.6664	37.4591	43.5425	30.9781
ABHD17AP1	0.0567132	0	0.308737	0	0.0255485	0.118077	0	0	0.754739	0.0737496	0.167838	0.127565	0.21049	0.126667	0.195841	0.336097	0.0213883	0.0849351	0.0414038	0.234198	0.09096	0.038274	0	0.09208	0.246651	0.0486709	0.0886416	0.15808	0.151927	0.276695
ABHD17AP3	0.023139	0	0.173302	0.0745766	0	0.160406	0.0253352	0	0.115896	0.361664	0.100317	0	0.104527	0.0225721	0.0809371	0	0.0188069	0.031244	0.0193964	0.121007	0.0657874	0	0.0857266	0.049495	0.0293882	0.120029	0.206143	0.111512	0.0164204	0.0513505
ABHD17AP4	0	1.68227	0.0901058	0	0.051097	0	0	0	0	0.0231249	0	0	0	0.047774	0	0	0	0	0	0.0654248	0	0	0.0302564	0	0.0140381	0	0.0383942	0	0	0
ABHD17AP5	0	0	0	0	0	0	0.100588	0	0	0.0208332	0	0	0	0	0	0	0	0	0	0	0	0	0	0	0	0	0	0	0	0
ABHD17AP6	0	0	0.0287454	0	0	0	0.0295996	0.269365	0.118158	0	0	0.107516	0	0	0.0132684	0	0	0	0	0.0610825	0	0.0782121	0	0.140129	0	0	0	0.104464	0.0563205	0.0266724
ABHD17B	3.47085	6.85984	5.25156	2.23143	6.22454	3.97833	8.00192	2.76058	3.16595	5.43747	6.43058	5.99267	5.83631	6.61823	5.94423	8.54814	9.05314	7.64416	3.82332	7.67149	5.54222	5.99071	10.2536	1.92838	5.1823	7.07764	6.00392	5.31128	9.56067	6.30664
ABHD17C	1.27038	3.32274	6.30188	6.753	12.6117	9.83444	7.80125	1.58942	9.2717	15.2291	5.78752	2.62179	8.06081	5.19378	10.8801	24.0255	8.4078	22.0225	5.80026	8.77156	7.10757	9.65171	2.40931	8.59735	8.13424	6.61226	13.8889	35.7694	18.5996	6.38143
ABHD18	17.5357	27.3858	16.0034	8.1036	14.7252	19.5734	18.3869	13.8029	18.2042	34.1456	25.9795	31.131	22.2689	16.4141	20.3802	25.4178	21.0379	27.0882	15.5917	21.1328	20.1381	20.3351	20.8153	30.5005	23.1695	25.3825	17.3933	38.639	18.7991	18.5959
ABHD2	84.4119	36.4965	75.0421	27.8341	34.1421	44.9711	110.848	18.4875	67.5025	30.2915	66.3636	114.147	88.8842	78.0162	54.2411	417.272	164.782	55.3292	39.7252	51.3556	154.865	64.4002	44.4602	46.5703	50.8784	67.8678	50.2732	117.553	111.889	42.0775
ABHD3	4.35557	12.1119	6.96523	8.57337	13.0994	11.4258	8.90496	6.94327	9.04556	13.4999	6.59134	13.153	13.634	6.35525	7.16492	11.2032	7.98373	8.52385	12.0295	5.38452	7.10757	11.4156	59.9246	22.7066	9.6955	17.3548	10.5648	9.3388	15.8986	10.3947
ABHD4	9.93615	16.2385	10.282	10.5699	8.15229	11.5213	23.3787	2.00769	17.4692	7.18746	14.6296	12.448	8.73055	17.4441	27.3063	18.6181	7.39371	19.6716	12.6636	25.562	17.642	14.4443	9.44113	3.13361	9.70861	19.0418	20.0217	22.5289	9.77551	12.9124
ABHD5	20.4848	19.0789	22.0566	6.98789	16.9085	15.3405	27.2417	0.920192	26.7409	17.4582	24.2754	16.3477	24.1585	22.9447	14.4891	25.612	23.0108	29.3481	14.5286	19.1932	18.0228	20.8344	16.585	18.7374	27.2366	31.51	22.1604	31.2132	56.8883	23.7808
ABHD6	1.40649	6.69906	11.7469	1.46804	4.6684	4.99679	6.02025	1.25481	3.16595	1.77082	3.92265	13.2632	8.27609	3.06805	2.89251	2.78462	2.54447	4.89894	1.06307	2.98175	4.31531	4.09365	2.71748	1.25344	7.72753	2.98618	4.8186	5.05956	7.22805	2.96637
ABHD8	1.11158	1.82215	3.01274	0.822104	1.81162	3.91468	5.36806	0.836538	1.75258	2.85415	2.21855	3.70136	9.59165	2.16955	2.68021	3.07604	2.6551	1.82004	2.16344	3.53178	1.69228	1.49768	2.10114	3.35859	2.86011	1.60944	2.88601	2.11444	6.73697	1.47072
ABI1	28.6969	44.9105	41.8743	22.784	84.6584	60.6935	56.766	19.7423	34.7689	51.458	63.2448	36.7712	49.1542	56.2988	54.4269	50.5441	41.2093	54.3736	48.7707	49.7923	56.3952	72.1881	86.483	52.6608	56.2837	57.6294	44.2435	50.0419	54.8933	42.6259
ABI2	27.5853	37.354	45.7439	38.5215	53.1641	48.4084	44.876	18.0692	46.0758	29.5207	54.6921	22.6047	30.1623	26.188	53.1531	47.4357	62.4685	42.4524	33.7758	53.7873	44.1262	37.9412	20.8994	55.8426	32.5895	36.222	42.9551	58.2983	70.1167	43.2242
ABI3	2.63149	8.09247	7.51803	1.99654	7.24648	7.12918	8.50361	0.585577	8.42368	6.93746	5.04801	6.52144	9.30462	2.89274	6.23614	2.94652	7.39371	6.09713	4.62529	7.84519	7.00181	18.4048	10.3376	2.52296	2.96506	2.79227	4.45785	3.04581	7.55032	4.811
ABI3BP	55.2386	99.4677	21.0339	17.8514	8.29164	224.442	41.3642	58.5577	252.541	29.854	259.088	35.5374	51.594	30.8997	44.7144	65.2767	21.8124	101.952	12.6822	148.943	97.8138	46.5944	235.692	39.3067	39.7135	218.651	104.309	55.5042	6.43005	23.3819
ABITRAM	6.44262	5.30566	4.83697	3.69947	4.59873	3.27815	6.2711	2.175	8.02793	9.89577	7.58808	3.34885	2.48761	7.03461	4.67047	5.37497	6.21366	6.05163	10.4815	6.16614	6.70566	6.35681	6.61159	7.26355	9.5643	6.9419	7.06041	8.48295	6.66024	8.10142
ABITRAMP1	0	0	0.0276398	0	0.0696777	0	0	0	0	0	0	0.110159	0	0	0	0	0.0368763	0	0	0	0	0	0	0	0	0	0	0	0	0
ABL1	39.9714	106.703	64.9812	27.0707	42.1318	138	104.125	11.2096	186.508	118.145	159.703	46.5534	56.5453	64.0128	111.959	61.035	82.4739	102.332	91.8716	142.14	98.1945	129.067	70.5143	76.428	114.024	78.3	74.3404	81.9851	172.583	80.391
ABL2	36.0469	60.0236	25.8985	21.6096	54.2325	59.3886	54.9348	24.0086	30.7549	89.2703	90.8641	24.3234	39.8018	37.0796	61.751	63.5282	74.5271	47.9732	40.7883	63.2826	54.9145	74.1184	54.5179	39.0657	90.5919	67.1309	55.736	51.6025	56.3051	75.1812
ABLIM1	15.2218	49.2515	30.3485	17.6165	61.2002	81.4763	36.3975	14.0538	49.8071	58.708	74.7876	35.7798	45.2075	67.7163	22.9543	36.7181	19.3048	56.7245	75.2542	62.5878	30.7783	62.4033	57.3192	3.88889	37.1814	57.4161	21.4389	15.8332	29.3265	42.7755
ABLIM2	2.81297	2.51885	1.27143	1.23316	4.52905	3.69189	4.16401	0.920192	7.63219	11.7499	5.65891	1.91677	3.44438	1.29297	4.77662	4.695	3.50325	1.44086	1.92099	4.71869	1.98843	8.45356	1.73694	5.62443	3.48985	5.061	1.00495	3.952	2.793	1.69507
ABLIM3	54.1951	17.4712	144.114	21.3747	6.01551	41.0564	83.807	5.85577	61.1706	9.66661	80.0929	135.166	71.8536	70.7625	18.0715	54.7858	11.6898	21.6281	30.2136	51.4714	16.1401	19.0039	36.6719	43.0832	91.4447	53.0144	27.9582	16.3869	30.7691	131.766
ABO	0.340279	13.1838	0.0276398	0	1.02194	4.90131	3.26097	1.00385	1.01763	0.249998	3.47251	0.0881275	0.310951	0.438293	0.398051	0.679966	3.85358	0.834184	1.19362	1.56325	0.761526	0.599071	0.504274	0.401745	0.301754	1.20223	4.04556	0.604127	0.138116	0.124637
ABR	24.6589	69.2415	36.0699	21.2573	72.0699	80.1714	120.38	16.3125	57.4393	109.916	55.5281	42.6317	66.1608	43.1281	61.008	38.8552	67.3546	52.6446	55.4102	70.1725	63.2701	70.8568	70.8225	35.7393	52.3872	51.5989	59.1631	44.6299	63.349	50.2787
ABRA	0	0	0	0	0	0	0.0501688	0	0	0	0	0	0	0.0219147	0	0	0	0	0	0	0	0.0665635	0	0	0	0.271471	0	0	0	0.0498549
ABRACL	3.22131	8.52121	3.78665	2.87736	18.3717	4.16929	4.51519	1.50577	8.141	13.2083	4.21203	3.39291	5.47752	3.59401	5.49311	4.98641	4.01952	6.64314	10.5934	9.20579	6.76912	8.85294	20.283	6.31543	6.38932	3.83938	5.5401	5.99093	14.6556	6.65563
ABRAXAS1	8.18938	8.41402	7.9868	23.6649	8.08261	10.8726	7.24939	12.2135	12.7203	14.2518	12.1496	7.35865	8.15649	21.0817	9.3144	14.0526	12.1895	9.79924	4.92369	9.98742	10.2379	5.45687	15.4356	16.8087	10.0891	10.6647	12.8579	9.16209	10.8037	12.4887
ABRAXAS2	32.6441	15.649	22.8305	6.98789	23.5046	22.5969	21.6478	26.7692	20.3525	37.8123	23.5359	13.9241	41.8827	36.5537	30.8092	25.0292	18.4013	31.7748	28.3112	24.5488	30.0168	26.6254	36.1677	38.1819	120.243	31.8203	24.7887	22.6044	21.7455	23.3819
ABT1	0.998152	5.62721	6.08076	0.234887	3.73937	7.161	8.65412	0	3.95743	7.62495	6.59134	2.82008	4.97522	4.22953	6.58111	4.14455	4.11171	12.4673	7.79585	7.17936	6.9595	5.35836	5.26686	5.88155	4.27704	6.20505	5.17935	8.15571	8.56317	5.55882
ABTB1	6.76021	35.1031	28.3584	9.39548	20.253	37.7783	29.3487	9.11826	31.3203	12.0416	27.1692	15.7308	16.7196	17.4222	23.1666	32.4117	23.0846	22.8263	23.9284	33.1756	21.0689	20.202	17.0333	22.0478	12.9754	8.24109	19.8155	22.6044	25.5053	28.4671
ABTB2	3.51622	4.71614	24.5165	1.40932	5.13292	2.83257	2.23251	1.58942	8.19754	17.5207	2.1864	9.34152	9.40029	3.46252	11.172	1.52183	3.61388	8.53901	3.59952	3.85022	2.4115	7.82121	3.13771	0.417815	3.42425	3.66486	1.54607	2.71857	7.96467	3.06608
ACAA1	13.4977	34.9959	49.5029	3.93436	11.3342	26.0024	28.4708	4.68461	17.6954	13.4999	21.5424	74.9084	71.9254	24.9827	13.2153	24.3492	17.3503	19.0346	43.418	26.8068	19.842	14.4776	19.3865	26.017	19.5353	15.4932	26.9275	20.3389	29.8637	25.8498
ACAA2	10.4829	15.38	45.6809	3.36006	55.4214	14.1934	27.7754	2.67692	21.8586	20.7336	17.7757	143.778	74.5006	20.9338	16.771	17.0976	17.8655	7.46276	6.38029	19.43	17.4038	21.6215	19.6849	15.4781	12.9836	12.7372	17.3351	31.9797	32.7027	9.24758
ACACA	365.959	102.576	153.014	188.732	186.109	197.771	134.202	62.4894	143.429	271.79	207.29	84.0076	204.151	173.959	145.315	129.064	348.02	103.348	180.274	167.586	289.761	130.764	80.7959	364.544	213.38	158.888	353.02	214.088	163.928	121.397
ACACB	90.605	182	245.331	48.3867	9.151	274.441	157.254	27.1038	178.48	58.333	445.446	514.819	367.305	35.4799	116.125	110.252	54.6876	422.476	302.639	182.495	63.7989	77.5132	76.8738	198.06	172.59	29.9006	35.1217	33.6549	117.966	39.9836
ACAD10	89.38	56.2185	74.3787	32.0621	41.5047	49.5987	58.8731	20.6625	52.6339	73.9371	48.3258	61.9977	52.2159	37.0139	44.6083	41.7693	61.9891	35.6148	46.2529	57.2033	71.4565	70.0913	32.4416	92.5518	55.9951	45.5102	48.0314	63.1313	36.2937	47.2624
ACAD11	34.2033	33.0119	39.7156	28.0103	51.0257	63.9872	43.9102	19.9096	32.1994	32.1588	47.6255	140.171	73.461	75.8717	30.9567	36.8949	40.2122	35.2068	29.2536	37.194	29.4163	35.3545	33.9629	53.7429	60.5053	28.3503	22.273	32.903	30.3824	35.3008
ACAD8	11.2973	27.493	26.2025	13.7409	11.2878	61.0436	28.7467	17.8183	24.2534	18.7499	31.2526	23.6182	21.8623	17.7947	18.1511	18.6505	20.3004	37.69	110.634	32.2492	16.9228	18.4714	20.3391	40.046	14.4055	20.3022	24.2476	22.1262	24.3083	21.637
ACAD9	68.5322	114.795	116.723	54.4938	99.8481	92.5838	92.7621	42.0779	97.692	140.478	98.7094	66.4922	71.9972	135.038	107.102	97.2998	99.1605	126.948	100.787	98.7741	87.6178	148.903	71.9991	133.476	103.305	87.8015	90.4196	108.164	149.641	100.881
ACADL	0.771299	1.98292	6.21896	0	4.97034	29.7261	0.476603	1.25481	1.24376	0.187499	3.69758	26.3722	10.2614	0.241061	0.318441	0.420931	0.350325	0.379175	0.149203	0.405286	0.296149	1.93034	0.896487	0.0642792	0.327994	0.155126	0.0515358	0.377579	1.48858	0.0498549
ACADM	52.1988	71.0101	128.912	50.1484	73.7666	204.423	64.4167	35.6365	74.2375	112.978	94.7867	191.303	140.43	52.661	50.4464	82.1463	84.7787	72.8015	55.2423	65.3959	73.4466	64.2338	69.5898	82.3738	62.2663	73.2196	86.7863	95.6031	65.344	58.1059
ACADS	2.40464	8.46762	32.8361	3.58203	5.64389	11.8077	13.8717	8.19807	11.5331	6.33329	16.7517	47.9854	32.0758	5.91696	6.12999	10.3938	4.31453	9.16086	7.98235	13.2008	16.3305	11.0163	8.12442	13.2897	3.94904	8.93915	19.429	7.57676	17.111	10.32
ACADSB	74.2943	22.0801	203.07	105.112	18.6736	36.4097	76.5074	36.724	112.561	15.3749	65.1739	306.067	246.154	95.6575	36.1961	164.098	57.8774	112.539	94.0724	31.9308	30.3341	7.45511	50.5675	77.5368	314.69	25.7898	162.621	40.8793	21.3005	39.2109
ACADVL	167.667	285.273	406.222	115.564	218.254	381.634	287.718	236.908	325.131	274.352	415.255	520.657	378.619	270.186	240.423	214.772	203.797	251.12	312.524	411.25	273.028	346.796	272.308	368.979	252.555	461.404	254.948	226.598	317.712	210.936
ACAN	3.78844	16.5601	5.03044	14.4455	2.11356	5.56967	50.5701	0.418269	2.03525	11.3333	11.0284	2.44554	2.65504	9.00693	6.12999	7.6739	8.96095	4.8686	192.155	5.41347	12.544	30.0201	9.27304	7.95455	10.8369	10.9752	135.952	22.8813	2.74697	22.9582
ACAP1	0.771299	44.8033	3.98013	5.93089	11.102	21.6103	19.2648	4.68461	16.5647	11.4791	13.3113	6.80785	22.9386	2.41061	5.22774	3.10841	18.475	19.2772	4.04713	18.5274	18.5093	32.716	51.492	0.369606	3.79161	8.91976	1.95836	2.79409	2.74697	2.86666
ACAP2	89.8564	106.22	55.4454	23.0189	223.781	81.158	60.3781	34.2981	54.9518	88.8953	77.3277	51.3343	56.1147	60.09	65.7846	70.684	83.488	68.9036	64.4556	56.3059	76.8083	77.4133	130.075	80.3972	92.4418	74.6158	72.5367	63.2068	75.2576	75.6797
ACAP3	45.5067	74.8151	81.5098	12.7426	10.3355	53.246	53.2792	9.62019	27.3063	19.2082	26.912	21.3489	25.1153	27.7878	32.879	31.0518	37.3004	22.7201	25.8494	43.9157	29.6784	44.6974	30.4245	43.9188	48.6349	33.2746	40.4041	66.756	143.072	61.8699
ACAT1	32.8256	27.9753	219.626	15.4438	98.5475	54.8055	48.4881	7.36153	41.553	22.354	45.3356	345.746	212.954	48.4533	39.7786	41.3808	39.1995	60.1523	48.9012	69.4777	62.1701	36.144	41.6867	42.6011	39.6741	24.0252	53.8292	52.0556	89.2841	25.3263
ACAT2	6.28382	9.80743	27.1976	7.34022	22.1807	10.28	14.0974	1.42211	11.9854	36.4373	10.4497	26.6586	37.5533	11.3737	13.4011	14.9592	14.8243	17.3359	6.37842	20.7854	10.7883	21.0008	10.2536	18.4642	22.6184	14.5819	13.5024	15.4052	37.4293	12.3142
ACBD3	32.1904	95.7698	29.7957	12.8601	40.8311	41.5656	47.3593	32.5413	30.6418	35.0206	50.2228	21.8777	42.4568	67.0808	52.7285	86.5499	50.5206	82.9027	82.7516	49.4739	46.4954	62.5364	67.3206	33.9716	58.6715	87.1422	85.1887	65.6485	55.4457	74.0844
ACBD3-AS1	0.0226853	0	0.0276398	0	0	0	0.0250844	0	0	0	0.0964587	0	0.0239193	0	0.0530735	0.0647586	0	0.030334	0.0186504	0.115796	0.105767	0.0332817	0	0.0160698	0.0393592	0.155126	0	0.0755159	0.0153462	0.0498549
ACBD4	7.82642	16.3993	35.4895	6.69428	5.85293	15.3723	18.0608	10.5404	9.95012	14.4374	12.7325	37.7406	30.5211	11.4175	15.7363	19.6542	16.3547	16.0315	8.52321	14.0113	10.6191	9.38545	6.33144	33.6823	18.63	6.57348	12.8324	15.1535	17.7862	10.8933
ACBD5	68.0104	54.8251	76.2306	122.787	89.6752	59.8978	67.5021	48.7702	53.7645	57.5205	51.9591	153.805	150.381	81.2815	59.1504	103.063	62.5238	62.9885	49.7778	40.1234	53.476	83.9033	118.616	79.8509	83.704	66.3165	65.9401	88.9829	90.8801	52.921
ACBD6	24.7269	64.9541	23.2174	16.3246	39.995	28.7395	36.5229	21.5827	30.6418	69.9996	43.7922	24.169	37.2424	38.0877	37.6557	59.4484	57.7299	57.1037	47.2786	52.7451	30.7572	48.4582	49.5309	39.13	52.6627	58.5408	49.0879	45.5109	60.5407	100.183
ACBD7	0.158797	0.0535925	0.0276398	0	1.16129	0.57288	1.10371	0.250961	0.508813	2.68748	0.0964587	0.0440638	1.60259	0.262976	0.185757	0.712345	0.295011	0.212338	0.0559511	0.318439	1.07883	0.0665635	0.196107	4.16208	0.616628	0.48477	0.360751	1.53549	0.905424	0
ACCS	16.2427	21.6514	13.1565	8.86698	14.911	46.276	53.9064	23.2558	49.9202	22.1249	28.8412	16.2155	12.3902	10.9573	12.8173	20.4313	17.7744	15.9253	12.3652	23.5356	14.5959	13.0464	13.4473	9.72223	9.80045	12.8173	19.9444	15.2794	11.7859	8.59997
ACCSL	0	0	0.0276398	0	0	0	0	0	0	0	0	0.0881275	0.0239193	0	0.0530735	0	0	0.15167	0.0186504	0.028949	0	0	0.0560305	0	0	0	0.0773037	0.100688	0	0.0249274
ACD	8.75651	5.84158	8.73418	2.87736	8.94197	9.32522	7.95175	8.28173	6.04922	10.2916	11.0606	5.13343	7.6781	5.47867	7.88142	14.5383	8.81344	11.5117	4.77449	11.2901	6.49412	6.5565	6.77969	31.4004	9.22318	6.63165	10.101	22.3024	8.50178	8.92403
ACE	53.7187	39.0153	41.2308	32.1795	24.1549	47.74	31.9324	11.2933	68.1809	50.6601	40.7056	12.2277	37.0271	49.2642	47.8988	18.1648	88.0607	47.9428	52.3702	41.1945	30.4329	27.9567	28.6036	25.1653	92.8747	21.1554	38.4715	93.9166	45.041	18.5959
ACE2	0	0.160778	0.358488	0	0.418066	96.8486	0.193401	0.167308	0	0.987702	0.118644	1.2697	1.32585	0.0438293	0	0	0.258134	0.0910019	0	0.127665	0.084614	0.599071	0.0280152	0.417815	0.0148253	0.118866	0.000257679	0.0692229	0.211777	0.124637
ACER1	0	0.160778	0.0276398	0	0.0232259	0	0	0	0	0.0208332	0.0321529	0.0220319	0.0478386	0.0438293	0.106147	0	0	0.879685	0	0.0578981	0	0	0	0.0321396	0	0.0581724	0	0.0755159	0.138116	0
ACER2	0.51178	6.51953	6.04731	0	1.13807	4.38922	3.9834	3.93173	7.08324	2.51269	5.76759	4.57933	4.46741	2.15268	3.3967	4.76008	7.26777	3.77203	4.129	3.24229	4.83442	1.16486	2.69142	11.7861	3.47004	7.24808	5.4025	8.40265	14.8724	10.3748
ACER2P1	0.123408	0.393905	0.116364	0.234887	0	0.0346911	0.0301013	0	0.266279	0.0497914	0.116393	0.0253367	0.0294208	0.0826183	0	0.258711	0.107495	0.080385	0.0486774	0	0.115498	0	0.0820846	0.459114	0.0460503	0.0234629	0.137601	0.206158	0.105428	0.144579
ACER3	32.2811	7.1814	14.7597	20.3764	28.3124	13.2399	14.85	14.8067	19.2218	8.93745	11.7037	7.84335	12.8686	6.77163	10.084	6.70252	17.4241	14.7423	10.1085	8.56891	9.28638	11.1161	14.624	16.6001	16.7539	3.87816	8.21996	7.85365	37.9357	8.87417
ACHE	4.44631	2.73322	0.276398	0.293609	1.13807	0.700187	1.2793	0.920192	0.678417	4.16664	0.739517	0.947371	0.932854	0.767014	0.106147	0.0323793	3.0423	0.606679	0.0932518	0.810573	0.211535	0.232972	0.784426	0.160698	0.104958	0.698068	0.412287	8.33192	0.337616	0.548404
ACIN1	100.813	406.392	203.374	53.7891	249.98	273.55	363.197	37.7279	173.901	209.749	332.975	170.174	198.124	259.908	245.306	276.357	167.326	305.281	330.689	241.377	231.292	268.184	194.033	281.286	308.419	295.399	216.605	384.401	177.97	435.757
ACKR1	3.51622	10.9329	0.0276398	1.3506	0.209033	25.9069	2.18234	4.68461	51.8424	1.60416	15.3048	0.242351	1.93747	0.964246	0.583809	4.695	14.9902	5.80896	0.0932518	9.72688	2.51727	6.75619	8.06839	0.417815	0.590389	7.67875	3.06638	4.1282	0.107423	0.373912
ACKR2	0.0907411	5.09129	2.4323	1.3506	13.0065	15.8179	1.17897	2.67692	17.865	0.52083	5.85183	4.36231	3.13343	1.66552	0.98186	5.89304	0.958785	2.00204	1.84638	4.19761	1.98843	18.9373	0.924503	0.449955	0.564149	1.12467	0.515358	0.729987	0.705924	5.25969
ACKR3	36.7048	19.6149	60.7523	3.11225	2.5084	6.36534	17.3333	4.60096	13.1726	7.27079	43.8244	4.4945	6.14727	10.6724	40.4951	26.2596	50.2993	12.7403	26.726	27.9358	28.938	22.332	9.58121	67.2843	13.7364	16.3077	101.191	22.403	8.10278	8.99881
ACKR4	4.15095	5.55808	1.42953	2.40759	1.50945	9.12407	1.61443	2.09134	4.12704	3.09394	8.63756	1.50346	2.13743	11.8977	17.2032	3.56755	2.63223	4.43801	0.772684	13.0132	7.08706	7.83552	5.32429	0.511663	10.791	6.54846	1.00057	1.95762	1.07546	1.032
ACKR4P1	0.11388	0.176319	0.394696	0	0.0699099	0.201145	0.0411384	0	0	0.260207	0.39741	0.060808	0.0392277	0.374522	0.204864	0.868413	0.244121	0.263754	0.327687	0.448131	0.337821	0.251943	0.334782	0.243618	0.177117	0.102577	0.0816843	0.0813054	0.0448108	1.58539
ACLY	146.343	258.155	170.897	66.1794	91.7423	90.2923	312.376	18.8221	98.2574	159.832	165.073	42.9842	163.297	175.515	132.763	167.725	172.655	174.982	115.781	169.699	164.828	123.608	131.335	236.548	212.527	169.941	220.341	234.603	234.459	132.863
ACMSD	0	0	23.1345	0	0	0	0	0	0	0	0.128612	71.7138	31.5017	1.797	0.106147	6.47586	0.0368763	0.015167	0.149203	0.173694	0.0634605	0	0.168091	0.241047	0	0.174517	0.334983	0.0503439	6.49143	0.274202
ACO1	37.3853	44.589	62.8253	19.5543	92.8339	55.0283	44.7255	11.0423	45.7366	48.3122	75.5593	188.284	89.8888	35.7209	42.4853	51.0946	31.4924	29.1054	35.8087	51.5003	36.5109	52.0526	28.4355	7.64923	72.4473	32.1111	13.9404	17.8469	30.1399	41.5042
ACO2	48.4104	66.6155	168.188	27.6579	72.3254	118.077	162.246	7.11057	79.8271	114.062	92.0538	94.8693	248.952	103.087	81.9455	131.784	71.9273	185.993	114.383	95.3871	87.3216	176.859	113.602	189.576	100.524	137.539	123.171	156.645	175.53	96.7684
ACOD1	0	0	0.0276398	0	0.116129	0	0	0	0.0565347	0.354165	0	0.0660956	0.0478386	0	0	0	0.0184382	0	0	0	0.084614	0.332817	0.140076	0	0.0131197	0.601114	0	0	0.138116	0
ACOT1	5.10532	17.2337	27.226	11.5729	3.98417	32.4814	22.5183	0.512798	2.05165	3.4531	50.9292	14.4935	17.0992	12.5735	22.2282	68.8025	7.97893	18.5385	16.8133	20.434	13.8285	7.26873	4.94469	22.4161	18.4629	24.2947	64.4602	33.93	14.8941	6.23311
ACOT11	3.76575	8.84276	6.96523	3.40586	10.591	7.161	13.37	1.17115	10.1763	24.9582	12.4432	5.97064	5.16657	3.74741	9.34094	7.44724	12.9252	9.85854	15.6849	8.9742	7.2768	24.8615	5.54702	1.62305	10.1547	3.19948	3.89095	4.32958	7.68843	6.10722
ACOT12	0.181482	0	9.20405	0	0	0.604707	0.953207	0	0	0	0.128612	41.1335	18.0591	0	0.0265368	0.259035	0.0553145	0.136503	0	0	0.0211535	0.0332817	0.0280152	0.0321396	0.0131197	0.0387816	0.0773037	0.201376	2.73162	0.0747823
ACOT13	1.20232	3.64429	13.8752	3.34714	7.01422	6.87456	6.22093	1.84038	6.5015	12.2083	9.32434	17.0527	15.6672	5.85122	8.41215	10.2319	7.19089	13.711	4.69989	10.1032	10.7248	5.69118	7.59213	11.6667	13.4871	5.77846	9.92065	13.8446	13.4893	8.84924
ACOT2	11.5684	27.784	61.3595	2.28545	16.8727	40.6564	27.2492	9.10739	26.8941	27.6509	42.9572	56.339	39.2547	24.1993	40.3985	64.9889	23.2922	70.1732	22.8001	35.9588	37.5111	15.4627	20.6892	21.117	46.0338	37.814	49.7947	52.0574	47.4421	17.6972
ACOT4	1.13426	6.59188	5.61088	3.40586	1.09162	9.86627	3.38639	0.334615	0.734952	1.89582	4.53356	4.29622	4.16196	8.76587	8.54483	12.6927	2.61822	8.44801	3.63682	3.53178	4.67492	1.69737	2.96961	3.67999	8.94767	11.4212	10.1783	12.8377	4.45039	4.41216
ACOT6	0	0.0535925	0	0.234887	0.0464518	1.27307	0.250844	0	0	0	0.160764	0.528765	0.0478386	0	0.212294	0.518069	0	0.0606679	0.186504	0.434235	0	0.0332817	0.0560305	0.160698	0	0.174517	0.0515358	0.176204	0	0.174492
ACOT7	9.3917	20.5795	12.6867	1.8791	13.3781	3.72372	25.3603	0	12.9465	14.4791	8.90635	6.98411	14.519	5.43484	8.86327	16.5135	17.7008	11.1781	7.18039	12.1296	11.6767	15.0433	16.7811	13.8361	8.76452	20.0891	13.4251	28.4947	11.8626	6.38143
ACOT8	1.27038	5.84158	3.37206	2.52503	3.64647	4.61487	5.19247	4.09904	2.65713	2.93748	3.15098	3.41494	4.06628	2.16955	4.59086	4.24169	5.91865	4.7776	3.73007	5.35557	3.55379	3.29489	3.24977	6.71718	3.80473	2.34629	5.64317	4.35475	5.58601	4.18781
ACOT9	8.6204	28.0825	11.9957	4.75646	29.7059	22.6924	22.5007	5.10288	17.017	28.4373	24.5648	16.0612	12.5098	12.7982	18.5757	13.5669	10.6019	12.5128	15.7968	29.6728	24.9823	43.7322	28.2954	15.0574	27.8401	17.5874	16.0792	16.7394	17.51	12.3391
ACOX1	88.5406	61.6314	126.342	57.4298	107.397	79.1529	86.3656	15.225	55.0648	69.2704	85.1409	296.351	188.389	83.473	63.4228	176.273	85.5531	69.5861	37.3194	48.6923	60.2029	38.7067	66.0319	99.9381	66.6614	55.2056	241.548	144.235	93.3048	55.1395
ACOX2	13.4751	14.0948	47.6234	4.63902	0.0464518	14.3538	4.43994	0.250961	5.99268	0.624996	10.096	122.519	53.1487	2.30104	5.49311	3.5941	3.68763	5.46011	8.91487	5.35557	3.23648	1.9969	2.29725	25.9206	2.07292	9.38514	9.94641	7.14884	5.27908	23.5564
ACOX3	31.3964	42.8204	21.0892	10.8635	30.5188	59.2931	65.972	12.2971	40.4223	17.6666	63.727	29.5448	34.3481	59.3011	29.2966	62.4273	40.1399	49.6264	21.9142	38.3575	29.3187	23.6966	34.5148	64.1025	49.2384	80.3748	24.1188	49.0098	35.7719	27.9686
ACOXL	0.294909	0.107185	0.165839	5.63729	0.185807	2.54613	1.15388	0	0.113069	2.52082	0.610905	0.462669	0.239193	0.219147	0.318441	0.226655	21.5727	0.136503	6.90063	0.202643	0.655758	1.79721	1.17664	3.67999	0	0.155126	2.0099	0.956534	0.214846	4.98549
ACP1	32.0543	29.3687	43.0905	20.0241	53.0247	22.6606	29.6247	7.02692	29.7938	36.7706	24.4684	22.3844	35.4963	21.1038	27.4655	29.5623	26.6247	30.0761	39.8185	24.6067	30.4399	27.0581	28.3794	33.2966	29.2439	21.8922	21.6193	38.8655	41.2352	23.9054
ACP2	2.33658	9.80743	11.0559	3.5233	11.4736	7.06552	13.8215	1.84038	7.91486	14.8124	4.69432	13.5055	11.2421	7.60439	9.89821	8.35386	6.28742	7.43182	10.2577	6.16614	10.8729	11.4822	14.764	6.55648	6.25812	15.8811	8.47764	6.9978	16.4358	8.50026
ACP3	3.06251	3.53711	4.03541	0	13.982	4.61487	4.16401	0.920192	9.95012	2.77082	1.76841	1.78458	3.68358	2.03806	0.955323	1.16566	0.866594	12.8919	7.46014	2.46067	2.11535	5.12539	3.61396	7.40818	0.892143	1.43492	0.798805	4.5813	5.77016	3.36521
ACP4	0	0	0	0	0	0	0	0	0	0	0	0	0	0	0	0	0	0.045501	0.503559	0.0578981	0	0	0	0.0321396	0	0	0	0	0	0
ACP5	2.51807	9.96821	23.2451	5.22623	3.60001	11.935	13.9971	1.33846	20.6917	16.9999	8.35975	12.1396	24.4934	6.00462	10.7474	30.3394	15.6909	9.78271	177.589	9.29264	30.461	30.5194	25.802	1.79982	7.18962	15.0473	46.1503	17.6204	34.5903	9.22316
ACP6	2.67686	16.3457	3.04038	9.92397	21.7162	19.0005	11.5639	3.09519	7.40605	17.7291	11.1249	6.6316	8.34784	10.8478	7.45683	19.5571	7.02494	10.8899	15.1068	13.606	5.69029	9.98452	9.97342	0.417815	11.0993	19.0418	4.68976	10.1443	12.6913	19.5431
ACP7	0	0	0.0276398	0	0	0	0	0.0836538	0.226139	0.104166	0.128612	0	0	0	0.0530735	0	0	5.12644	0	0	0.042307	1.03173	0	0	0.0262395	0	0	0.100688	0.0153462	0.0498549
ACR	2.04167	0.998964	0.403818	0.234887	0.0232259	0.512091	1.22914	0.771288	1.64177	1.57853	1.53048	0.706783	0.813257	0.788928	0.451656	0.763504	2.77734	0.617448	0.0559511	0.708093	0.253842	0.332817	0.608771	0.288614	0.114404	0.418453	0.386519	0.176455	0.0662955	0.224596
ACRBP	0.476391	3.21555	1.90715	1.40932	1.46323	1.27307	4.28943	1.58942	1.92218	2.60415	4.34064	3.45901	3.42046	1.31488	2.14948	2.0399	2.59978	1.97171	2.4059	2.14223	3.06726	3.0952	4.14625	2.20156	3.33242	1.95847	2.1645	8.05503	2.56281	1.89449
ACRP1	0	0.394441	0.204258	0	0	0.251749	0	0.232558	0.280412	0.213124	0.366543	0.130429	0	0	0.0525428	0.272634	0.412462	0.171235	0.0186504	0.0735305	0.084614	0	0.119625	0.129201	0.0692723	0.182661	0	0.201124	0.102512	0.124388
ACRV1	0.0680558	0	0	0	0.0232259	0	0.0250844	0	0	0.0624996	0.0321529	0.0440638	0.0478386	0	0.0265368	0.0323793	0.0553145	0	0	0.028949	0	0.0332817	0	0.241047	0	0.0193908	0	0	0.0306924	0.0249274
ACSBG1	0.181482	0	0.0276398	0	0	2.22787	0.150506	0	0.961091	0.0208332	0.0321529	0	0.0478386	0.0876587	0.0265368	0.0323793	0	2.30538	0.149203	0.144745	0.148074	1.13158	0.0560305	0.0642792	0.131197	0.0193908	0.463822	0.176204	0.0153462	0
ACSBG2	0	0	0	0	0	0	0.40135	0	0.0565347	0.124999	1.1575	0.110159	0.071758	0.0438293	0.238831	0.259035	0.0368763	0.136503	0.0373007	0.231592	0.148074	0	0.0840457	0.273187	0.144317	0.290862	0.12884	0.151032	0	0.0747823
ACSF2	7.28197	40.4088	28.6625	7.51638	27.5691	27.8483	14.9252	11.3769	36.4649	10.6041	49.0332	30.0735	22.5559	16.1292	26.2183	63.7873	5.71583	32.3967	26.9871	29.7886	20.4554	23.5968	16.9492	43.967	48.3594	16.6567	24.2991	52.6346	14.3947	44.4207
ACSF3	10.0723	64.1502	32.5597	16.0898	60.8983	64.8309	46.0299	13.3846	61.5663	41.6039	43.2778	49.9242	38.7493	23.12	39.7255	42.2226	29.9251	37.5383	43.847	54.1636	29.2553	39.2725	29.7242	63.8775	51.3769	10.9364	36.7708	53.717	28.3751	40.3326
ACSL1	16.22	65.1149	177.226	21.7858	32.7021	113.112	49.3661	11.126	38.4436	145.478	67.6497	423.321	213.48	73.0197	36.1696	49.3785	58.5596	37.5231	9.73548	40.4129	44.4012	73.952	52.5286	7.44032	51.9542	24.1221	70.8875	53.8428	47.0514	13.386
ACSL3	67.2618	129.104	102.654	54.4938	70.6532	114.767	103.473	21.9173	85.6501	91.2911	122.342	132.257	132.393	63.6402	149.906	155.68	72.8123	172.509	164.347	90.6684	116.662	111.66	112.817	284.596	127.839	188.323	201.299	222.797	99.3665	142.485
ACSL4	10.7074	20.5259	26.2302	7.5751	62.826	25.0158	27.4423	9.11826	38.6698	33.7915	29.227	10.7956	17.8917	19.4383	26.9348	16.222	21.2408	30.1671	14.6219	25.6778	32.1956	29.7539	42.5832	11.8113	34.8592	25.6346	16.878	15.959	15.4229	11.3918
ACSL5	21.8232	37.5148	46.5454	10.6286	78.968	35.4867	20.2682	13.8029	27.8716	99.1036	24.5327	133.028	102.542	26.188	11.9946	9.87569	14.179	19.7929	18.0535	30.3675	22.465	64.5666	59.6164	4.38706	9.3019	19.3908	12.652	7.6271	30.8151	8.72461
ACSL6	1.74677	0.911073	18.5187	10.7461	0.116129	2.10056	2.38302	0.250961	3.67476	2.12499	1.1575	5.83845	2.36801	0.810843	0.822639	0.906621	3.39262	0.621846	0.428958	1.3606	1.24806	1.36455	2.04511	5.41552	2.47963	0.872586	0.334983	0.729987	2.6242	0.249274
ACSM1	0.884726	0.911073	0.442237	0.35233	0.0696777	83.736	2.45827	0	0.0565347	0.541663	1.25396	0.81518	0.621902	0.416379	0.371515	3.62648	0.479392	0.894852	1.65988	0.752675	0.359609	0.19969	0.196107	0.176768	1.27262	2.05542	0.463822	0.201376	1.13562	1.14666
ACSM2A	0	0	151.739	0	0	0	0	0	0.113069	0	0.0784531	355.004	137.004	0	0.462801	0	0	0	0.645489	0.42613	0	0	0.215157	1.33412	0	0	1.39121	0.393438	17.0111	1.74293
ACSM2B	0	0	151.802	0	0	0.09548	0.0752532	0	0.169604	0	0.275229	275.394	131.61	0	0.121008	0	0	0	0.734637	0.500239	0	0.133127	0.205071	0.594261	0	0.0775632	0.747527	0.135173	16.5817	1.32315
ACSM3	0.703243	11.8439	30.8184	2.34887	0.766454	7.19283	4.11384	2.09134	2.20486	17.7082	3.11883	68.7395	47.2407	0.810843	1.99026	1.32755	1.93601	2.66939	3.41301	5.21083	1.77689	14.8769	2.96961	2.68366	2.21724	0.639896	1.67491	0.755159	6.24589	1.29623
ACSM4	0	0	0	0	0	0	0	0	3.39208	0	0	0	0	0	0	0	0	0	0	0	0	0	0	0	0	0	0	0.025172	0	0
ACSM5	1.47454	4.22363	119.679	1.05699	0.650325	10.2415	11.6141	1.25481	0.678417	0.708329	8.8742	229.896	111.487	2.67359	3.42324	3.01128	5.51301	4.80793	2.89043	5.20764	3.49033	4.22678	6.27541	1.68733	2.2566	0.886935	2.78293	2.39134	20.4871	5.0852
ACSM5P1	0	0.17096	0.056938	0	0	0.197644	0	0	0	0	0	0.0731458	0.0492738	0	0	0	0	0	0.0190234	0.0321334	0	0	0	0	0	0.0244324	0	0	0	0
ACSM6	0	0	0.331678	0	0	0.127307	0.0250844	0	0	0	0.385835	0.110159	0	0	0	0.097138	0	0.197171	0.503559	0	0	0.232972	0	0	0	0.0193908	0.0515358	0.0503439	0	0
ACSS1	43.9414	33.7633	22.0013	5.98962	34.6066	34.2137	24.9841	6.27403	15.8863	48.9997	13.9865	6.10283	7.1758	7.67014	15.7628	21.8237	28.3026	20.0659	47.6703	13.9245	8.35563	14.7105	22.4962	16.3912	11.2567	4.24658	46.6915	25.0461	7.4429	28.6416
ACSS2	7.73568	47.0542	92.6763	13.6822	55.7886	48.8221	32.3087	11.2096	44.1536	15.6457	51.0588	44.0417	45.5663	27.0646	28.7128	40.118	22.052	35.1419	32.06	47.0132	25.8284	54.5488	22.104	42.8582	32.3271	26.449	35.4566	29.6022	41.1278	29.8132
ACSS3	37.4534	37.0324	46.1308	30.8289	1.02194	111.33	73.9237	24.3433	22.9531	40.2289	38.5513	81.5841	40.2084	46.0427	26.6694	22.9893	27.0488	6.58247	7.47879	36.6495	17.7689	8.45356	36.9521	4.83701	8.436	5.70089	8.70955	4.35475	18.9372	13.7101
ACTA1	0	0.803888	0.138199	0	0.0232259	0.38192	0.62711	0.585577	0	0.104166	0.675211	0.154223	0.310951	0.416817	1.40645	1.39231	0.221258	4.7321	0.242455	4.49347	2.87688	0.166409	0.196667	0.321396	1.88951	24.4518	0.206143	1.39553	0.659886	0.349483
ACTA2	84.7295	351.942	105.778	35.9377	22.5291	384.307	374.359	31.8721	164.629	102.979	272.239	72.3086	132.585	198.547	567.142	224.712	143.965	73.7874	55.205	459.855	522.428	231.774	171.257	34.6144	239.685	85.0286	245.079	212.854	187.5	286.99
ACTA2-AS1	0.521761	4.44818	0.829194	0	4.15743	1.14576	1.75591	1.92404	4.12704	2.04165	1.41473	0.528765	1.41124	1.00807	1.35337	0.906621	1.53037	1.16786	1.41743	1.79484	0.549991	1.89706	1.73694	0.208907	0.157437	1.22162	0.309215	0.176204	0.705924	1.44579
ACTB	732.901	3149.74	1530.45	626.123	1847.31	2125.07	3039.27	403.046	2347.75	2801.2	2111.52	1030.85	2248.25	2655.68	3556.75	1469.32	1253.48	2325.44	2415.15	3980.29	4379.56	3670.06	4151.31	1194.93	2512.45	3523.76	2202.3	2939.96	2872.12	2392.1
ACTBL2	0	0.107185	0.0829194	0	0.0464518	0	0	0	0.169604	0.0624996	0.0643058	0	0.0478386	0.0438293	0.185757	0	0.0184382	0.515678	0	0.028949	0.042307	0.732198	2.04511	0	0	0.445988	0	0.025172	0.0306924	0
ACTBP1	0	0.0916432	0	0	0	0	0	0	0.0565347	0.0208332	0.0643058	0	0	0.0637717	0.0286597	0	0	0	0	0.028949	0	0	0.0840457	0.011731	0.0270267	0	0	0.0196341	0	0
ACTBP11	0	0	0.110559	0	0.0464518	0.0318267	0	0.66923	0.113069	0.0208332	0.0643058	0.0220319	0.0478386	0.28511	0.162405	0.0323793	0.0184382	0.045501	0.0746014	0.028949	0.084614	0.133127	0.0840457	0.0160698	0.31225	0.0934636	0.0517935	0.100688	0.0306924	0.0249274
ACTBP12	0	0	0	0	0	0	0	0	0	0	0	0	0	0	0	0	0.0184382	0	0	0	0	0	0	0	0	0	0	0	0	0
ACTBP13	0	0	0	0	0	0	0	0	0	0.0208332	0	0	0	0	0	0	0	0	0	0	0	0	0	0	0	0	0	0	0	0
ACTBP14	0	0	0	0	0.0232259	0	0.0250844	0	0	0	0.22507	0	0	0	0.0530735	0.0323793	0.0184382	0.0910019	0.0932518	0	0.042307	0	0	0.0482094	0.0131197	0.0387816	0.103072	0.0503439	0.0460385	0
ACTBP2	0.456881	0.97324	0.304038	0.234887	0.585525	0.154678	0.100588	0.0836538	2.23765	0.437706	0.773599	0.0887885	0.287032	0.993173	0.474742	0.386933	0.129436	0.351267	0.298219	0.827653	0.76343	0.36743	0.813562	0.11281	0.630798	0.466155	0.593435	0.617468	0.168808	0.29888
ACTBP7	0	0	0.193479	0	0	0.0318267	0.978291	0	0	0.166666	0.160764	0.0220319	0	0.131488	0.265368	0.712345	0.0921908	0.015167	0.0186504	0.463185	0.105767	0.232972	0.0840457	0.401745	0.0262395	0.0775632	0	0.352407	0.0306924	0
ACTBP8	0	0.64311	0.193479	0	0	0	0.0250844	0	0	1.02083	0	0	0	0	0	0	0	0	0	0	0.0211535	0	0	0	0.0288634	0	0.0257679	0	0	0
ACTBP9	0	0.0535925	0	0.176165	0	0.0318267	0	0	0	0	0	0.242351	0.0478386	0.065744	0	0	0.0184382	0	0.0363682	0	0	0.0332817	0.0280152	0	0.0131197	0.0387816	0	0	0.0306924	0.0249274
ACTC1	0	0.535925	0.0276398	0	0.0232259	0	0.501688	0.0836538	0.0565347	0.687496	0	0.0660956	0.0239193	0.065744	0.212294	0.161897	2.10195	1.3802	0.0559511	0	0.253842	0.0998452	0.336183	0.369606	0.0655987	18.7509	1.49454	0.176204	0.0306924	0.0997098
ACTG1	1137.59	1077.83	1299.81	744.583	1517.57	847.556	1609.93	277.772	1109.3	744.433	1085	352.183	1112.6	1060.1	1285.06	1439.43	1111.49	1726.61	514.298	1227.71	1396.54	710.287	1406.9	421.861	1067.95	1606.8	1368.17	1601.07	1339.29	806.869
ACTG1P1	0.0226853	0.589518	0.552796	0.0587217	1.23097	0.541054	0.677279	0	0.156036	0.374998	0.450141	0.0881275	0.382709	0	0.371515	1.23041	1.18004	0.591512	0.52221	0.60793	0.507684	0.232972	0.420228	0.610653	0.157437	0.193908	0.231911	0.881019	0.613847	0.847533
ACTG1P10	0	0	0	0	0	0	0	0	0	0.0208332	0.0643058	0.0881275	0	0.0438293	0.0265368	0	0.0184382	0.030334	0.0373007	0.173694	0	0	0	0	0.0131197	0	0	0.0503439	0.0300785	0
ACTG1P11	0	0	0.0138199	0	0	0	0	0.0418269	0	0	0	0	0	0	0	0	0	0	0.00932518	0	0	0	0.0280152	0	0	0	0	0	0.00767309	0
ACTG1P12	0	0.107185	0	0	0.464518	0.19096	0	0	0	0.0416664	0.0643058	0	0	0	0	0	0	0.030334	0	0.0578981	0.0211535	0.0332817	0	0	0	0	0	0	0.782655	0
ACTG1P14	1.15695	1.82215	2.18354	0.234887	4.76131	2.35517	1.83116	1.25481	0.848021	3.27081	2.21855	2.18116	1.72219	0.350854	1.85757	1.16566	2.45965	1.7897	2.46185	1.70799	1.60767	3.96053	1.26069	1.52663	2.66331	1.80334	1.13379	0.981706	1.61135	1.9942
ACTG1P15	0	0	0	0	0	0	0	0	0	0	0	0	0	0.131488	0.106147	0	0	0	0.00484909	0.028949	0.0634605	0	0	0	0.0262395	0	0	0	0	0
ACTG1P16	0	0	0	0	0.0232259	0.0318267	0.0501688	0	0	0	0	0	0	0.0219147	0	0	0	0.015167	0	0	0	0.0332817	0	0	0	0	0	0.0503439	0	0
ACTG1P17	0.136112	0.0535925	0.138199	0	0.185807	0.0636534	0.476603	0	0	0.124999	0.128612	0.0440638	0.0478386	0.32872	0.212294	0.259035	0.645336	0.106169	0.0559511	0.0868471	0.126921	0.166409	0.280152	0.449955	0.0262395	0.174517	0.206143	0.427923	0.138116	0.0498549
ACTG1P19	0.0907411	0	0.0829194	0	0	0	0	0	0	0	0	0	0	0	0	0	0	0	0.0559511	0	0	0	0	0	0.0918382	0	0	0	0	0
ACTG1P2	0	0	0.0138199	0	0	0	0	0.0418269	0	0	0	0	0	0	0	0	0	0	0.00932518	0	0	0	0.0280152	0	0	0	0	0	0.00767309	0
ACTG1P20	0.136792	1.55418	1.10559	0	0.278711	0.986627	0.376266	0.585577	0.508813	0.374998	0.578752	0.0881275	0.454467	0.131488	0.212294	0.259035	1.27223	0.606679	0.447608	0.665828	0.528837	1.03173	0.280152	1.14096	0.629748	0.368425	0.257679	0.881019	0.352962	0.324057
ACTG1P21	0	0	0	0	0	0	0	0	0	0	0	0	0	0	0.0265368	0	0	0	0	0	0.042307	0	0	0	0	0	0	0	0.52177	0
ACTG1P23	0	0	0	0	0	0	0	0	0	0	0	0	0	0	0	0	0	0	0	0	0	0	0.0280152	0	0	0	0	0	0	0
ACTG1P24	0.0226853	0	0.0276398	0	0.0464518	0	0.100338	0	0	0.354165	0.0643058	0.132191	0.071758	0.0219147	0.0265368	0	0.129067	0.030334	0.0186504	0.0868471	0	0.0332817	0.140076	0.112489	0.0131197	0.0193908	0.0257679	0	0.0153462	0.0747823
ACTG1P25	0	0	0	0	0.162581	0.159133	0	0	0	0.0416664	0.0321529	0.0220319	0.167435	0.0219147	0.106147	0.0323793	0.295011	0.045501	0.0746014	0.144745	0.042307	0	0.0280152	0.305326	0.0787185	0.0387816	0.0773037	0.100688	0.291577	0.0249274
ACTG1P3	0.0453705	0.64311	0.110559	0	0.301937	0.222787	0.100338	0	0.0565347	0.0624996	0.0964587	0.110159	0.071758	0.065744	0.0796103	0.0647586	0.110629	0.136503	0.223804	0.28949	0	0.166409	0.168091	0.192838	0.0262395	0.0387816	0.103072	0.201376	0.184154	0.0249274
ACTG1P4	0.0907411	0	0	0	0.0634067	0.0372372	0.0963241	0	0.113069	0	0.270406	0.153562	0	0	0	0.0239607	0	0.0778066	0	0	0.0291918	0.232972	0	0.0684574	0	0.0903611	0.00644198	0	0	0
ACTG1P9	0	0	0	0	0	0	0	0	0.0135683	0	0	0	0	0.0219147	0.0265368	0.0323793	0	0.015167	0	0.028949	0.042307	0	0	0	0	0	0	0	0	0
ACTG2	0.272223	22.0265	1.05031	1.17443	1.39355	20.7192	12.8181	13.7192	28.6631	7.89579	37.1688	1.87271	2.17666	2.58593	6.66072	10.1023	2.96854	13.8323	0.205154	28.2253	18.6574	5.35836	3.83809	1.0124	8.6328	7.52363	15.5896	10.1946	3.80585	4.811
ACTL10	0.43102	0.589518	0.773915	0.176165	0.39484	0.254613	0.40135	0	0	0.416664	0.192917	0.0881275	0.191355	0.0438293	0.875713	0.48569	0.387202	0.318507	0.839266	0.376337	0.296149	0.56579	0.224122	0.401745	0.327994	0.0193908	0.412287	0.100688	0.0920771	0.373912
ACTL6A	37.7256	36.9788	62.466	18.4386	84.4261	26.8935	40.7621	18.4038	41.7792	105.499	45.4964	21.1286	40.5672	106.242	51.9059	46.7557	38.757	66.4617	52.5567	42.6709	62.3394	60.4396	79.3952	64.7131	43.5707	65.7348	47.1553	75.4907	87.0742	55.2642
ACTL6B	0	0	0.248758	0	0	0.0636534	0.0752532	0	0	0.0208332	0	0	0	0	0	0	0	0.030334	0	0	0	0.0332817	0	6.13867	5.35286	0	0.0515358	0	19.6431	0
ACTL7B	0	0	0.0276398	0	0	0.0318267	0.0752532	0	0	0	0	0	0	0.0876587	0.0530735	0	0.110629	0.0758349	0	0	0	0.133127	0	0	0	0	0	0.0503439	0.0153462	0.0249274
ACTL8	0	0	0	0	0	0.0318267	0.0752532	0	0	0	0	0	0.0478386	0.0876587	0.132684	0	0	0.045501	0	0.0578981	0.296149	0	0	0	0	0.0581724	0	0.025172	0	0.0747823
ACTN1	61.6867	200.676	105.073	50.2071	80.2559	196.812	215.755	167.391	138.999	104.949	207.535	85.7287	104.26	225.91	279.502	157.314	101.015	130.605	126.327	259.321	227.23	280.341	153.823	96.0039	324.442	322.011	132.038	165.163	170.072	193.83
ACTN2	1.67871	0.42874	0.884474	0	3.73937	0.732014	3.2108	0	0.0565347	2.24999	1.89702	2.37944	1.14813	0.767014	0.344978	0.518069	1.12473	1.6987	17.5686	2.31592	0.719219	2.03019	2.2132	0.80349	0.918382	36.5904	1.13379	13.0139	21.5307	0.947243
ACTN3	0	0.107185	0	0	0.0696777	0.0636534	0.376266	0	0.339208	0.124999	0.321529	0.0220319	0.0239193	0	0.318441	0.0323793	0.460954	0.045501	0.130552	0.550032	0.126921	0.133127	0.0560305	0.0642792	0.0393592	0.135736	0.0773037	0.0755159	0.1995	0.124637
ACTN4	443.052	540.373	1121.65	97.5362	374.603	562.313	1193.69	50.6105	427.56	427.098	655.391	291.878	461.846	474.941	766.414	454.21	545.879	1047.1	791.121	826.862	767.33	805.117	545.209	650.918	581.833	848.186	964.387	797.539	704.494	508.314
ACTN4P1	0.113653	0.160778	0.417085	0.118031	0.162581	0.477718	0.250844	0	0.680113	0.229374	0.386478	0.0660956	0.143516	0.52661	0.348428	0.291738	0.167603	0.364311	0.242641	0.234777	0.317514	0.267585	0.145119	0.177089	0.406975	0.213493	0.361008	0.510236	0.0767309	0.0999591
ACTR10	26.451	35.9606	64.5666	45.0396	96.2249	34.882	31.9575	28.024	63.6581	45.3956	50.0942	29.7651	29.5643	42.5583	49.7564	60.4198	35.2169	56.2544	41.4224	39.3707	40.9955	25.6269	35.7754	50.6199	54.8274	38.7428	57.3594	62.8292	64.3619	45.7917
ACTR1A	15.2445	50.0018	26.5619	11.7443	28.6143	26.257	41.6401	20.1606	31.6595	44.2289	29.0662	20.1812	37.1706	29.2999	40.7339	46.1405	32.0271	38.1146	38.6808	40.5576	45.755	37.442	68.105	43.4206	25.8853	37.812	41.8986	27.3367	36.5239	34.001
ACTR1AP1	0.0226853	0	0	0	0.0232259	0	0	0.0836538	0.0565347	0.0416664	0	0	0	0	0	0	0	0	0	0	0	0	0	0	0	0	0	0	0.0153462	0
ACTR1B	12.0005	33.0666	23.0792	6.63555	12.8207	21.9604	26.2634	4.76827	16.5081	25.7498	26.9441	16.1714	20.3075	14.5075	22.9808	21.8884	24.3753	19.1559	26.1291	27.7621	23.7342	22.7647	25.6339	22.4977	21.6082	22.5127	18.5014	26.5061	32.0735	23.0579
ACTR2	183.597	154.555	163.346	119.322	324.993	174.256	200.27	46.4279	228.849	257.424	185.1	107.737	210.845	185.848	233.9	186.696	190.295	216.293	230.867	180.404	255.233	213.001	357.649	139.595	230.314	230.412	227.526	230.819	283.479	185.754
ACTR3	214.852	180.66	153.539	148.331	222.202	152.004	188.735	89.2586	248.979	181.624	171.6	95.6845	162.938	215.553	238.804	154.19	187.387	192.424	229.716	186.49	267.105	252.142	360.528	109.998	240.603	226.426	181.02	184.259	269.847	130.769
ACTR3B	14.6978	8.70986	11.0521	6.41359	16.0997	15.4538	14.2096	7.3699	5.42281	17.5528	15.9877	9.3153	10.9503	18.3106	10.7952	9.41331	14.0021	16.7794	7.74475	21.4776	8.67674	8.9215	5.74957	37.1294	11.3776	12.0008	7.0921	18.0772	24.6105	19.2732
ACTR3BP2	0	0	0	0	0	0	0	0	0	0	0	0	0	0	0	0	0	0	0	0	0	0	0	0	0.0131197	0	0	0	0	0
ACTR3BP7	0	0	0	0	0	0	0	0	0	0.0208332	0	0	0	0	0	0	0	0.015167	0	0	0	0	0	0	0	0	0	0	0	0
ACTR3C	2.22543	7.5887	9.05895	3.38237	8.10375	8.83731	6.05939	1.52835	3.51477	22.1755	10.4243	13.9869	6.93732	2.27233	5.21925	2.74318	20.1693	4.75819	10.4408	9.79983	3.65236	7.18353	3.61761	9.96553	12.6163	6.06292	2.88446	7.77335	11.1046	6.99664
ACTR3P2	0	0.107185	0	0	0	0.0318267	0	0	0.169604	0.0208332	0	0.0220319	0	0	0.0265368	0	0.0184382	0.030334	0.0186504	0	0	0	0	0	0	0	0.0257679	0.025172	0	0
ACTR5	11.2973	12.4335	12.4656	3.5233	16.9781	10.9484	9.90834	6.94327	6.33189	10.3333	10.8677	6.19096	10.2136	6.07036	8.22639	7.25297	12.538	15.986	9.86604	18.2958	10.7883	10.75	9.46915	21.0354	11.4535	8.33804	10.3587	13.6935	14.7784	12.5634
ACTR6	41.6728	24.7597	19.2097	12.8601	28.173	18.2049	20.5692	13.1336	10.7981	34.5415	20.1277	14.3648	24.1346	33.5514	21.1763	22.8598	24.7993	25.526	22.082	15.7193	27.8803	13.346	31.9093	24.2815	26.7118	31.5294	27.5459	27.0599	23.2034	11.8904
ACTR8	8.75651	20.9011	15.5888	3.46458	13.0297	20.4009	20.7699	4.01538	13.1161	15.9582	19.2596	12.1616	16.9827	17.0715	12.2334	28.5586	20.8351	17.7605	10.9105	16.0088	16.7324	12.6471	16.0247	23.8315	17.9741	22.4158	20.0732	24.744	12.369	19.4683
ACTRT1	0	0	0	0	0	0	0.0501688	0	0	0.312498	0.0643058	0	0	0	0	0	0	0.015167	0	0	0	0	0	0	0	0	0.0257679	0	0	0
ACTRT3	0	0.803888	0.469877	0.176165	0.998713	0.57288	0.200675	0	0.282674	2.31249	0.610905	0.374542	0.574064	0.438293	0.557272	0.259035	0.184382	0.242672	0.578161	0.521083	0.190381	0.665635	0.64435	0.192838	0.695347	0.523551	0.360751	0.25172	0.598501	0.19942
ACVR1	29.2413	39.9264	28.3861	7.75127	35.0014	45.6076	30.7535	12.799	33.5251	15.1874	34.0499	28.9279	29.8992	35.3703	43.6795	30.4042	31.6215	25.2379	42.5228	35.1152	33.761	28.8886	32.3856	25.5349	30.3066	37.4436	24.2476	20.9934	29.7255	23.4069
ACVR1B	18.7834	26.9034	71.8635	18.5561	11.311	28.8986	21.5224	16.1452	43.0795	35.9373	27.0084	18.4627	21.0729	15.0554	19.133	29.8861	36.4154	33.5949	31.3885	22.8118	28.5361	25.6935	38.2968	34.2126	33.1274	22.6097	24.428	22.3275	22.0064	27.2706
ACVR1C	1.13426	3.96585	2.5705	0	0.301937	1.52768	0.451519	0	1.35683	0.687496	12.4753	2.46757	1.53084	0.372549	0.291904	0.679966	1.32755	0.227505	0.354357	1.30271	0.465377	0.798762	1.23267	1.382	0.865903	0.620505	0.412287	0.427923	0.813347	0.448694
ACVR2A	17.9214	18.2215	34.0522	9.57164	48.9834	52.1003	28.1196	14.0538	22.3878	10.7916	35.0788	22.9132	21.5513	20.3368	41.3973	18.3915	21.2776	31.7445	13.5961	34.1888	30.3341	24.5619	23.3367	28.4918	33.1274	22.6097	18.5271	31.2636	21.3158	14.3582
ACVR2B	3.44816	15.5418	30.7907	3.05353	11.4736	19.6052	21.7482	5.18654	18.8826	17.3124	14.9833	19.344	19.2311	7.67014	13.1888	18.2619	26.3113	20.1721	21.5971	18.2668	22.9515	18.4048	4.76259	21.9996	13.3559	18.2273	15.8215	25.9271	45.1485	32.0068
ACVR2B-AS1	0	0	0	0	0.0696777	0	0	0	0	0	0	0	0	0	0	0	0	0	0	0	0.0634605	0	0	0	0	0	0.0257679	0	0.0306924	0.0249274
ACVRL1	12.1366	29.7438	18.9333	13.3886	5.22583	36.6962	39.5079	0.836538	50.2029	20.9999	31.124	10.4211	14.3277	9.13842	27.8901	11.3328	9.73535	27.9679	9.51168	29.4412	27.9861	34.9458	18.378	11.7792	14.4842	15.8811	22.8304	14.046	13.3972	13.2863
ACY1	12.086	22.4638	76.7361	26.2985	11.554	18.3599	30.0965	3.42981	23.9329	19.4297	17.6063	75.2063	48.2441	14.7087	13.7837	24.9823	14.3908	22.4734	16.3487	21.871	20.488	9.90564	6.8853	39.8412	19.835	25.0453	17.1542	29.5514	27.9056	22.3569
ACY3	0	0.64311	2.7087	0	0.534196	0.732014	0.125422	0	0.0565347	2.70832	0.0643058	4.58263	2.43977	0	0.238831	0.194276	0.0368763	0	2.4805	1.01322	0.0211535	0.266254	1.62488	0	0.104958	0.116345	0	0.100688	0.368308	0.797678
ACYP1	3.99261	10.9865	6.88231	2.46631	5.99228	4.71035	5.39314	4.26634	5.65347	11.8749	5.14446	2.40147	3.5879	2.93657	3.92744	6.50824	4.25922	4.92927	4.47608	3.35809	6.55758	6.09056	5.09877	14.5271	3.67353	5.09978	4.53515	11.3526	5.18701	7.27881
ACYP2	2.54075	3.32274	2.73634	2.52503	5.36518	2.10056	3.23589	1.0875	1.97872	3.14581	2.2507	4.51654	3.10951	2.9804	1.32684	2.9789	2.26789	1.59253	2.05154	2.28697	1.43844	2.13003	5.09877	2.16942	2.37467	2.57898	2.34488	2.29065	2.76231	1.74492
ADA	3.67501	7.82451	3.04038	0.880826	18.0001	8.81599	6.72262	1.42211	6.61457	10.7499	7.10579	3.45901	6.64957	6.24568	5.9177	3.14079	4.27765	7.35599	2.57375	10.5664	7.63641	10.4172	11.01	2.58724	6.97971	6.28262	3.58174	8.38226	3.8212	1.59536
ADA2	1.56528	29.7974	16.418	9.21931	19.3472	32.6542	29.3989	3.2625	24.5361	19.1666	14.501	21.3489	42.7677	16.2388	12.5784	11.1061	20.8351	18.3369	4.86774	13.4034	22.4862	45.0968	60.9611	2.89257	7.33394	15.532	10.5648	8.7095	23.7098	11.4417
ADAD1	0	0	25.014	0	0.0232259	0.0636534	0.0250844	0	0	0.312498	0	0	0	0	0.0796103	0	0	0	0.0186504	0	0	0	0.112061	0	0	0.0193908	0	0.0755159	0	0.0747823
ADAD2	0	0.0535925	0	0	0	0.732014	0.0501688	0	0.508813	0.249998	0.192917	0.176255	0.071758	0.0219147	0.398051	0.194276	0.110629	0.318507	0	0.231592	0.0211535	0.232972	0.140076	0.0642792	0.0131197	0.116345	0.334983	0.0755159	0.0153462	0.0997098
ADAL	8.86994	7.39577	4.58821	2.58376	1.90452	7.32014	14.6242	1.33846	7.01031	4.52081	8.3276	7.24849	7.48675	7.97694	5.89116	10.0376	5.93709	7.38632	7.36689	7.06356	7.40372	6.85604	24.6254	22.337	14.2218	10.4904	8.24573	13.8697	12.2156	9.64692
ADAM10	99.3842	119.243	81.3992	49.8547	125.071	107.479	134.954	50.1086	91.134	172.707	140.09	110.005	139.785	134.972	105.855	124.434	140.997	86.3153	131	89.0762	127.809	181.985	276.65	48.9004	124.795	126.389	150.768	138.244	224.1	117.707
ADAM11	0.0453705	1.33981	0.442237	0.117443	0.627099	1.20941	2.30776	2.09134	1.80911	5.3958	2.1864	1.82865	1.38732	0.262976	1.32684	1.1009	2.21258	1.00102	0.615462	2.63436	0.528837	0.532508	0.476259	0.433885	0.747826	1.24101	1.39147	1.96341	0.644539	0.373912
ADAM12	51.3368	114.206	11.3047	22.373	6.27099	154.137	23.8553	27.3548	110.808	40.2706	125.493	6.58753	11.7922	210.753	262.369	71.3964	50.7972	30.2126	4.84909	193.032	165.611	112.692	87.0994	9.27228	134.74	129.24	31.1534	40.1493	19.858	10.3698
ADAM15	71.0956	360.517	87.7837	55.6095	143.095	212.157	155.743	15.6433	169.491	132.391	109.154	50.7337	95.4142	89.8063	99.831	66.5204	67.2698	148.436	309.482	178.055	111.162	184.68	112.088	93.3656	90.38	126.56	99.9022	58.3957	132.143	171.596
ADAM17	34.3909	41.695	33.0572	33.3539	93.67	49.0131	46.7322	22.5029	38.6698	97.3327	56.782	24.6096	44.179	43.5664	54.2677	52.0659	41.6149	39.328	45.5069	47.158	56.9029	64.8661	68.5813	49.9932	56.8741	59.5103	40.7391	52.3828	55.0007	44.3459
ADAM18	0	0	0.110559	0	0.696777	0	0	0	0	0	0	0.0440638	0	0	0	0	0.0368763	0.030334	0	0.028949	0.042307	0	0	0.080349	0.223036	0	0.0257679	0.0503439	0.0153462	0.0747823
ADAM19	10.0269	41.8558	11.2494	11.2158	13.2852	29.0896	30.7535	7.19423	22.2182	97.9994	22.925	22.5606	26.7179	28.2042	38.3456	9.32524	22.0705	14.985	8.31806	39.3417	37.4205	28.7554	31.4611	4.37099	32.3664	36.1832	14.7135	13.618	17.1263	11.2423
ADAM1A	12.4912	21.5517	14.698	8.83703	19.7109	33.481	22.5363	0.986278	6.29401	43.6735	28.1251	10.3832	14.956	4.64109	26.3961	13.8535	25.2507	22.1241	21.6286	22.1955	18.833	26.478	7.28396	34.1136	21.1667	15.018	16.8151	22.1722	16.0469	15.5722
ADAM2	0.0453705	0	0.0276398	0	0	0.222787	0	0	0	0	0	2.31335	0	0	0	0	0	0	0	0	0	0	0	0.080349	0	0	0	2.89478	0	0
ADAM20	7.25929	11.8975	5.6938	10.8635	6.78196	12.8898	11.3131	8.95096	7.63219	2.18749	9.32434	8.81275	4.54467	11.1546	12.4192	15.0888	5.54989	16.896	13.4656	9.35054	7.08642	7.48839	4.56648	18.2392	9.64302	7.32972	9.12184	11.1512	5.38651	13.8846
ADAM20P1	2.81297	1.28622	1.05031	0.998269	2.27614	2.10056	2.7342	2.67692	0.339208	0.395831	1.7041	0.991435	0.526225	1.4902	1.88411	2.00752	0.811279	3.09391	2.5178	2.46067	0.867293	1.76393	0.504274	3.66392	1.39069	1.20223	1.57184	1.66135	0.798001	2.01912
ADAM21	0	0.107185	0.0829194	0	0	0	0.113883	0	0	0.270832	0.289376	0.330478	0.287032	0.065744	0.106147	0	0.0921908	0.142873	0.461223	0.318439	0.211535	0.232972	0.629222	0.362856	0	0.0387816	0.1577	0.302064	0.642084	0.366184
ADAM21P1	0	0	0.0276398	0	0	0	0.136961	0	0	0.124999	0	0	0.0239193	0	0.0265368	0	0	0.0239638	0.079637	0.028949	0.0634605	0.19969	0.23925	0.199587	0	0	0.0484437	0	0.0791863	0.032655
ADAM22	10.6848	5.57362	24.5441	13.6822	0.487744	27.5619	46.7322	14.5558	53.708	54.6038	19.1953	14.8936	14.9017	2.9804	24.1219	12.887	11.6714	41.4059	24.805	18.0642	7.2768	7.85449	14.1477	82.4542	24.7307	15.8617	19.3517	25.5244	46.0846	14.1339
ADAM23	8.82457	7.50295	4.53293	1.3506	0.90581	15.5314	8.57886	1.50577	11.42	12.7499	16.7195	3.76745	8.08473	5.23761	9.84513	5.01879	10.141	5.70279	0.149203	4.66079	7.95371	7.45511	4.2303	2.97291	6.57299	11.014	1.23686	4.60647	3.192	3.04115
ADAM28	2.65418	52.0919	9.17641	22.4317	31.6337	34.2455	34.2402	13.6356	14.0206	30.9373	16.4623	15.4223	26.4069	10.4314	21.2559	19.1362	21.7386	24.8435	18.1654	21.5381	25.2996	69.7918	60.765	6.9743	14.4317	10.5292	6.69966	10.6729	14.2719	57.2833
ADAM29	0	0	0.0276398	0	0	0.38192	0	0	0	0.124999	0.385835	0	0	0.0219147	0.159221	0.259035	0.0553145	0	0	0.028949	0.084614	0.0332817	0.196107	0.0964188	0.564149	0.0581724	0	0.629299	0.0613847	0
ADAM30	0	0	0.0829194	0.411052	0	0	0.250844	0	0	0.0416664	0	0	0.0239193	0	0	0	0	0	0.0559511	0	0	0	0	0	0	0.0193908	0	0.025172	0.0153462	0.0747823
ADAM32	5.53521	4.2874	6.57827	0.587217	29.2182	3.37363	9.05547	0.920192	2.82674	2.18749	4.63002	6.41128	3.89885	1.51211	5.81155	1.58659	11.2288	2.60872	1.65988	4.80554	2.81342	3.76084	5.65908	168.894	10.0497	3.21887	2.75717	7.80331	6.50678	8.67475
ADAM33	0.81667	9.2715	0.690995	2.23143	0.0929036	69.3185	7.14905	1.42211	29.6807	1.83332	23.2144	2.20319	1.12421	2.93657	9.52669	3.39983	0.663774	5.02027	0.0746014	25.1567	5.4153	3.32817	2.9416	0.112489	3.29306	1.66761	1.03072	1.76204	0.276231	0.573331
ADAM3A	0	0	0	0	0	0	0	0	0	0	0.0643058	0	0	0	0.0530735	0	0.0737527	0	0	0	0	0	0	0	0	0	0.0515358	0.0755159	0	0
ADAM3B	0.38565	0.482333	0.0276398	0.0587217	0.0232259	0.19096	0.0752532	0.250961	0.678417	0.499997	0.289376	0.0220319	0.143516	1.24914	0.238831	0.194276	0.0921908	0.182004	0.149203	0.173694	0.105767	0.133127	0.0840457	0.883839	0.118078	0	0.154607	0.0503439	0.122769	0.0747823
ADAM8	9.48244	48.9836	3.48262	2.64248	7.47874	3.50093	12.1408	3.51346	10.0632	28.729	2.28286	4.47247	6.69741	5.36909	10.3759	3.72362	5.18113	4.6866	20.907	6.33984	19.7151	23.3638	17.6496	4.00138	10.2072	10.2383	3.29829	5.13508	5.50928	11.666
ADAM9	154.146	388.063	621.011	345.225	193.216	267.312	266.647	138.28	476.475	200.645	230.118	458.858	786.85	293.81	308.835	270.011	501.223	280.953	239.377	169.844	254.223	489.175	427.568	716.906	815.943	352.641	219.027	413.475	292.974	350.33
ADAMDEC1	0.0226853	4.44818	4.00777	2.40759	10.5446	0.4774	5.84466	0	6.95377	28.104	3.31175	0.572829	10.7876	3.11188	2.54753	3.36745	3.98264	9.93438	5.89351	3.09755	5.98644	40.9365	66.7603	4.33885	3.59481	5.81724	1.21109	4.37992	3.51427	2.11883
ADAMTS1	34.2548	56.4329	12.9078	13.0949	13.262	53.7871	14.4737	19.4913	44.4363	26.354	97.9699	12.9768	16.3369	10.519	10.2963	20.0752	4.88611	16.1377	4.56934	53.7873	44.7396	32.8158	29.6681	160.328	18.8137	32.5184	46.2019	30.735	19.106	12.0649
ADAMTS10	6.03428	29.6367	10.586	3.28842	1.46323	28.8986	29.3237	8.28173	11.8158	16.1249	23.4073	13.2632	17.5807	9.02884	23.6708	6.54062	17.9772	15.0608	42.3363	25.3594	14.7863	24.1293	11.01	5.62443	11.5585	6.43774	7.6273	7.97951	20.2263	10.3947
ADAMTS12	44.7127	41.427	45.1911	5.22623	3.11227	84.1497	115.489	5.68846	63.9973	22.2082	60.769	36.0221	62.0467	101.29	160.362	35.8439	61.1594	39.419	8.80297	129.257	106.719	67.4288	45.6648	16.5198	112.213	43.0863	13.7085	34.0828	102.282	62.0693
ADAMTS13	11.5922	20.5795	39.1656	10.7461	5.7368	13.0808	26.3888	5.27019	14.1337	31.9373	33.7927	85.6159	52.5029	8.94119	31.1011	19.7514	23.3058	11.9213	19.6575	21.1907	20.4766	25.2941	4.45442	73.3426	12.2538	15.2799	22.1089	41.2568	43.5678	19.1443
ADAMTS14	11.0477	18.8646	5.61088	0.704661	1.71872	13.1126	7.19922	2.59327	12.155	24.8123	14.6939	3.54713	2.65504	18.9124	17.6204	4.40359	13.0173	6.3853	15.7968	24.3461	13.2421	18.3715	5.37892	7.21534	31.1069	11.0915	8.03959	8.60881	3.14597	2.99129
ADAMTS15	0.975467	9.86102	39.746	12.5664	0.766454	11.0439	0.426435	0.836538	20.9744	5.81246	57.4251	1.23379	10.0461	24.2595	9.65938	34.3221	6.32429	89.106	13.5588	17.3694	8.1441	10.4837	6.55556	67.6217	6.69107	215.451	27.4171	3.02064	3.86724	13.735
ADAMTS16	8.05327	24.9741	1.18851	0.528496	0.209033	4.51939	13.8717	5.52115	2.26139	2.58332	21.1888	1.29988	1.21989	25.18	62.2021	7.64152	17.4425	4.00408	40.9562	30.2517	11.0844	16.541	15.2403	0.257117	30.2017	13.6899	1.00495	1.86272	6.56816	3.76404
ADAMTS17	0.657873	12.0583	10.8901	5.98962	10.8929	15.8815	4.0135	0.920192	3.16595	24.6665	5.98044	20.9523	6.17119	6.22377	6.7138	3.5941	6.56399	4.85344	11.5259	8.53996	4.08262	3.96053	5.09877	32.1235	13.6314	6.59287	4.97321	24.9706	14.2719	8.74953
ADAMTS18	0.499076	0.911073	0.690995	11.7443	0.255485	10.1845	4.41485	0.0836538	1.69604	2.49998	6.55919	1.25582	0.645822	0.372549	12.0742	4.92166	170.498	4.71693	4.40148	5.9056	2.17881	3.22833	1.09259	0.128558	1.70557	2.36568	1.08225	0.704815	12.1695	0.548404
ADAMTS19	3.67501	1.76855	11.9404	6.04834	0.0232259	3.62824	7.80125	3.42981	1.92218	6.12496	3.8262	0.727052	4.68819	0	28.8189	1.26279	0.921908	0.379175	9.26922	5.64506	1.88266	0.133127	10.2816	8.54914	0.787185	0.445988	1.33993	0.528611	0.0460385	0.822606
ADAMTS19-AS1	0	0.267963	0.110559	0	0	0.0318267	0.0250844	0	0	0	0	0	0.0956773	0	0.0796103	0.0323793	0	0	0.0186504	0.028949	0.084614	0	0.0560305	0.208907	0.0131197	0	0.0773037	0.0503439	0	0
ADAMTS2	61.6359	98.9318	86.6231	10.2763	6.82841	91.1516	124.569	17.2327	64.8454	38.4789	87.3594	64.8398	99.3609	115.403	152.878	35.423	74.5271	52.8569	70.7408	140.171	156.451	125.805	60.8211	49.495	122.486	62.8649	76.3761	31.2384	80.0457	85.8751
ADAMTS20	0	6.27032	19.2926	8.45593	0.0696777	3.27815	0	1.42211	0	1.77082	1.86487	0.35251	0	1.90658	0.849176	0.323793	0.110629	0.65218	0	1.38955	1.96728	0	0.308168	0.080349	0	0	1.13379	0.201376	0.0767309	0
ADAMTS3	0.43102	5.25207	1.49255	0.411052	0.743229	11.5213	3.01013	1.17115	4.24011	22.479	7.84531	1.27785	1.483	1.4902	1.96372	0.679966	0.921908	2.01721	0.354357	4.28446	1.86151	1.49768	2.2132	0.369606	1.03646	1.35736	1.10802	1.30894	0.613847	2.11883
ADAMTS4	13.9968	11.8439	3.53789	2.99481	15.0504	7.06552	7.70091	5.68846	8.25407	7.60412	5.81967	0.903307	2.43977	5.04037	13.1357	4.37121	6.39804	10.7837	8.52321	16.7615	9.54023	12.0813	28.5195	6.50827	10.0891	24.6263	9.5599	13.316	19.7812	14.1089
ADAMTS5	0.975467	8.36043	8.90002	0.939548	10.1033	26.7344	2.75928	0.501923	11.1939	5.6458	17.9735	5.28765	4.18588	5.91696	17.7	3.9179	4.0564	3.2154	7.83315	18.18	12.0998	12.2477	2.85755	3.69606	5.79893	5.41003	4.63822	6.8216	4.25089	3.29042
ADAMTS6	22.5492	16.1849	2.65342	2.52503	10.2891	17.9184	15.3015	5.18654	12.3246	10.2916	23.4073	5.46391	4.11412	20.2711	28.0759	20.6256	17.8666	5.41461	26.67	26.4015	20.1804	14.3111	12.6349	4.21029	40.6843	15.6871	10.5391	8.38226	4.34297	5.85795
ADAMTS7	7.06079	12.9694	6.40856	2.34887	2.46194	10.6934	22.874	1.75673	7.35291	10.4495	5.68013	4.81154	4.78745	9.31658	16.4528	4.16884	8.62464	9.11308	13.4376	17.852	12.0008	12.1302	6.9178	4.42546	11.974	6.0063	9.94281	5.13835	6.70567	6.22688
ADAMTS7P1	0	0	0.0276398	0	0.0696777	0	0.075504	0	0.615663	0.0418747	0.0643058	0	0	0	0.153117	0.097138	0.0558676	0	0.112089	0.222908	0.042307	0.0332817	0.213756	0	0.0132509	0.0387816	0.12884	0.177462	0.0154996	0.0503534
ADAMTS7P3	0.107755	0	0	0	0	0	0.303772	0	0.266279	0.0914578	0.0376189	0.101567	0.0545361	0.10519	0.264837	0.0404741	0.0223102	0.016987	0.0837401	0.0332914	0.120152	0.0828715	0	0.362374	0.528201	0.0822169	0.0293754	0.146501	0	0.0276695
ADAMTS7P4	0	0	0.086789	0	0	0.0321449	0	0	0.0751912	0.0212499	0.134078	0	0.133231	0.0234487	0.0334363	0	0	0.015622	0	0.0717936	0	0.0675619	0.0403419	0.017034	0.0139069	0	0	0	0.0313062	0.0518491
ADAMTS8	0.204167	0.696703	0.221118	0	0	1.78229	1.05354	0	11.2504	0.604163	2.86161	0.242351	0.454467	0.197232	0.344978	0.194276	0.0553145	0.712848	0	1.62115	0.613451	0.0998452	0.364198	0.080349	0.196796	1.12467	0.180375	0.176204	0.0767309	0.398839
ADAMTS9	50.1118	76.9053	17.3854	19.7305	13.5175	114.512	34.2402	32.2904	97.9182	46.1872	56.4926	20.6879	27.1245	14.135	29.0843	24.5435	15.8384	29.1661	34.3353	56.2769	40.6993	40.2709	38.2128	35.4179	47.2573	66.8207	54.1384	71.2618	19.95	19.4185
ADAMTS9-AS1	0	0	0.0276398	0	0	0.19096	0.0501688	1.00385	0.0565347	0	0.0964587	0.0220319	0.263113	0.0219147	0.132684	0.0323793	0	0.015167	0.0186504	0.0578981	0	0.0332817	0.112061	0.0482094	0	0.0193908	0	0.0503439	0.0460385	0.0249274
ADAMTS9-AS2	0	0	0	0.117443	0	0	0.0250844	0	0	0	0	0.0220319	0	0	0	0	0	0	0	0	0	0	0	0	0	0	0	0	0	0
ADAMTSL1	9.91346	16.0242	9.59101	3.17097	3.71614	26.0024	27.1162	0.752884	42.7403	12.6249	17.3947	11.9633	15.9781	7.56056	14.9667	11.3975	11.4501	12.3459	6.88198	21.6539	16.0767	22.7314	16.0527	7.47246	25.964	16.9669	20.7432	11.9315	10.3126	7.72751
ADAMTSL2	16.1292	31.3516	50.6638	1.52676	0.975488	13.5582	99.8108	0	8.02793	6.99996	6.65565	52.5681	55.5885	11.7024	42.5915	8.15959	10.436	9.44903	21.9328	15.9509	11.9517	43.0666	8.79678	4.4192	14.6941	11.0528	21.4131	6.59505	22.2059	41.0306
ADAMTSL3	20.5302	23.2592	70.1775	9.39548	7.50196	47.3581	29.3487	6.94327	49.1287	2.74998	39.9982	98.5045	55.2297	4.09804	27.0144	6.18445	33.3178	21.7646	23.2383	19.1643	23.29	55.4807	19.7788	50.3788	29.69	17.0251	13.2447	11.4029	34.4675	10.644
ADAMTSL4	1.81482	22.7768	22.6923	8.27976	157.005	48.5039	9.45682	17.9856	67.3504	18.2082	38.7121	44.5139	20.3065	5.78547	30.4459	7.99769	6.67462	8.40297	3.22651	27.0963	27.3938	30.6089	15.149	2.3944	18.7875	15.6871	4.8186	7.02298	14.4868	10.8684
ADAMTSL4-AS1	0.499076	1.71496	0.138199	0.469774	0.348388	0.413747	0.476603	0.334615	1.18723	0.166666	1.0932	0.154223	0.334871	0.32872	0.398051	0.291414	0.442516	0.182004	1.21227	0.578981	0.338456	0.665635	0.448244	0.224977	0.275515	0.48477	0.541126	0.025172	0.153462	1.12174
ADAMTSL4-AS2	1.02084	1.82215	0.248758	0.704661	0.301937	0.827494	0.150506	2.25865	1.13069	0.0833328	0.835975	0.242351	0.239193	0.219147	0.344978	0.518069	0.110629	0.197171	0.727364	0.463185	0.190381	0.56579	0.58832	0.080349	0.104958	0.349034	0.257679	0.0755159	0.0613847	1.19652
ADAMTSL5	0.81667	1.92933	0.663355	0.117443	0.650325	0.700187	0.777616	1.17115	0.508813	0.208332	0.707364	0.220319	0.669741	1.70934	1.32684	0.388552	0.295011	0.667347	1.02577	1.12901	0.274995	0.266254	0.364198	0.964188	1.67933	3.08314	0.0257679	0.327235	0.184154	0.598259
ADAP1	0.970249	3.0462	0.551138	0.587217	0.752983	1.40897	4.83828	1.58942	0.87007	0.776662	0.513803	1.15271	0.885493	1.9217	2.06934	1.04909	2.96707	0.582109	1.89338	1.08819	1.02616	1.01909	2.09946	0.573853	1.20518	1.40137	0	0.719666	0.491691	0.480103
ADAP2	21.3015	39.7121	38.3088	50.853	53.6983	41.1519	98.0298	6.02307	44.2102	38.5831	27.2014	47.9193	56.2582	27.1084	55.1699	20.7228	38.3514	35.6576	18.1281	27.9069	50.6626	97.1494	42.219	15.9895	41.4322	14.7176	25.2526	25.3985	39.7006	47.5117
ADAR	257.251	400.658	251.992	173.405	750.614	299.043	344.835	93.6923	284.992	884.057	463.034	225.386	348.863	307.529	433.478	580.82	362.697	478.867	384.757	576.491	338.858	561.829	509.373	238.412	344.512	590.721	775.125	363.005	949.038	603.743
ADARB1	11.5468	22.9376	16.4733	3.17097	25.3162	31.1265	41.7153	6.10673	33.1859	40.9789	27.973	13.2852	19.6856	17.2688	40.3624	20.8523	17.6269	33.0185	57.3125	36.8521	32.0264	38.507	20.3951	29.0864	28.4699	22.4158	34.1167	12.6363	68.9811	27.3703
ADARB2	0	0.375148	0.165839	0.0587217	0.0696777	0.57288	0.376266	0	0.0565347	0.687496	0.0321529	0.132191	0.287032	0.197232	0.185757	0.097138	0.70065	0.015167	0.0186504	0	0.042307	0	0.476259	0.0642792	0.104958	0.0969539	0	0.0503439	0.598501	0.174492
ADARB2-AS1	0.362964	0	0	0	0	0	0.0501688	0	0	0	0	0.0440638	0	0.372549	0	0	0	0	0	0	0	0	0	0.674932	0.0131197	0	0	0	0	0
ADAT1	16.8778	22.2945	14.2069	3.17097	15.1221	24.5065	27.4988	2.59327	18.6565	36.0152	12.038	13.7038	19.2072	15.2526	16.159	23.5721	27.3622	15.5462	16.2072	19.875	14.4267	23.5968	23.2229	33.6823	32.3271	26.1388	26.484	33.0596	22.3982	20.1165
ADAT2	1.06621	3.64429	2.79162	6.40067	9.66197	6.84274	9.9585	2.92788	3.39208	11.3541	5.30523	4.60466	3.18127	1.86275	3.42324	5.01879	4.90455	5.82412	1.90234	6.19509	3.9557	6.85604	7.45205	5.14234	6.55987	3.97511	2.49949	3.39821	4.68058	2.86666
ADAT3	0.930096	2.8404	4.02961	1.52676	1.11484	3.91468	1.8871	0	0.791486	3.69727	1.24014	1.29988	1.02853	1.45645	2.8129	2.23417	1.20291	1.48212	3.25896	2.08433	1.5019	3.11916	1.09259	2.5551	1.96796	2.41978	1.23274	2.50335	2.19143	1.64521
ADCK1	1.29306	9.64665	8.9553	1.3506	8.24519	8.43407	11.3632	3.93173	5.14466	5.31247	8.19899	6.05877	4.9513	3.08997	6.89956	4.98641	5.47614	8.22051	13.3164	7.29516	6.74797	10.8498	5.8832	9.46512	7.5701	4.90587	8.55495	9.06191	8.0107	8.02664
ADCK2	15.5167	37.6755	29.2429	18.3799	51.0041	24.8566	39.6584	4.76827	22.8966	25.7082	26.076	12.5582	37.8643	21.8928	25.4753	27.911	34.3872	23.524	26.6514	40.2971	26.9919	29.5542	15.0442	34.9518	23.4188	15.9198	28.1643	31.8929	48.187	20.4405
ADCK5	5.17224	6.64547	23.0792	0.822104	9.82455	7.79754	9.40665	2.50961	7.68873	11.1666	7.65239	4.69279	7.82162	8.08651	11.0393	5.50448	13.6258	9.08502	9.47438	13.8087	18.9535	22.1324	5.07076	12.7434	6.02197	6.9419	7.49846	19.03	10.2052	5.33447
ADCY1	4.80928	14.47	24.6823	114.918	11.8684	24.1564	40.135	0.66923	35.3908	9.68744	54.1776	30.7345	15.3801	51.1708	19.2391	104.391	19.3601	18.4734	2.7789	26.1699	35.136	4.65944	4.20228	4.98164	94.7246	210.739	29.2208	91.7266	18.9065	109.756
ADCY10	1.83751	1.01826	4.83697	0	1.55613	1.55951	4.06367	0	0.565347	0.958328	2.08994	19.9609	9.42421	0.482123	0.371515	0.45331	0.719089	0.743182	0.578161	0.550032	0.296149	0.332817	0.700381	0.257117	1.04958	1.74517	0.438055	1.91307	0.982155	0.598259
ADCY10P1	0.113426	0.64311	0.414597	0.822104	0	0.57288	0.602025	2.59327	0.395743	0.604163	0.578752	0.264383	0.406628	0.32872	0.344978	0.809483	0.719089	0.45501	0.391657	0.347388	0.338456	0.399381	0.700381	0.771351	0.760945	0.407207	0.48959	0.276892	0.337616	0.348984
ADCY2	0.476391	10.3969	4.47765	7.22277	0.487744	92.4565	7.65074	40.4884	3.56169	0.833328	21.446	1.16769	1.33948	3.33103	9.65938	3.14079	7.02494	6.82514	90.9391	16.7325	10.8306	0.76548	0.840457	1.63912	2.9913	47.2166	6.67389	0.881019	29.7562	6.23186
ADCY3	15.4714	35.0495	34.605	9.98269	90.3487	71.3236	46.8075	5.18654	69.142	67.9788	43.0206	12.3819	30.2101	16.8086	28.7658	30.4366	30.7733	23.9335	18.3146	42.1208	30.2918	51.9528	24.4573	29.3917	27.5121	16.5985	27.5974	39.0921	41.2505	16.9257
ADCY4	13.9741	24.1627	9.64906	8.22104	2.5084	57.9551	28.2214	10.1221	58.0047	8.3187	30.8179	11.8084	13.3788	4.97463	12.0273	28.17	11.4331	16.5305	9.13867	25.0594	11.169	21.4231	9.66525	10.4494	10.5614	13.5348	22.0445	8.8857	7.48893	9.56815
ADCY5	15.6755	7.93169	52.2669	2.58376	0.0929036	7.92484	11.7646	11.4606	4.0705	1.16666	11.1892	9.672	38.0556	7.67014	12.4192	1.58659	6.32429	32.9882	6.06136	6.25299	1.20575	1.03173	13.0551	29.2631	25.1637	21.8146	18.991	2.71857	35.9868	9.27301
ADCY6	61.5225	139.18	103.179	41.9273	25.3162	95.1618	109.845	43.7509	54.6691	55.1455	92.4717	35.934	57.5738	53.4061	91.3395	66.9604	99.7689	105.653	131.466	78.6545	70.6527	54.9814	35.0471	82.3417	85.6457	87.2779	109.153	62.5271	65.9886	90.711
ADCY7	10.8889	57.3976	40.437	13.8583	73.4635	56.4287	75.9806	10.2058	52.4642	80.3953	50.7694	24.4113	53.651	32.9597	81.0963	18.2943	47.3308	64.2777	16.1885	75.8175	75.1795	143.944	61.3814	6.95823	39.7135	30.9477	34.0652	45.1081	26.641	17.8231
ADCY8	0	0.107185	0.138199	0	0	0.19096	0	0	0.113069	5.12497	0.353682	0	0.0478386	0.394464	0	1.29517	0.0368763	0.015167	0	0.405286	0.0634605	0	0	0.0160698	0	0.0581724	0	0.12586	0	0.0249274
ADCY9	16.8552	56.7009	57.2144	26.8358	16.9781	42.6796	58.6724	7.69615	39.6874	40.4164	39.741	66.5363	48.3649	25.2895	51.9059	37.7543	78.4175	59.4546	59.4946	43.2788	57.7279	48.3917	16.0247	88.3518	39.9628	96.4498	45.0165	24.0392	27.3929	61.5708
ADCYAP1	0.0453705	0.107185	0.0552796	0	0	0.318267	0	0	1.97872	0.0833328	0.99674	0.0660956	0.071758	0.0219147	0.106147	0.194276	0	0	0	0.752675	0.105767	0	0.0280152	0.0321396	0.0262395	0.116345	0.283447	0.100688	1.05889	0
ADCYAP1R1	0.680558	1.447	0.165839	0	0.0232259	14.7039	1.20405	0	29.2285	3.47915	3.05453	2.15912	0.0478386	0.98616	1.77796	0.97138	0.40564	2.39638	0.764664	4.45815	2.07304	0.56579	0.672366	1.7034	1.43005	1.29918	0.257679	1.58583	0.368308	0.124637
ADD1	143.62	244.543	206.912	118.089	159.748	236.727	287.442	35.8875	223.143	103.999	310.983	142.039	193.435	197.122	267.49	264.312	305.594	260.584	147.412	234.111	275.397	175.861	176.02	214.13	220.031	198.756	271.594	324.693	171.033	143.408
ADD2	4.01529	2.8404	0.221118	0	2.11356	4.32843	1.63049	0	1.75258	15.6666	3.37605	0.110159	0.430548	0.832758	1.14108	1.29517	4.27765	0.728015	0.130552	1.04217	1.12114	3.29489	0.924503	0.0321396	4.1852	2.50141	0.334983	2.97029	0.230193	0.373912
ADD3	59.8211	89.7675	60.2271	26.3661	89.5358	285.74	122.813	53.7057	141.45	116.458	191.342	66.1838	69.366	83.2538	110.526	46.3996	104.286	140.537	31.0342	136.176	126.096	108.033	158.146	37.9247	45.3681	40.74	46.6915	93.539	37.1684	34.35
ADD3-AS1	0.0226853	0	0	0	0	0	0	0	0	0.0416664	0.192917	0	0.0478386	0	0.132684	0.0647586	0	0.030334	0	0.202643	0	0	0.0280152	0	0	0	0	0	0	0
ADGB	0	0	0.0276398	0	2.83356	0.318267	8.05209	0	0.791486	0.812495	0.546599	0.220319	0.191355	0.438293	1.14108	1.35993	1.47505	0.379175	0.0746014	4.19761	1.54421	0.0332817	0.168091	0.0160698	1.53501	2.67593	0	0.0755159	0.0460385	0.0747823
ADGRA1	0	0	0.165839	0	0	0	0	0	0	0.0416664	0	0.0660956	0.0239193	0	0	0	0	0	0	0	0	0	0	0	0	0	0	0	0	0
ADGRA2	23.5246	44.4818	76.9492	9.68908	4.55228	215.658	122.688	5.77211	125.224	23.1874	91.3142	46.0466	71.16	20.3149	68.5975	25.1587	26.8275	45.1825	19.6202	114.407	62.1913	58.476	23.2526	21.7585	26.9086	26.6623	62.4872	26.053	59.2362	58.6543
ADGRA3	15.4033	26.3482	72.0724	8.24159	154.532	54.7212	59.7909	13.3846	30.1867	80.6581	68.8201	217.176	110.346	36.747	43.1464	31.8376	37.2473	38.8681	21.8923	49.1335	32.2187	33.7171	16.9694	4.28935	28.8448	19.3739	29.7346	56.0887	46.3634	21.5999
ADGRB1	4.65048	9.80743	1.76895	5.22623	17.7678	2.8644	7.22431	0.501923	3.73129	1.35416	9.16358	1.93881	4.01845	4.79931	2.91904	1.35993	5.66052	11.3146	11.6938	11.2612	3.9557	3.19505	2.85755	11.0239	7.55698	2.59837	1.2884	20.7669	8.47109	4.5368
ADGRB2	14.5413	24.1702	57.7396	74.5766	0.301937	4.71035	57.1673	2.50961	7.63219	15.1457	17.3626	2.75399	5.26225	19.8328	13.5868	46.011	25.6106	9.4187	3.18921	16.7615	5.98644	4.72601	9.30106	34.3733	27.7614	36.2414	7.44693	3.64993	31.828	36.8926
ADGRB3	0.748614	3.53711	2.8469	0.411052	0.0464518	9.70714	5.89483	0.167308	6.27536	10.7916	5.33738	10.6634	5.11873	1.51211	0.663419	1.91038	1.7885	4.27709	1.00712	3.09755	1.31152	2.19659	0.58832	2.24977	1.0627	1.14406	0.48959	1.30894	9.0389	4.86085
ADGRD1	2.42732	9.59306	9.59101	0.528496	0.650325	27.7847	12.7429	4.60096	18.4869	16.7707	42.9563	18.9034	22.9625	3.26529	13.2949	7.70628	3.6692	18.5341	10.5188	23.7093	16.7113	16.4745	11.5423	1.71947	2.59771	6.3214	6.36467	4.50578	29.2191	6.48114
ADGRD1-AS1	0	0	0	0	0	0	0	0	0	0	0	0	0	0	0	0	0	0	0	0	0	0	0	0	0	0.0193908	0	0.0503439	0.0613847	0
ADGRD2	0	0	0	0	0	11.9032	0	0.250961	0.169604	0.0208332	2.95807	0	0	0.0876587	0.0265368	0.0323793	0	0.015167	0	3.56073	0	0	0.0280152	0	0.0131197	0	0	0.025172	0	0.0249274
ADGRE1	0.0907411	0.803888	1.99007	0	7.10712	1.20941	6.84804	0	10.4024	2.83332	1.44688	5.19952	5.78848	1.62169	2.22909	1.878	0.995661	0.80385	0.895217	1.56325	1.43844	2.69582	3.22175	0.241047	0.983981	1.06649	0.592662	1.05722	1.87223	0.947243
ADGRE2	2.15034	7.71518	14.6295	5.79583	62.339	9.96621	22.1588	2.96302	24.2506	33.6304	11.9233	13.5144	17.3771	7.45866	6.84064	10.939	9.52792	28.7771	7.4773	11.1517	14.0692	35.71	24.0808	4.45551	14.987	11.457	5.40508	9.13893	12.2728	8.49378
ADGRE3	0.544446	0	0.0552796	0	0.418066	0.19096	0.200675	1.00385	5.31427	0.229165	0.289376	2.44554	0.87449	0.0438293	0.0530735	0.323793	0	0.15167	1.06307	0.28949	0.407839	0.499226	0.112061	0.146717	0.170557	0.291637	0.257679	0.12586	0.279761	0.124637
ADGRE4P	1.74677	3.5907	1.10559	0.704661	10.9858	5.2514	1.55523	0.167308	21.7659	0.812495	1.86487	4.16403	5.28617	2.80508	3.05173	2.59035	2.83948	2.80589	0.484909	1.62115	2.07304	2.56269	6.30343	0.466024	3.88345	0.465379	0.927645	1.18308	0.890078	1.49565
ADGRE5	9.28304	43.6264	29.0967	16.6359	80.3144	49.6452	84.9516	19.0379	56.9899	82.2022	73.3784	39.3181	72.5463	12.5714	29.0636	14.1549	32.548	65.4554	61.8461	54.9389	63.1775	102.276	124.876	11.3712	30.4467	48.3046	31.9326	31.7655	28.7287	32.9606
ADGRF1	0.0453705	18.811	0.165839	0	0.882584	9.29339	0.22576	1.25481	0.791486	2.93748	1.0932	0.132191	0.071758	0	2.01679	0.0647586	0.0737527	0.166837	14.0997	1.30271	0.42307	6.52322	4.51045	0	0	0.310253	0	0.025172	0	0.19942
ADGRF2	0	0	0.138199	0	0	0	0.275928	0.250961	0	0.104166	0	0	0.167435	0.0219147	0.318441	0	0.221258	0.621846	0.0186504	0.144745	0.148074	1.79721	0.0840457	0.289257	0.196796	0.0581724	0	0.025172	0.0153462	0.174492
ADGRF3	0.340279	0.107185	0.0552796	0	0.650325	0.127307	0.426435	0	0.734952	1.62499	0.385835	0.132191	0.0478386	0.065744	0.132684	0.097138	0.0737527	0.106169	0.205154	0.376337	0.126921	0.232972	0.364198	0.674932	0.144317	0.523551	0.12884	0.226548	0.276231	0.0997098
ADGRF4	0.998152	3.32274	1.52019	0	0.0232259	0.732014	0.451519	0	6.38843	0.52083	0.160764	0.0881275	0.167435	1.02999	0.769566	2.00752	0.479392	5.99096	0.746014	0.810573	0.211535	1.63081	0.196107	0.771351	0.577269	1.29918	0	2.44168	0.0920771	0.274202
ADGRF5	53.265	63.6679	43.1457	20.9637	14.3534	95.6392	123.139	9.78749	77.6222	29.4165	64.9167	39.9879	46.7144	17.8381	30.5438	46.1405	30.718	38.3725	14.4727	43.7999	39.4513	58.243	48.4383	57.5781	44.3184	32.848	81.0916	45.2592	31.4136	62.3685
ADGRF5P1	0.158797	0	0.193479	0	0.0146323	0.222787	0.250844	0	0	0.0416664	0	0	0.071758	0.175756	0.150198	0.356172	0.0553145	0.015167	0.722328	0.521083	0.211535	0.133127	0	0.433885	0.257541	0.0969539	0.0257679	0.025172	0.0306924	0.0747823
ADGRF5P2	0	0	0	0	0.0552776	0	0.0509213	0	0	0	0	0.0220319	0	0	0.0358246	0	0	0	0.0236859	0	0	0	0	0	0.0442136	0	0	0.025172	0	0
ADGRG1	89.4707	130.498	125.651	57.7235	102.264	131.858	119.377	88.0875	84.1802	106.687	129.48	61.2046	109.981	59.6298	149.375	160.051	187.866	143.707	125.61	198.822	166.732	248.615	128.926	81.7953	184.516	147.506	199.057	166.462	48.7855	77.0258
ADGRG2	0.839355	3.21555	0.193479	0.117443	0.162581	3.40545	0.0501688	0.0836538	0.508813	1.41666	1.67195	0.264383	0.287032	2.87082	0.743029	0.48569	0.958785	0.318507	0.167853	1.79484	0.951907	1.49768	0.980533	0.546373	0.813424	1.70639	1.39147	0.629299	0.230193	0.174492
ADGRG3	0	0.375148	0.414597	0	0.139355	0.66836	0.602025	0.334615	2.48753	1.02083	0.900281	2.11506	1.02853	0.0876587	0.291904	0.194276	0.0737527	0.0606679	0.951168	2.02643	0.655758	0.732198	0.532289	0.176768	0.104958	0.329643	0.231911	0.578955	0.491078	0.224347
ADGRG4	0.113426	0.803888	0.110559	0.176165	0.255485	2.19604	0	0.250961	3.22248	0.0416664	0.964587	0.330478	0.0239193	0.109573	0.0265368	0.420931	0.165944	0	0	0.578981	0.0634605	1.39783	0.448244	0.176768	0.905263	0.135736	0	0.327235	0	0
ADGRG5	0.0453705	2.51885	0.469877	0.117443	3.76259	3.43728	1.2793	0	1.80911	1.16666	1.22181	1.5202	2.24842	0.0876587	0.477662	0.48569	1.18004	0.758349	2.68565	2.14223	1.26921	2.39629	2.52137	0.0482094	0.104958	1.20223	0.180375	2.94512	0.552462	0.249274
ADGRG6	13.0213	11.4688	113.323	4.99135	196.328	25.4295	11.288	9.78749	12.8899	79.2704	12.3467	229.374	122.108	8.10843	23.3789	6.79966	19.9501	34.3684	7.75855	31.236	10.0056	44.1316	25.2697	199.764	9.22318	50.3191	11.0544	13.1146	89.1152	7.47823
ADGRG7	0	0	6.46771	0	0.418066	0	0	0.167308	0	0.187499	0	32.1225	10.5484	0	0.0530735	0.0647586	0	0	0.0746014	0.144745	0.0634605	0.0665635	0.0280152	0.160698	0	0.0193908	0.283447	0.12586	7.32013	0.124637
ADGRL1	20.5529	34.7815	62.9911	10.5699	26.6401	41.0882	79.066	3.34615	22.4443	82.3537	41.9274	7.75522	37.2663	29.278	31.9237	16.8049	57.0846	40.693	24.2641	40.326	17.9382	50.5217	5.54702	78.951	42.3243	58.8898	64.9867	51.5018	139.205	48.8827
ADGRL2	71.2771	45.5536	194.225	37.993	10.9162	189.878	324.818	25.1798	137.266	190.666	197.612	160.745	121.175	46.5687	82.7416	54.9477	39.0889	98.3731	41.2359	106.359	65.1951	179.422	49.8111	105.273	49.5402	262.9	133.684	44.7557	313.553	74.8322
ADGRL3	5.30835	12.5942	3.48262	1.64421	1.13807	27.5619	8.93004	4.76827	16.7908	28.2082	32.2815	10.1567	4.80778	3.65975	7.66912	6.37873	2.67353	31.1682	0.242455	12.0138	6.85373	9.65171	3.78206	5.31911	2.78139	2.24933	2.29334	2.5172	92.4761	5.28462
ADGRL4	28.2432	27.2786	12.7143	13.5647	6.64261	41.1519	22.5258	18.0692	43.871	11.0208	31.8957	18.4187	16.3369	10.2342	11.225	25.9358	14.1421	16.3652	7.62799	21.017	17.5151	19.3367	25.9421	15.1538	18.8924	25.2274	28.6797	14.0711	9.2384	17.3994
ADGRV1	286.084	484.905	235.187	631.259	7.29293	450.698	794.598	74.4519	416.605	104.458	260.31	43.535	70.4424	438.228	148.898	1279.89	651.568	685.214	888.036	245.661	378.5	183.382	321.615	8.37237	537.293	629.716	703.696	495.334	3.89793	1504.99
ADH1A	0.149042	2.5703	266.874	0.330603	0	0.186823	0.143232	0.136356	5.61107	0.0639579	3.21658	528.398	353.54	0.768767	0.124988	0.339659	0	0	0.13391	1.77313	0.141305	0.311517	0.572351	0.236869	0.236549	0.0550698	0.154607	0.300553	24.0433	0.919574
ADH1B	22.1476	105.306	803.783	6.07006	1.9742	127.318	19.5949	21.018	71.2745	6.55746	242.971	1672.04	1199.82	15.8206	1.12091	13.1282	1.06941	5.17073	0.694539	49.504	13.5008	23.846	13.6286	1.33669	25.7663	2.56269	0.868636	17.6458	138.753	17.9971
ADH1C	0.184431	1.34571	171.061	0	0	10.0499	2.28594	0.260163	10.291	0.107708	6.18043	318.198	170.862	0	0.0812025	0.358115	0.0368763	0.31972	0.271736	4.85533	0.53053	0.670627	0.310689	0.306612	0.053135	0.0775632	0.29092	0.40401	32.6066	0.452184
ADH4	0	0	347.045	0	0	1.01845	0	0	0.848021	0	1.25396	499.331	439.828	0	0.0265368	0.0323793	0.0184382	0.015167	0.130552	0.694777	0.0634605	0.0332817	0.0840457	0.128558	0.0262395	0.0387816	0.103072	0.201376	32.5185	1.24637
ADH5	16.8325	37.086	33.3336	8.74954	21.893	30.4263	27.7935	7.44519	28.7739	53.6893	38.7764	50.8053	45.965	30.4382	27.7309	39.8994	29.667	34.1256	15.7594	28.1964	39.3455	17.8057	33.646	32.6857	29.3619	22.3768	21.2067	54.5728	62.3667	22.0124
ADH5P2	0	0	0	0	0	0.0636534	0	0	0	0	0	0	0	0	0	0	0	0	0	0	0	0	0	0.0321396	0.0393592	0	0	0	0	0
ADH5P3	0	0	0	0	0	0.0636534	0	0	0.170735	0	0.0964587	0	0	0	0.0530735	0	0.424078	0	0	0.0868471	0.042307	0.0665635	0	0	0	0	0	0	0.0306924	0
ADH5P4	0	0.107185	0.0276398	0	0.032284	0.0375555	0.0250844	0	0.170735	0.0835412	0	0.066316	0.0550144	0.0659632	0.0530735	0.0650824	0	0.0759866	0.0561376	0.0868471	0.0211535	0.0332817	0.0605129	0.032461	0.0414584	0.0389755	0.0260256	0.0503439	0.0911563	0.0697969
ADH5P5	0	0	0.355448	0	0	0.0264161	0	0	0	0	0	0.0220319	0.0169827	0.0438293	0.0236177	0.029789	0	0.015167	0	0.028949	0	0	0.0798434	0	0.0373913	0	0.0257679	0.025172	0.000920771	0.00548404
ADH6	0	0	39.8842	0	0	0	0	0	0	0	0.0321529	72.4629	45.4228	0	0	0	0	0	0	0.028949	0.0211535	0	0	0	0	0	0	0.12586	3.16131	0.124637
ADH7	0	0	0.0552796	0	0	0	0	0	0	0	0	0.110159	0.0956773	0	0	0	0	0.030334	0	0	0	0	0	0	0	0	0	0	0	0
ADHFE1	1.11158	7.21838	26.0298	7.39894	6.0378	19.9792	7.73553	5.68846	5.72301	2.87457	13.356	68.2667	31.1709	2.94007	5.56741	11.9829	6.06855	5.18483	8.76399	10.1209	8.33596	4.37954	4.87465	21.1716	4.73623	13.7296	10.2814	1.58583	5.25714	5.44914
ADI1	5.01344	8.46762	13.7923	2.81864	7.43229	6.90639	8.02701	0.418269	5.76654	9.24994	4.01911	42.6537	27.866	1.92849	3.66207	7.38248	5.03362	2.66939	6.37842	4.66079	5.26722	3.69427	6.05129	3.87282	3.26682	4.26597	6.41621	8.48295	10.6196	2.36811
ADIG	0	0	0.165839	0	0.0232259	0.0636534	0.0752532	0	0	0	0	0.0881275	0	0.065744	0	0.0647586	0.0737527	0.030334	0.0186504	0.028949	0	0.0998452	0	0.0321396	0	0.0193908	0.12884	0.0503439	0.0306924	0.124637
ADIPOQ	11.7737	13.9341	0.138199	4.99135	0.812906	7.89302	0.125422	3.51346	5.71001	1.85416	67.5211	0	0.0239193	2.65168	0.610345	4.92166	0.516269	0.288173	0.0559511	8.48207	1.96728	7.22214	4.9587	0.0160698	6.92723	0.872586	0.0773037	6.8216	0.0306924	0.0249274
ADIPOQ-AS1	0	0	0	0	0	0	0	0	0	0	0	0	0	0	0	0	0	0	0	0.028949	0	0	0	0	0	0	0	0	0	0
ADIPOR1	45.7335	58.2551	42.4271	61.1293	32.7253	31.5402	45.5031	33.0433	38.8959	44.5831	39.2587	46.333	51.9049	27.2619	37.6557	105.589	97.667	53.4333	76.3918	31.6123	32.6398	30.7856	55.4141	32.7985	38.6114	58.7541	108.844	39.2683	52.6374	69.9963
ADIPOR2	25.2487	23.5271	57.5737	129.247	52.3744	19.7962	16.355	12.5481	21.4832	33.4373	70.7364	33.2681	32.4346	48.1684	62.2818	71.364	55.628	70.5265	24.9728	29.3254	227.019	22.2322	25.3258	28.9899	22.461	42.3495	123.016	39.1424	23.2648	29.9379
ADIRF	0.884726	9.00354	38.7192	1.99654	6.17809	15.9452	3.97588	1.33846	16.3295	1.79166	26.4249	8.01828	45.3463	18.2549	10.8801	26.9376	1.67787	22.4449	14.9111	15.7723	11.4003	3.36146	5.48846	1.58786	9.07677	15.6096	14.5331	62.5986	1.24304	32.1033
ADIRF-AS1	0.32077	1.91057	3.72972	0.0587217	3.17289	3.24664	1.02971	0.469298	3.6137	2.42332	2.54362	0.473685	0.502545	1.71701	1.45474	4.21352	1.44592	1.94683	1.29601	3.26198	1.65653	3.07457	1.27637	1.77507	1.21791	1.50259	1.93929	3.78007	0.153462	1.75988
ADK	35.4344	59.0589	81.0123	33.4127	219.113	58.211	69.5841	28.6933	50.1463	51.6039	40.4805	100.069	65.6825	74.4441	32.136	50.1556	35.5303	50.0662	72.5872	48.6923	49.0338	66.9296	52.9802	86.0729	57.7531	55.8843	35.3793	70.0787	59.6813	61.5708
ADM	0.272223	7.50295	3.34442	0.0587217	1.74194	3.21449	2.55861	1.25481	6.16229	6.54163	4.59786	1.43207	1.21989	5.8293	3.37017	3.14079	0.70065	1.5167	2.49915	8.39522	7.76333	7.98762	2.54939	3.27824	8.71151	2.71471	1.41724	5.00922	2.394	1.42086
ADM2	2.40464	0.911073	4.78169	0	3.39098	0.922974	1.35456	0	0.339208	16.4999	0.321529	0.749084	4.9513	0.482123	2.14948	0.582828	0.497831	2.09304	3.37571	0.463185	0.803833	3.29489	0.840457	2.13728	2.76827	1.62883	1.62338	1.28377	2.10243	2.59245
ADM5	0.0680558	0.42874	0.442237	1.05699	0.232259	0.732014	0.978291	0	1.52644	0.749995	0.707364	0.220319	0.406628	0.0876587	0.265368	0.420931	0.129067	0.576345	0.634112	0.868471	0.42307	1.13158	0.364198	1.49449	0.616628	0.368425	0.0515358	0.855847	0.368308	0.498549
ADNP	181.278	172.621	114.291	105.171	204.039	160.215	148.299	97.1221	141.337	225.624	166.906	79.5351	181.332	233.698	284.713	209.073	210.951	163.606	175.351	178.297	165.822	96.7167	211.207	240.854	199.643	174.401	222.764	171.245	219.65	187.454
ADNP2	18.0121	49.4659	28.6072	20.9637	78.6661	58.02	77.2599	16.7308	47.8284	54.4997	45.6571	29.9634	38.1752	30.9654	38.4783	39.1466	43.9566	38.7516	42.8399	44.3499	41.1859	49.3568	39.2774	53.3678	61.2561	42.9312	30.973	51.6529	77.9586	37.5906
ADO	1.3838	2.73322	5.88728	0.763382	2.18323	2.06873	4.46502	0	3.50515	6.24996	2.66869	1.27785	3.30087	1.92849	3.34363	1.7161	2.30477	3.64008	3.86062	3.64758	3.89224	3.66099	1.17664	3.59964	2.28284	2.03603	2.24181	5.00922	8.37901	3.01622
ADORA1	0.0226853	1.447	0.718635	0.763382	0.185807	0.891147	0.476603	0.418269	1.63951	2.04165	2.66869	0.330478	6.17119	0.109573	3.50285	18.4238	1.67787	0.849351	0.484909	4.02392	1.35382	2.19659	0.336183	0.128558	1.60061	2.28811	1.90683	3.24718	4.4197	2.2684
ADORA2A	11.4973	0.0889636	1.22748	0	0.00696777	0.632714	6.12862	0.00585577	0	0	0.213817	0	12.8497	1.80533	0.796103	0	0	13.9322	0.219701	0.314387	0	0	0.670124	0	0	1.90456	0	0	1.22125	0
ADORA2A-AS1	0	0	1.99007	0	0	0	0	0	0	0	0.0321529	2.20319	1.41124	0	0	0	0	0	0	0	0	0	0.0560305	0	0	0.0193908	0	0	0.168808	0
ADORA2B	0.521761	0.42874	0.884474	0.998269	5.04002	2.60979	1.10371	0	6.33189	3.20831	1.51119	0.264383	0.502306	0.547867	7.11185	0.809483	0.147505	1.97171	3.04001	1.5343	0.528837	6.1904	0.868472	0.482094	2.49275	0.872586	1.03072	0.352407	0.659886	1.5455
ADORA3	2.49538	4.87692	7.04815	10.2763	14.5859	4.43887	7.67582	9.53653	2.26139	4.90768	3.53682	8.26724	10.2136	6.50866	11.2781	10.4261	10.2194	4.36081	2.8908	4.34235	11.8037	7.75465	10.3937	6.57255	4.36888	1.08588	5.35973	4.45544	13.2898	12.7265
ADPGK	20.5982	30.0654	16.0034	18.791	26.9188	28.644	39.0815	16.4798	29.2285	22.5832	24.7577	16.9645	19.3986	18.9781	21.4417	26.551	23.1583	19.6716	30.4187	25.2146	26.2938	32.2833	25.2417	29.2792	25.2555	20.7481	22.5985	36.9273	24.738	17.4492
ADPGK-AS1	0.204167	0	0.110559	0	0.278711	0	0.100338	0	0.226139	0.0624996	0	0.0220319	0.0956773	0	0.0265368	0	0.0921908	0.030334	0.0373007	0	0.0211535	0.0665635	0.0560305	0.0642792	0.052479	0.135736	0.0773037	0.025172	0.0153462	0.0249274
ADPRH	1.36112	4.2874	1.82423	0.35233	4.83099	3.15084	7.5504	0.250961	3.50515	4.04164	3.98696	1.67442	3.39654	1.97232	4.16627	3.62648	2.54447	4.97477	2.18209	3.41599	5.09799	6.09056	4.56648	1.75161	2.57147	1.91969	3.73635	3.72545	6.33797	2.01912
ADPRHL1	2.67686	2.03652	1.90715	0.234887	1.11484	1.01845	2.18234	0	0.282674	1.45832	1.1575	1.63036	1.17205	1.09573	3.07826	2.75224	1.19848	1.10719	3.99118	1.38955	1.01537	1.86378	0.700381	3.95317	0.826544	2.55958	4.79283	6.72091	1.07423	3.36521
ADPRM	3.44816	13.3981	5.832	19.0846	7.52519	11.6486	11.0371	0	5.65347	13.3124	11.0284	7.46881	5.8124	5.69781	6.63419	6.11969	6.56399	6.85548	4.66259	9.92952	6.07105	6.62307	9.72128	5.41552	6.10068	5.6815	5.95239	4.83302	9.94432	7.3536
ADPRS	1.76945	3.64429	8.23666	3.40586	6.85164	6.23803	10.2595	1.92404	4.29664	13.7082	6.43058	2.90821	5.0709	4.95272	6.79341	5.53686	6.74837	6.49147	4.25228	8.62681	9.03254	9.38545	5.79915	4.98164	4.88055	8.6289	6.85426	9.3388	6.27659	5.03534
ADRA1A	0.408335	2.03652	16.5562	1.93782	0.139355	4.16929	0.602025	0.585577	0.169604	0.124999	1.38257	63.1874	22.6516	0.0876587	0.132684	0.226655	0.165944	0.682514	0.0373007	0.318439	0.148074	0.0998452	0.364198	0.321396	0.275515	0.0581724	0.412287	0.679643	2.50143	0.348984
ADRA1B	1.67871	1.01826	5.52796	0	0.116129	0.9548	1.40473	0	0.169604	0.541663	1.99348	8.10773	4.13804	0.372549	0.291904	0.679966	0.313449	0.864518	0.242455	0.405286	0.42307	0.299536	0.700381	1.8641	0.104958	0.48477	3.09215	1.05722	1.13562	0.623186
ADRA1D	0	0.0535925	0	0	0.116129	0.350093	0.150506	0	0	0.0208332	0.0964587	0.0440638	0.0478386	0.175317	1.0084	0.0647586	0	0.227505	0.0186504	0.0578981	0.0634605	0.0665635	0.0840457	0	0.0262395	0.155126	0.0515358	0.12586	0.0920771	0
ADRA2A	0.340279	7.93169	1.99007	0.587217	0.0696777	12.0623	1.95658	2.175	3.67476	1.56249	9.93525	0.616893	1.31556	2.9804	13.9849	2.0399	0.90347	4.14059	0.0932518	12.5639	6.9595	4.59288	2.74549	0.932049	2.1254	3.93633	1.67491	1.81238	0.276231	2.96637
ADRA2B	0	0.64311	0.912114	0	0.116129	0.09548	0.426435	0.920192	0	1.33333	0.900281	3.61323	1.74611	0.0876587	0.504198	0.356172	0.20282	0.136503	0.242455	0.115796	0.169228	0.0665635	0.0280152	0.964188	0.0131197	0.0775632	0.231911	0.201376	0.276231	0.274202
ADRA2C	7.75836	0.42874	20.1494	0.176165	1.04517	2.35517	4.89146	0	4.57931	0.124999	3.37605	3.15056	3.34871	0.942331	5.38696	0.420931	6.60086	3.01823	1.67853	2.31592	0.359609	0.0332817	0.504274	15.3788	0.682227	1.687	0.515358	1.76204	3.40685	0.922316
ADRB1	0.158797	1.76855	0.110559	0	0.278711	3.24632	0.0752532	0	0	0.333331	0.610905	0.286414	0.334871	0.0219147	0.265368	0.0647586	0.0184382	0.182004	0.223804	0.202643	0.359609	1.63081	0.140076	0.0642792	0.170557	0.116345	0.103072	0.0503439	0.0767309	0.0997098
ADRB2	0.272223	5.94877	9.03822	10.5699	18.093	26.4161	10.9619	4.51731	4.86199	29.9373	19.8383	21.1947	16.4565	3.48443	6.18306	3.95028	8.70282	32.2905	4.12173	10.1032	6.45182	7.62152	5.91121	2.0248	2.57147	2.54019	3.19522	2.36616	4.25089	6.23186
ADRB3	0	0	0.0552796	0	0.0232259	0.0636534	0.0250844	0	0	0	0.0643058	0	0	0	0	0	0.0184382	0.045501	0	0	0	0	0	0	0.0131197	0	0	0.025172	0.0460385	0
ADRM1	30.2395	61.8994	144.805	10.2763	57.2983	33.3862	43.1201	4.76827	25.9494	75.0204	51.7983	28.1127	101.179	34.4499	47.0231	31.4079	47.257	70.2838	57.4058	63.0799	81.6948	57.7438	47.5979	55.6015	51.8886	51.9285	90.6773	67.3602	70.4389	32.3309
ADSL	15.3346	42.3375	60.8634	12.2458	57.5535	60.127	77.3573	10.5981	47.1342	108.491	49.6856	32.6971	116.125	50.3343	39.8433	33.9695	33.5628	78.0575	41.1848	47.6571	54.6204	60.5252	57.478	58.1849	56.3691	51.5562	46.4157	89.6698	80.2906	51.5363
ADSS1	2.13242	9.37869	12.7143	0.0587217	2.94969	6.90639	12.1158	2.00769	6.44496	2.43749	8.23114	12.2057	8.3	6.44291	11.9946	6.70252	4.09327	4.41359	13.2604	7.93204	9.41331	3.72756	4.9587	9.48119	21.6213	6.41835	6.88003	12.2587	10.0364	13.4857
ADSS2	16.8778	88.8001	27.5569	44.6872	71.5125	33.0679	34.9175	46.1769	43.5318	59.8746	47.3291	22.8471	45.4704	53.669	53.8165	61.941	27.4176	76.3961	107.575	55.7848	40.3814	44.298	94.4113	43.2921	49.7763	97.1285	33.0087	46.7443	80.0917	85.5011
ADTRP	0.294909	0.0535925	0.414597	0.293609	4.25034	1.27307	0.551857	1.92404	0.226139	1.79166	0.417988	0.969403	1.2438	0.372549	0.610345	0.388552	0.221258	1.19819	1.24957	1.04217	0.317302	1.53096	0.756411	0	0.53791	0.349034	0.0515358	0.201376	0.859386	0.224347
AEBP1	492.565	1652.1	366.449	136.939	22.0414	993.597	2151.46	79.4711	672.255	481.226	950.761	286.657	632.523	2249.58	4235.74	630.361	646.627	1190.09	796.78	2621.86	2641.67	1616.23	1308.87	220.285	1603.77	660.586	460.473	549.655	441.617	843.994
AEBP2	30.3075	31.2444	57.325	31.9446	64.266	57.7336	52.7274	10.0385	48.2807	78.562	81.1539	39.2608	34.4917	53.1869	48.8807	21.7589	43.6431	57.589	41.2359	45.4789	96.3542	38.4404	42.303	46.1043	47.9396	48.2831	47.6706	69.6508	32.9636	49.9795
AEN	13.0667	15.8098	10.2544	2.23143	10.5678	7.86119	9.65749	1.67308	9.32823	10.1666	11.3178	3.96574	6.76917	6.39908	12.4723	7.28535	9.18221	11.6179	23.9098	8.74261	11.4229	13.6122	7.08785	11.7149	17.3181	16.2689	10.9514	19.8103	15.8066	4.68636
AFAP1	8.73383	48.8228	14.0134	5.10879	37.1382	31.9222	31.205	7.19423	28.437	47.8539	31.3812	11.3685	17.4372	25.6402	46.1739	29.0442	20.872	22.159	21.5785	36.4468	28.8111	39.6386	23.6168	28.8935	35.3708	22.5127	20.7947	35.1401	21.5307	29.5141
AFAP1-AS1	0.0226853	0.0535925	0.304038	0	0.952262	0	0.150506	0	0	18.9791	0.289376	0.0220319	0.167435	0.0219147	0.0530735	0.129517	0.0184382	0.030334	0.391657	0.260541	0.0211535	12.5805	0.0560305	0.0321396	0.0131197	0	0.0257679	0.0755159	0.0767309	0
AFAP1L1	43.5557	30.2262	23.9637	7.28149	2.81033	26.6071	87.6449	1.00385	50.7117	16.0832	25.5616	20.071	17.3176	12.2722	20.7252	12.8222	14.9165	31.1833	15.7036	30.5991	22.2535	29.2547	11.7944	12.8719	23.1432	11.809	31.6172	17.3938	21.899	25.8248
AFAP1L2	8.03059	16.6673	11.36	1.40932	1.48646	31.6039	12.5171	2.76058	14.5294	7.16662	24.0825	7.40271	12.7968	14.7486	17.302	42.3521	15.7093	15.2428	3.24516	23.9119	11.1056	10.0844	6.75167	3.18182	10.4827	8.95854	21.7481	10.6226	5.11028	8.42548
AFDN	201.876	273.161	285.768	151.032	566.271	309.323	231.278	104.567	216.358	499.018	388.954	400.451	660.293	307.682	296.707	326.513	907.766	327.577	523.03	424.914	245.909	391.127	365.319	86.7127	151.323	578.854	337.019	130.189	535.52	430.622
AFDN-DT	0.113426	1.01826	0.995033	0.117443	0.371614	0.541054	0.326097	0	0	0.479164	0.900281	0.903307	1.55476	1.02999	0.98186	0.647586	3.09761	0.364008	0.559511	0.60793	0.253842	0.632353	0.476259	0.353536	0.052479	0.581724	0.412287	0.12586	0.72127	0.174492
AFF1	211.177	189.021	253.125	133.357	216.07	333.639	304.374	95.7836	279.847	371.019	364.871	262.664	260.792	229.162	224.05	269.979	254.613	304.219	193.814	259.528	242.102	236.101	289.986	65.5487	329.778	267.942	234.849	303.02	327.595	207.022
AFF2	7.66762	5.62721	3.95249	1.46804	1.20775	12.9544	7.90158	2.42596	6.44496	48.5639	7.26656	1.14566	0.932854	3.06805	4.82969	2.68748	2.72885	11.3297	3.82332	4.71869	3.29995	2.99636	4.17427	2.81238	3.3193	6.20505	12.4201	2.08927	0.414347	1.07188
AFF3	214.353	35.5854	1427.26	267.654	3.15872	55.5694	150.155	24.5942	178.706	6.97912	430.302	84.2759	266.629	64.6921	66.6869	1067.35	700.153	290.053	51.5869	119.82	58.574	5.12539	91.8339	490.981	147.072	244.402	708.489	515.245	43.1995	69.6473
AFF4	275.445	154.132	206.497	141.108	127.324	214.353	239.757	67.5086	149.082	154.416	229.347	131.927	151.074	196.969	186.235	371.844	207.319	201.675	230.108	203.975	202.016	166.109	265.949	178.728	199.801	212.155	236.884	205.277	230.546	381.315
AFG1L	3.51622	6.00236	7.10343	4.40413	15.5846	6.87456	9.63241	2.76058	3.78783	9.58328	6.43058	8.19586	9.51989	5.89505	8.65098	9.06621	8.75813	8.82719	11.3021	10.769	6.09221	8.58669	16.8091	15.427	12.5031	6.98068	5.69471	5.73921	13.7809	9.09852
AFG3L1P	1.20232	8.94995	3.45498	0	7.01422	5.7288	4.94163	1.17115	2.99634	4.47914	4.34064	2.4896	2.87032	3.00231	4.13973	6.96155	3.1898	3.10923	3.15191	4.4292	4.37877	6.62307	3.64198	8.6777	3.90969	3.85877	4.76706	8.83536	4.00535	5.58375
AFG3L2	24.6135	68.1697	58.0712	65.5334	99.4068	39.656	100.639	13.3846	39.0655	81.0412	53.3738	44.3061	62.2859	62.3034	55.4618	56.34	76.5	36.4311	31.1834	49.0397	55.3587	58.5759	51.464	70.45	58.173	57.358	80.3186	82.7654	79.9382	31.1095
AFG3L2P1	0	0	0	0	0.0696777	0.0318267	0.0250844	0	0.113069	0	0	0.0220319	0	0	0	0.0323793	0.0184382	0	0	0	0	0	0	0.0321396	0.0131197	0	0	0.025172	0.0153462	0
AFM	0	0	218.465	0	0	0	0.0250844	0	0.508813	0.0416664	0	588.317	184.872	0	0.743029	0	0.0737527	0	0.913867	0.868471	0	0.166409	0.756411	2.94077	0	0.0775632	2.67986	0.780331	24.0782	4.28752
AFMID	12.6811	19.2933	34.9367	9.4542	11.1484	21.292	72.1427	8.36538	20.6352	11.7708	20.2563	45.4077	25.5458	33.2007	6.87302	19.3305	11.2104	15.349	12.9433	16.2983	9.58253	5.99071	9.72128	24.9082	10.3646	8.93915	22.7273	70.3053	26.1038	10.2701
AFP	0.499076	0	2.34938	0	0	0.350093	6.32127	2.34231	0	0	0.482293	3.41494	33.3435	0	0.212294	0.097138	0.977223	0.0910019	0.410308	1.10006	0.042307	0	41.9388	0.0321396	0.0655987	0.0775632	0	0.276892	0.1995	0.274202
AFTPH	221.771	115.224	105.86	129.599	124.189	110.598	108.089	57.8884	161.237	183.395	106.458	71.5816	83.8372	90.3104	98.8229	226.59	172.839	126.978	99.5742	74.5727	99.2522	80.5751	117.468	87.3555	128.547	150.88	109.72	115.791	123.122	89.2153
AGA	4.69585	13.2909	9.12114	5.81345	17.1407	15.2768	7.14905	10.875	8.98902	13.1249	8.42406	18.8813	19.5899	21.9147	12.3396	30.5661	14.308	13.8171	6.80738	10.798	9.66715	9.61842	18.9383	23.1084	17.2787	25.2662	17.8056	18.9797	16.5432	12.2144
AGAP1	73.6219	85.748	144.473	46.1553	38.3692	84.6271	115.639	8.53269	47.5457	97.7702	107.005	60.786	54.7992	61.4707	97.3633	51.2565	123.185	171.933	151.217	77.2071	94.535	115.887	64.379	150.076	61.8502	103.489	68.7488	75.3648	99.4125	103.05
AGAP1-IT1	0	0	0	0	0	0	0	0	0	0.0208332	0	0	0	0	0	0	0	0	0	0	0	0	0	0	0	0	0	0	0	0
AGAP10P	0.0433289	2.79699	3.00749	3.52976	2.29843	0.20942	1.26099	0	1.1584	3.38019	0.301273	1.01126	0.835024	0.319954	0.988494	1.89095	3.11863	0.805367	2.9697	0.317571	0.611336	0.375751	0.393054	1.76157	0.322483	1.95983	0.223923	6.99554	2.13174	1.86507
AGAP11	0	6.53239	3.68743	0	4.71741	24.4413	2.4673	0	10.0236	1.61187	20.4242	1.47966	6.05374	3.27602	3.11011	7.50423	2.8557	4.21051	6.11899	8.05102	1.79339	3.47728	1.94538	2.20124	6.67546	3.3581	3.71754	7.79852	0.500285	8.76873
AGAP12P	11.9971	15.045	64.9066	6.23977	87.4044	2.11934	63.4156	6.20042	20.2089	33.521	8.63595	26.3587	122.581	2.75862	4.61315	28.5874	91.7234	5.98474	187.093	9.29698	2.60675	9.90997	2.59113	137.128	4.91413	67.6884	5.39245	32.5111	2.36101	61.7949
AGAP13P	0	0	0	0	0	0	0	0	1.34327	0	0	0	0	0	0	0.0595779	0	0	0	0	0	0.072887	0	1.33958	0	0.577846	0	0	0.555685	0
AGAP14P	5.05677	8.57051	4.80739	0.0792743	3.87176	18.5489	5.42325	0	2.5582	1.12541	3.32783	0.942744	0.28177	0.152307	1.22812	0.596103	0.947537	2.95028	0.396879	0.500818	5.19889	0.133793	0.161648	0.857324	3.24596	0.907295	0.600135	6.58876	4.00305	0.709435
AGAP2	7.25929	9.3251	4.31181	1.46804	2.22969	12.126	5.91992	1.58942	10.2328	3.93748	5.91613	4.27418	8.08473	2.62976	6.63419	3.23793	5.43926	6.85548	1.21227	6.51353	4.37877	8.05418	12.3547	4.74059	4.57879	4.32415	2.86024	4.45544	2.34796	2.84173
AGAP2-AS1	4.90002	3.53711	8.1261	0.234887	5.31873	4.13747	4.49011	0.836538	11.2504	2.12499	2.92591	1.56426	2.48761	3.15571	7.11185	3.72362	5.9924	3.18507	4.79314	5.23978	3.3211	3.99381	2.43733	2.53903	6.92723	2.65654	4.01979	6.92229	3.48358	2.14376
AGAP3	26.8594	100.808	55.252	7.98615	34.1885	90.2286	75.0525	11.9625	50.6551	64.2288	73.6944	44.1299	54.0816	27.1961	69.5528	59.7075	64.7733	62.8368	91.3867	83.518	58.3625	102.375	37.2322	118.563	65.8874	47.1196	37.5696	79.8455	59.9115	65.2102
AGAP4	5.81355	76.2766	52.417	16.9048	89.0302	50.7161	181.93	69.0161	50.8666	94.3113	252.748	54.4527	57.5946	70.7649	8.1765	93.8822	81.7178	58.105	97.1879	61.8872	7.61885	36.318	61.257	169.79	56.4885	11.2098	30.9421	91.5622	61.6089	61.5107
AGAP5	55.4258	116.721	72.2961	41.4799	104.91	126.648	92.8007	19.7624	66.988	98.54	82.4818	95.6056	68.996	73.513	57.8759	94.861	71.7285	73.1956	116.592	87.4492	60.6266	134.175	71.3136	244.943	86.385	139.729	64.5664	126.138	81.1626	149.897
AGAP6	258.117	207.129	171.334	43.2855	168.888	254.301	282.951	64.8551	149.775	263.233	147.54	165.871	163.545	130.137	119.806	173.535	124.218	125.917	189.922	193.328	115.587	161.017	131.935	502.353	180.25	169.688	104.82	212.593	142.568	192.638
AGAP7P	2.91347	0.894995	3.61667	26.9409	0.280337	6.25712	0.22576	0.467625	14.5272	65.6067	2.06229	1.3532	40.15	1.25352	40.239	9.69404	2.72664	2.05437	2.04128	0.809994	2.94203	60.4619	0.416306	2.37046	2.20294	0.515019	0.386519	18.7023	1.56285	91.991
AGAP9	42.6653	50.8116	50.2572	2.74759	13.5704	154.127	130.066	12.4719	5.53362	79.6085	17.432	2.91989	36.698	13.643	25.1168	48.6208	29.0562	47.2585	98.1575	58.9165	52.5664	64.6215	38.2385	15.625	35.1335	14.1625	33.4501	15.6718	133.868	13.0553
AGBL1	0	0	0.0276398	0	0	0	0.100338	0	0.848021	0	0.160764	0.198287	0.071758	0.109573	0.318441	0.679966	0.590021	0.0910019	0.242455	0.115796	0.084614	0.366099	0.0280152	0.0642792	0.0262395	3.33522	0.103072	0.377579	0.184154	0.0498549
AGBL2	11.1838	1.82215	3.95249	5.63729	3.06582	2.83257	3.63724	5.93942	2.31792	5.22913	4.56571	7.42474	6.57781	1.81892	3.21095	18.0029	8.59219	1.92621	1.69718	3.53178	3.13072	1.26471	2.35328	29.5042	7.97681	6.1081	12.0336	6.72091	1.73412	1.39594
AGBL3	4.469	0.911073	1.21615	0.117443	1.92775	3.88285	2.03184	3.09519	2.26139	1.20833	3.05453	1.43207	1.05245	1.57786	0.716492	5.60162	0.829718	1.53187	0.634112	3.44493	0.84614	0.931889	1.09259	0.514234	1.54813	0.930758	0.876109	2.66823	1.84154	1.02203
AGBL4	0.703243	2.62603	5.5556	5.51984	4.13421	1.49585	1.35456	0	0.508813	0.229165	2.76515	0.374542	0.430548	3.00231	1.22069	2.07228	6.37961	1.06169	0.820615	3.67653	1.01537	0	5.91121	8.16346	4.67063	1.82273	1.64915	2.91995	1.53462	7.72751
AGBL5	16.0158	9.43228	28.5243	15.6787	35.164	24.2838	30.8789	6.44134	15.7167	39.2289	28.1338	10.6194	22.1015	16.1292	21.8663	25.3854	28.5054	29.3178	18.8742	28.1674	28.1553	13.3127	19.3025	40.5441	22.133	12.5652	19.4548	27.4626	46.7138	26.9466
AGER	5.83011	10.3969	2.8469	0.528496	2.20646	5.88794	7.14905	1.42211	3.78783	5.18747	5.75537	3.19462	3.18127	3.76932	4.00705	5.66638	2.67353	5.74829	7.03118	8.77156	2.83457	7.78793	4.5945	9.72223	4.68375	5.23551	2.75717	8.35709	7.04389	4.56172
AGFG1	95.0059	57.1832	85.02	58.8392	101.66	103.023	78.1379	47.0971	104.815	82.4995	110.831	54.7713	102.781	58.2054	91.0476	87.4565	89.3329	82.1292	161.419	86.4997	105.704	102.408	104.805	103.586	58.724	119.428	68.9807	109.372	144.73	59.103
AGFG2	17.4677	29.7438	30.542	16.4421	15.422	20.8146	20.0675	6.27403	26.4583	9.77077	19.2917	47.677	37.9839	8.34949	8.91635	11.4947	21.0195	13.62	26.3156	22.3776	10.6614	18.3382	14.68	33.5055	12.0702	14.0583	16.0792	15.5814	16.5892	30.8851
AGGF1	169.38	75.3607	108.841	59.0741	67.9046	72.039	123.316	33.1269	67.3606	90.0999	79.753	58.6253	80.9485	117.72	81.4652	96.1326	94.4562	93.4787	78.1532	74.9641	92.2927	71.5557	99.6062	113.785	60.5865	95.1312	100.897	100.413	129.719	117.879
AGGF1P1	0.617493	0	0	0	0.48426	0	0.158784	0	0.113069	0.686454	0.0369758	0.0991435	0.0638646	0	0	0.136641	0.121139	0.0244188	0	0.18151	0.0564798	0.0502554	0.0375404	0.20939	0.0846224	0	0	0.0840743	0.212851	0
AGGF1P2	0.788994	0.107185	0	0	1.23446	0.127307	0.367988	0.752884	0	0.105208	0.220247	0.0991435	0.0318127	0	0.0796103	0.0576352	0.0816811	0.096917	0.0559511	0.252725	0.0281342	0.0495898	0.298642	0.208425	0.151533	0	0.0257679	0.167645	0.0940721	0.0498549
AGGF1P3	0.0226853	0	0	0	0.232259	0	0.0250844	0	0	0.0624996	0	0	0	0	0	0	0	0	0	0.028949	0	0	0	0.0321396	0.0131197	0	0	0	0	0
AGGF1P6	0	0	0	0	0	0	0	0	0	0	0	0	0	0	0	0	0	0	0	0	0	0	0	0.0160698	0	0	0	0	0	0
AGK	14.8589	31.9411	23.328	10.981	34.1885	21.8331	36.272	12.8827	19.1087	35.8748	35.111	12.5141	25.2349	21.9804	22.9543	25.8711	24.5781	29.6515	27.7331	40.2392	23.9669	29.654	22.6643	33.8752	25.7541	27.8064	23.2427	37.7579	34.4368	36.6932
AGKP1	0	0	0	0	0	0	0	0	0	0.0208332	0	0	0	0	0	0	0	0	0	0	0	0	0	0	0	0	0	0	0	0
AGL	186.087	117.528	173.302	49.2088	253.185	137.619	706.452	92.2701	144.672	150.457	220.698	331.646	205.658	156.821	175.116	163.742	609.215	890.636	37.1142	252.117	193.301	88.3963	235.636	460.207	1722.54	586.203	157.313	467.594	97.3561	233.545
AGMAT	0.0907411	1.17904	10.6413	1.76165	3.01937	0.28644	1.00338	0	2.09179	1.04166	0.417988	25.3367	13.1795	0.32872	0.291904	0.0323793	0.497831	0.212338	0.578161	1.3606	0.338456	0.19969	0.840457	1.1731	0.301754	1.4737	0.438055	1.83755	1.35046	0.249274
AGMO	2.20047	1.17904	19.5966	0.117443	3.50711	1.65499	0.526772	2.09134	1.35683	23.854	0.868128	68.3209	26.2873	0.109573	0.132684	0.679966	1.69631	0.439843	0.0373007	0.521083	0.317302	1.06502	0.812442	1.06061	0.53791	0.271471	0.360751	1.4348	3.37616	0.299129
AGO1	36.0923	36.0142	69.984	21.4334	41.0866	69.8596	80.6463	11.6279	42.7403	185.895	77.5206	39.1286	50.2784	41.594	50.1014	55.2067	78.7863	64.6417	37.1888	64.18	55.7818	55.7136	51.6321	69.5019	52.584	39.7705	48.3148	72.4197	66.8019	67.0548
AGO2	23.9556	31.6732	89.7188	26.0724	137.381	45.8941	42.9194	4.93557	37.1433	116.062	49.3547	25.7993	45.4228	32.6967	46.3066	25.8711	79.9479	51.6891	44.7981	40.876	89.5004	57.3444	33.5062	49.4307	40.54	40.4492	39.2703	59.2548	45.3173	28.3176
AGO3	51.0872	40.8911	66.9989	39.9308	59.2957	87.778	95.7722	24.5106	55.4041	127.02	102.15	64.3992	47.9582	59.9366	65.8111	57.9266	97.3535	65.5669	40.6951	72.0831	67.6277	82.6386	62.9502	90.6819	82.6282	77.2917	54.3961	80.5251	48.8162	63.4902
AGO4	20.5529	32.6378	48.5908	32.4731	50.8415	59.0067	57.9951	10.3731	58.6831	55.958	43.953	45.3636	37.2424	28.007	37.6291	44.9425	52.4566	36.0974	33.7012	48.4317	46.3473	75.8824	39.9777	45.0919	54.3158	23.6955	38.4457	40.7534	35.5111	60.6236
AGPAT1	13.5431	21.3834	32.3386	11.6269	18.6968	28.6122	32.8856	2.42596	20.1829	30.8123	22.507	22.5606	30.4732	17.1811	26.8552	31.8289	26.0347	34.2319	20.1424	27.6753	25.3419	16.4745	15.1562	30.388	23.5106	22.2412	35.5597	32.8494	42.4322	21.4127
AGPAT2	1.42917	16.9352	12.5208	4.28669	3.06582	5.09227	6.5972	0	3.44862	5.9583	9.13142	13.6157	7.55851	2.76125	6.31575	4.04741	5.6052	4.07992	8.54186	4.74764	5.60568	10.3173	7.39602	4.29064	2.40091	4.28536	4.87014	5.53783	4.60385	3.29042
AGPAT3	37.2265	62.1673	66.9712	42.6907	38.6711	46.1487	73.999	12.2971	53.7645	108.958	51.2839	62.4163	66.7827	33.7267	36.0104	43.0321	45.2473	61.1078	69.8269	49.8792	42.0108	51.6533	59.9526	48.2255	47.9527	41.5932	85.1114	61.6965	131.732	48.1848
AGPAT4	2.97177	4.76973	1.85187	3.64075	3.1355	8.87964	3.96333	3.84807	2.93981	10.6874	7.42732	1.91677	2.2245	3.2872	10.1105	2.68748	3.24512	3.36707	2.08884	8.88735	5.4576	4.72601	4.87465	1.43021	6.90099	2.71471	2.13874	2.61788	3.192	1.29623
AGPAT5	38.7464	8.30684	14.0134	8.04488	27.5227	7.19283	16.7815	2.175	8.76289	48.958	12.6361	7.35865	15.3323	17.4441	13.6664	12.1746	13.423	13.7413	9.41843	12.9402	12.3959	12.3808	15.1562	12.7434	11.0731	66.7431	8.88993	20.4145	32.9482	10.7936
AGPS	91.1267	65.8116	95.3573	56.1967	157.913	54.8692	68.3801	43.7509	67.2764	48.208	59.0327	57.2829	46.5948	48.8478	61.8572	66.5719	109.338	43.7264	77.026	46.4921	63.947	57.0116	77.4341	109.146	80.0567	27.0889	49.4744	122.638	91.3404	28.2677
AGR2	76.3586	226.053	34.0522	57.1362	1.44001	13.0171	188.685	12.2135	172.996	7.22912	32.9567	136.532	123.041	47.774	58.8851	235.074	279.301	106.472	729.77	33.7835	86.1159	0.732198	28.0713	518.203	133.756	196.603	104.36	442.473	1.22769	609.401
AGR3	43.9187	24.2238	11.1941	14.2694	0.0232259	3.3418	157.003	1.58942	23.8577	0.541663	30.3845	18.3746	27.4115	39.9066	16.5855	49.9289	55.4251	92.9736	75.5153	12.2165	46.855	0.0665635	89.7048	1.96052	35.5152	15.8423	43.6508	24.1651	0.0767309	49.6056
AGRN	95.6184	393.155	305.309	63.5956	267.005	147.517	235.367	40.8231	158.184	128.583	244.619	74.0492	114.861	127.105	199.052	122.88	119.387	228.43	181.654	441.965	170.645	406.071	154.084	327.342	147.676	300.829	156.772	213.861	1347.46	490.373
AGRP	0	0	0.0276398	0	0	0	0.0250844	0	0	0	0	0	0.0239193	0.0438293	0	0	0	0	0	0	0	0	0	0	0	0	0	0	0.0767309	0
AGT	1.72408	3.16196	148.979	1.11571	0	1.17759	6.07042	0.752884	0.734952	0.354165	2.76515	234.551	114.119	0.854672	1.03493	1.06852	0.387202	0.667347	1.17497	7.00567	3.19418	5.75774	1.31672	0.964188	1.24638	3.12192	4.40631	0.377579	31.0146	4.88578
AGTPBP1	24.1598	35.7462	28.2202	22.3143	97.9668	45.8941	50.4196	14.8904	31.6029	53.2705	33.8892	28.1567	26.5026	24.7417	26.1918	38.0133	63.0585	24.1458	17.5313	30.4544	33.1898	71.4892	43.1715	45.9436	34.7411	21.0002	29.9423	37.6573	37.015	24.753
AGTR1	1.86019	2.51885	12.7143	3.75819	0.0696777	9.29339	0.551857	0	7.34952	0.645829	7.84531	43.3367	14.4234	14.0692	3.31709	172.873	7.2462	1.71387	0.335706	3.73443	2.74995	1.69737	1.14862	0.915979	2.34844	2.9474	2.19027	2.89478	12.8601	0.697969
AGTR2	0	0.0535925	0	0	0	0	0	0	0	0	0.0321529	0	0	0	0	0.0323793	0	0.0758349	0	0	0.042307	0	0	0	0	0	0	0.025172	0	0
AGTRAP	2.38195	10.9865	13.2947	8.27976	11.2878	15.3723	17.3584	1.50577	11.42	11.9583	14.5331	6.10283	10.2853	8.39332	9.07557	10.7499	6.859	16.3652	9.64223	13.4613	17.8747	16.6742	14.0917	18.2874	13.2509	14.2522	10.9514	12.2336	13.5507	16.6017
AGXT	0	0	192.649	0	0	0.254613	0.250844	0	0.452278	0.124999	0.128612	472.54	261.079	0	0.636882	0.0323793	0	0.045501	2.07019	2.02643	0.084614	0.166409	0.812442	2.42654	0.118078	0.0193908	1.98413	0.906191	32.319	2.24347
AGXT2	5.53521	0	17.0538	0	0	0.0636534	0.0501688	0	0	0	0.192917	77.3539	34.2525	0.0219147	0.0796103	0.518069	0.590021	0	0.0186504	0.0578981	0	0.0332817	0.0280152	0.112489	0.131197	0.193908	0.103072	0.025172	2.93112	0.299129
AHCTF1	164.157	176.534	133.53	123.104	282.352	196.111	161.282	136.567	172.026	248.545	212.707	137.853	205.432	200.178	184.996	271.685	131.878	218.108	191.667	189.17	160.592	237.17	252.531	240.996	309.651	313.69	156.192	227.968	266.226	315.167
AHCTF1P1	7.13974	7.44936	6.68717	8.72605	9.27224	10.4442	5.57927	5.394	17.4223	7.99558	6.737	5.55247	9.19578	6.95944	7.02401	10.6952	6.62926	8.53234	6.7352	6.2362	5.92869	8.41562	9.55151	8.40772	13.7116	9.51525	7.79454	10.3349	9.19159	11.1336
AHCY	25.8192	37.7055	42.696	14.9153	89.4634	37.8419	44.7711	2.59327	24.0663	35.3908	26.0686	59.1248	86.6298	38.4088	32.321	31.3108	23.5997	55.0234	40.0043	59.2196	42.8953	40.6327	35.4367	49.9909	31.8612	34.0859	38.0561	61.9688	57.3766	47.5334
AHCYL1	58.165	117.957	164.263	55.3159	171.361	107.129	194.68	13.5519	105.72	133.416	242.272	93.2169	149.52	138.764	111.401	434.401	118.041	119.834	111.417	184.347	168.741	136.389	130.411	306.017	141.365	173.664	238.25	166.11	126.1	126.532
AHCYL2	29.0371	45.7144	61.692	12.1554	84.6119	32.2086	48.0115	14.1375	19.7872	32.2706	43.7601	24.4774	37.2424	28.8178	34.4712	56.3076	32.8015	49.7932	45.2458	48.5765	24.7073	30.0201	26.2503	66.1594	51.9542	43.5905	69.2642	44.0258	53.8497	45.6671
AHCYP2	0	0	0	0	0	0	0	0	0	0.0208332	0	0	0	0	0	0	0	0	0	0	0.0211535	0	0	0	0	0	0	0	0	0
AHCYP4	0	0	0	0	0	0	0	0	0	0	0	0	0.0239193	0	0	0	0	0	0.0186504	0	0	0	0	0	0	0	0	0	0	0
AHCYP7	0	0	0	0	0.0696777	0	0.0501688	0	0	0.0208332	0.0321529	0.0220319	0	0	0	0.0323793	0.0368763	0	0.0186504	0	0	0.0332817	0.0280152	0	0	0.0193908	0	0	0.0153462	0
AHCYP8	0	0	0.0262578	0	0	0.0318267	0	0	0	0	0	0	0	0	0	0.0323793	0	0	0.0671413	0	0	0	0	0	0	0	0	0	0	0
AHDC1	11.388	25.2957	18.9885	2.05526	10.3587	53.0232	22.1244	2.76058	26.0625	13.3333	30.5774	13.5276	13.4427	23.7336	18.1246	24.7054	24.7809	15.5917	18.7436	33.8704	22.9304	33.1153	15.1282	18.866	18.0659	21.2329	13.5282	23.3092	15.2848	19.6927
AHI1	70.347	73.7433	28.5243	119.616	123.422	120.018	82.1765	42.8307	74.9651	88.7911	99.8991	79.3368	57.5738	57.8766	81.229	127.089	116.29	117.665	91.3867	95.7634	48.9915	81.4404	158.846	88.3518	205.77	90.3805	49.5002	117.603	71.2523	119.652
AHNAK	4138.41	6860.59	3688.73	2533.49	2029.69	7521.92	5060.4	840.553	4914.68	2534.32	6400.03	2465.85	3106.19	4101.16	3941.5	4568.2	12739.2	5867.86	5328	4378.63	3914.43	3167.36	3872.29	5423.27	3082.91	5457.48	2801.38	3773.78	2001.71	3311.89
AHNAK2	55.6016	141.27	13.5435	66.7666	35.0479	447.165	134.402	9.45288	128.73	76.2495	236.677	10.5753	57.7412	266.044	332.957	97.3322	133.474	358.805	153.492	300.549	483.992	639.775	72.5034	9.48119	192.375	65.4051	48.6756	53.5911	8.99286	94.8988
AHR	100.168	210.93	112.782	344.814	264.993	176.559	162.602	111.092	194.149	114.187	213.638	212.251	176.439	90.8994	116.109	68.9119	103.247	174.666	134.04	141.418	187.168	169.741	230.53	145.924	141.58	103.065	114.13	101.146	90.1295	104.395
AHRR	1.32618	1.64047	0.227199	1.3506	0.332595	0.202418	1.60164	0.167308	0.974094	0.938536	0.912499	0.565338	0.123424	0.0473357	1.88915	0.420931	0.875997	1.82307	0.886078	0.801309	0.383301	0.180054	1.52823	2.06754	0.136314	0.322081	0.155381	0.336046	0.350353	0.0982141
AHSA1	46.346	108.954	148.288	36.9947	105.84	47.2626	170.348	7.86346	67.5025	167.124	85.2052	41.5962	98.5954	93.9701	127.642	111.417	58.5596	100.891	122.869	82.4179	130.856	79.5101	72.4194	95.7439	102.518	115.511	186.276	285.802	96.3126	88.8414
AHSA2P	99.7244	130.391	78.8011	59.1915	72.0932	145.193	107.336	104.065	72.2514	93.5411	177.195	51.4444	71.1361	51.2146	123.635	133.338	128.606	85.9665	95.9001	103.001	93.6677	114.855	99.9583	158.818	100.628	61.7403	69.5734	73.1245	67.2623	85.7504
AHSG	0	0	533.365	0	0	0	0	0	0.848021	0	0.128612	963.829	487.069	0	1.43298	0	0	0.106169	2.57375	2.8949	0	0.698917	1.70893	4.74059	0	0.0193908	4.63822	1.93824	95.8829	5.93273
AHSP	0	0.0535925	0.0276398	0	0.0464518	0.0636534	0	0	0	0	0	0.308446	0.167435	0.0438293	0	0	0	0	1.28687	0	0	0.266254	0.0840457	0.0321396	0	0	0.257679	0.025172	0.260885	0.0249274
AICDA	0	0	0	0	0	0	0	0	0	0	0.0964587	0	0	0.0876587	0	0	0	0	0	0.0578981	0	0	0.0560305	0.0160698	0	0	0	0	0.0153462	0
AIDA	44.2955	52.0089	18.8586	30.9669	74.7748	28.8397	34.266	14.2713	36.6786	36.9071	34.4303	33.3946	37.4113	49.3146	33.7019	77.7444	40.2872	34.7831	23.3368	38.6464	35.4668	33.3137	55.1995	16.6697	61.9185	63.1804	42.7196	37.5339	36.2768	52.5089
AIDAP1	0.127038	1.11955	0.10586	0.119205	0.295898	0.470717	0.199421	0	0.101763	0.0541663	0.0626982	0.2765	0.192311	0.126229	0.132418	0.456225	0.248362	0	0	0.189327	0.249188	0	0.306487	0.0398531	0.132378	0.294934	0.135797	0.0667057	0	0.239553
AIDAP2	0.62566	2.04884	4.08074	0	0.901861	3.24632	2.24957	0.601471	1.5858	1.23874	3.09922	0.301396	0.629078	1.53644	1.68296	5.57734	1.98598	0.766994	1.08377	1.10296	0.802987	0.755496	0.638747	0.256153	3.84881	2.36858	2.78139	1.39906	0.406367	0.781476
AIDAP3	0	0	0.0276398	0	0	0	0	0	0	0	0	0	0	0	0	0	0	0	0	0	0	0	0	0	0	0	0	0	0	0
AIF1	7.21392	17.5248	15.0637	5.69601	29.915	12.6988	32.0328	1.50577	27.3628	16.1874	11.6072	20.9744	27.2441	13.872	15.2852	14.9269	11.3579	14.1963	6.32247	10.6822	24.9188	45.9288	38.9412	3.2461	10.0891	9.40453	13.2189	10.245	17.7402	13.0371
AIF1L	1.51991	4.44818	5.63852	2.05526	3.39098	6.65178	1.42981	0.167308	9.83705	13.1874	7.65239	1.63036	3.65966	1.13956	8.09371	1.48945	0.940347	13.0284	3.76737	7.67149	8.4614	10.8166	2.88557	14.9771	0.367353	9.34636	14.5589	3.44856	23.096	1.8197
AIFM1	20.4167	32.6914	46.5731	17.8514	51.4221	29.4715	34.5663	2.50961	18.4869	41.4581	29.5807	47.4346	45.6381	35.8305	28.6332	35.9087	28.0813	81.5377	41.7022	24.6356	35.8975	24.1958	39.0532	31.3843	30.2017	42.0392	50.3763	42.8427	40.9743	27.9686
AIFM1P1	0	0	0	0	0.116129	0	0	0	0	0	0	0	0	0	0	0	0	0	0	0	0	0	0	0	0	0	0	0	0	0
AIFM2	2.85834	5.09129	2.51522	16.3246	6.71228	5.82428	4.38977	6.6923	2.14832	8.85411	7.90961	4.0098	3.70749	3.08997	5.12159	2.91414	4.70173	2.95756	6.28517	6.71618	4.548	6.32353	5.60305	12.5987	3.22746	1.91969	4.35478	3.57442	4.83405	4.23767
AIFM3	1.51991	1.29426	2.54784	4.28669	0.721861	3.02672	2.30776	0	2.94546	1.75478	2.70824	1.62794	2.37375	3.67531	7.30769	4.17693	3.46638	7.3073	0.783315	4.00857	2.30023	4.01278	1.01359	6.34709	10.7401	3.71469	5.34143	8.97305	4.66677	5.67174
AIG1	15.1764	6.48469	38.1706	14.2694	23.3188	9.29339	25.9623	6.6923	16.282	7.22912	18.1021	60.6978	47.4559	11.3956	11.9946	22.6008	25.0759	27.9983	13.9691	18.8169	11.6979	7.38855	17.7897	30.1952	20.0732	21.8728	13.2447	16.8652	24.293	13.6852
AIM2	0.0680558	12.9694	0.331678	0.117443	8.50068	2.54613	1.32947	0	1.41337	6.22913	1.38257	0.727052	1.91355	0.547867	0.344978	0.291414	1.36442	0.849351	0.261105	1.5343	1.69228	5.59133	10.7578	0.0482094	0.367353	1.31857	0.438055	0.377579	0.736616	0.274202
AIMP1	26.2922	49.8946	38.0876	18.6735	49.5641	35.4867	37.5513	3.93173	33.8078	71.9371	41.638	26.8128	47.2407	45.3195	34.8958	52.9726	52.6041	61.3808	29.0386	30.2807	47.5319	37.5418	30.9288	42.6493	49.96	46.3828	52.5665	81.683	31.4136	28.5419
AIMP1P1	0.0226853	0	0.193479	0	0.882584	0.254613	0.22576	0	0.0565347	0.0624996	0.353682	0.154223	0.0956773	0.0219147	0.291904	0.226655	0.60846	0.288173	0.130552	0.318439	0.190381	0	0	0.691002	0.131197	0.116345	0.412287	0.276892	0.32227	0.0747823
AIMP2	12.7491	14.4164	19.9007	9.51292	14.3536	9.61166	21.5977	4.68461	14.3598	28.6457	18.2307	11.3464	22.6994	13.9596	14.9137	12.5632	16.1887	14.6513	19.1353	21.4512	19.4612	21.9659	13.4473	36.382	13.9463	19.7786	15.435	22.9065	24.2009	14.6823
AIP	8.28012	26.3139	26.3684	3.5233	15.1897	25.9706	33.0111	4.18269	25.6102	25.2707	20.0956	13.0869	28.464	15.143	39.354	16.4811	13.8471	25.9052	22.5296	25.4751	60.2663	23.5968	22.2721	20.0069	10.4564	15.6678	38.2911	50.6208	32.672	38.4132
AIPL1	0	0	0	0	0	0	0	0	0	0.0208332	0	0	0	0	0.0265368	0	0	0	0	0	0	0	0	0	0	0	0	0	0	0
AIRE	0.0226853	1.01826	0.110559	0	0	0.127307	0.426435	0	0	1.70832	0.0643058	0.0660956	0.071758	0.0219147	0	0	0.0368763	0.045501	0.149203	0.115796	0.0211535	0.0665635	0.168091	0.273187	0.104958	0.0193908	0.12884	0.302064	0.0767309	0.0997098
AJAP1	0.499076	2.03652	0.276398	0	0	1.81412	2.88471	0.334615	0.508813	0.333331	2.2507	2.4896	0.191355	0.350635	0.451125	0.420931	13.257	0.318507	0.261105	1.30271	0.740372	0.76548	0.504274	10.4454	0.301754	0.601114	0.360751	0.578955	0.736616	0.523476
AJM1	11.2746	14.8451	10.3649	1.40932	0.580647	2.92805	3.863	0.0836538	1.41337	4.54164	3.02237	1.87271	1.77003	1.59977	6.81995	5.14831	11.7267	4.6411	14.9762	6.51353	3.23648	8.05418	2.49336	4.24243	8.65903	1.97786	2.0872	3.27235	5.75482	6.60577
AJUBA	0.567132	14.9523	3.70373	1.93782	13.9355	10.471	6.89821	1.42211	3.61822	3.45831	8.45621	13.9462	6.57781	5.12803	11.1985	1.26279	1.49349	8.75135	6.08001	11.348	7.57295	5.2918	1.59687	7.48853	4.02776	6.5347	1.59761	1.93824	2.88508	10.8684
AK1	3.34109	15.4979	7.59293	1.49094	10.345	10.5483	11.3938	1.25481	11.9254	9.09244	9.71918	9.16504	8.21796	8.78625	11.4068	13.6871	12.4583	10.5344	10.4569	11.3127	12.6058	24.9533	8.47825	20.2983	22.3839	13.4091	13.7317	10.2216	20.9141	7.3339
AK2	145.452	150.281	117.541	175.206	202.874	158.658	115.587	125.481	130.547	323.978	132.884	145.516	108.564	168.102	84.7735	202.488	140.234	75.6364	99.934	125.762	149.007	156.543	187.397	154.538	114.847	156.825	125.339	152.494	141.251	135.036
AK2P2	0	0.21437	0	0	0.139355	0.318267	0.376266	0	0.0565347	0.124999	0.161086	0.154223	0.0487954	0.113518	0.238831	0.0647586	0.0553145	0.0910019	0.0932518	0.144745	0.042307	0.271579	0.308168	0.211157	0.0787185	0.174517	0.103072	0.0755159	0.184154	0.0498549
AK3	15.8116	37.8899	28.8836	5.93089	104.656	21.4194	13.1442	2.84423	16.4516	32.7915	28.2299	38.5338	26.8851	13.8282	16.0282	35.1639	21.8124	23.5695	16.8599	23.1303	21.2381	29.2879	14.9321	31.4486	34.6099	21.3687	26.979	19.8347	31.1372	12.6881
AK3P2	0	0	0	0	0	0	0	0	0	0	0	0	0	0	0	0	0	0	0	0	0.0211535	0	0	0	0	0	0	0	0	0
AK3P3	0.0680558	0.107185	0.0552796	0	0.162581	0.0318267	0.0752532	0	0.565347	0.104166	0.0964587	0.110159	0.143516	0.175317	0	0.0323793	0.0921908	0.015167	0.0559511	0.144745	0.0211535	0.0998452	0.112061	0.305326	0.0262395	0	0.0257679	0.0503439	0.122769	0.149565
AK3P5	0	0	0	0	0	0	0	0	0.113069	0	0	0.0220319	0	0.0219147	0	0.0323793	0	0	0	0	0	0.0332817	0	0.0321396	0	0	0	0	0	0
AK4	4.86055	6.08061	22.76	1.64421	34.6077	13.4687	6.17277	1.10005	2.7131	15.2326	11.9792	20.9215	10.4018	14.7218	8.3957	6.44187	2.2666	3.02748	5.33587	10.9268	13.2926	8.91085	6.10536	4.77032	8.76465	14.0477	3.39879	18.0558	19.5352	5.52367
AK4P1	0.992254	1.20798	4.43757	0	21.3996	0.948753	1.4278	2.41341	5.54097	4.6683	1.81246	1.77269	6.15038	3.99329	3.01219	2.41582	1.3683	2.85731	4.43692	3.33203	2.87159	4.86779	1.84536	5.70719	2.66265	1.02849	1.23944	6.86943	7.38197	0.932536
AK4P3	0	0	0	0	0.0369292	0	0	0	0	0.0364581	0.194847	0.0645534	0	0	0.454044	0.0790055	0.218492	0	0	0.0419761	0.229727	0	0.20171	0	0	0.0290862	0	0.0707332	0	0
AK4P4	0.0226853	0.107185	0.0276398	0	0	0.19096	0.0501688	0	0	0.0624996	0	0	0	0	0.0265368	0	0.0368763	0.045501	0	0.0868471	0.042307	0.0665635	0	0	0.0131197	0	0	0	0.0153462	0.0249274
AK4P6	0	0	0	0	0	0	0	0	0	0	0	0	0	0	0	0	0.0368763	0.015167	0.0186504	0.028949	0	0	0.0280152	0.0482094	0	0	0.0257679	0	0.0306924	0
AK5	8.938	2.57244	1.90715	5.05007	42.2711	22.6606	18.0106	4.76827	3.67476	1.08333	34.4036	0.859243	0.885015	33.3103	5.59925	1.45707	4.03796	3.29124	20.161	16.2404	4.12493	1.26471	31.1529	1.04454	25.9115	2.42385	5.10205	2.5172	0.997501	3.96346
AK6	14.8677	4.39459	6.76484	14.452	9.44551	5.92135	12.2738	3.80792	13.4847	8.97557	8.0498	5.78755	7.95557	10.8408	7.17182	11.0154	7.7999	8.69781	7.73803	6.72833	8.80705	5.15834	10.4472	9.40035	6.36675	9.4375	9.44884	13.4109	11.3726	7.00187
AK6P2	0	0	0	0	0	0	0	0	0	0	0	0	0	0	0	0.0323793	0	0	0	0	0	0	0	0	0	0	0	0.025172	0	0
AK7	1.5426	0.911073	1.07795	2.1727	0.348388	1.84595	5.54365	0	0.226139	1.41666	2.15424	1.41004	2.91816	1.92849	2.52099	2.6551	4.11171	1.33469	0.447608	3.35809	2.98264	2.79567	0.168091	0.305326	3.80473	3.45156	0.927645	5.48749	1.3965	2.99129
AK8	0.43102	5.46644	0.110559	1.76165	0.650325	0.795667	7.62566	0.501923	0.226139	1.20833	3.8905	0.0440638	1.43516	1.44637	3.21095	7.83579	3.94577	1.80487	3.87927	2.48962	2.96149	2.26316	3.72603	1.8641	4.94615	4.16902	2.49949	3.37304	1.74946	7.22896
AK9	7.73568	20.4187	7.82206	20.7875	14.911	18.3958	33.3622	12.5481	3.9009	40.1456	15.3691	19.0135	10.4049	4.90889	9.50016	33.9011	39.5314	13.3621	16.8413	27.7042	8.41909	8.81966	75.445	18.9302	36.7222	19.0611	7.91075	12.7874	38.8719	22.1854
AKAIN1	0	0	0	0	0	0	0	0	0	0.0208332	0	0.0220319	0	0	0	0	0	0	0	0	0	0	0	0.0160698	0	0	0	0	0	0
AKAP1	73.9767	77.7091	306.166	50.7943	154.475	88.5418	99.8861	26.3509	132.97	239.457	108.966	111.834	104.312	120.377	82.6354	167.66	118.723	79.4447	61.6767	82.1284	77.8237	111.061	38.9412	121.263	90.1458	71.3581	115.028	431.825	258.245	119.751
AKAP10	23.139	30.4405	17.4407	15.9136	30.4491	42.0749	39.8089	17.8183	24.6492	32.5831	41.8631	29.1482	40.5672	23.5583	26.1122	27.8138	53.6735	23.706	20.6273	32.0466	28.4303	26.2926	29.0798	26.0009	51.1277	34.9616	62.4614	21.2451	20.9936	22.6341
AKAP11	182.911	221.337	116.557	107.578	204.179	311.615	203.886	106.157	201.603	304.436	171.15	139.197	132.872	167.976	161.105	110.122	165.427	162.666	206.534	165.473	133.225	194.931	153.579	157.934	198.725	201.179	152.185	94.571	132.53	143.059
AKAP12	64.9026	98.4494	24.2125	6.34195	2.74066	156.333	46.958	6.02307	173.279	39.5206	183.143	52.7664	38.4384	47.4234	111.454	64.5967	24.449	47.9732	9.00812	147.524	98.6388	55.3143	335.931	29.1024	59.6161	60.6932	66.7904	67.5112	17.3412	34.6741
AKAP13	364.325	476.062	279.355	148.155	229.495	682.969	676.902	116.864	547.03	383.206	723.505	437.289	381.824	367.641	500.536	493.007	397.398	430.045	418.868	534.833	496.324	773.767	581.708	344.055	610.698	471.584	392.677	444.084	442.799	423.019
AKAP14	0	0	0.0829194	0	0	0.318267	0.652194	0	0	0.291665	0	0	0.0956773	0	0.371515	0.0647586	0	0.015167	0	0.781624	0.698065	0	0	0	0	0.213299	0.103072	0.151032	0	0.0249274
AKAP17A	29.8765	89.5531	36.1529	37.993	28.9859	78.2618	54.1321	11.7952	26.4017	66.9996	45.5928	36.3967	38.3905	30.8339	56.0191	34.1926	42.6659	56.6335	55.0558	62.2694	54.4068	60.5395	42.8353	32.1557	56.638	54.5851	35.5597	54.2707	58.3462	53.0456
AKAP3	0.0680558	0.0535925	0.442237	0	3.97163	1.17759	0.777616	0	0.0565347	1.45832	0.417988	0.881275	0.908934	1.40254	0.265368	0.615207	0.921908	0.136503	0.186504	0.492134	1.69228	0.898607	0.0840457	0.257117	0.734706	0.25208	0.257679	4.27923	0.445039	0.722896
AKAP4	0	0	0	0	0	0	0.0752532	0	0	0	0	0	0	0	0	0	0	0	0	0.0868471	0	0	0	0	0	0	0	0	0	0
AKAP5	8.41624	11.1472	2.12826	0.411052	3.66969	2.73709	7.60057	1.33846	3.27902	6.10413	5.98044	4.47247	2.36801	2.32296	3.3967	2.39607	3.77982	15.1518	22.9213	3.67653	3.23648	2.363	9.16098	7.56888	13.3559	13.6511	2.78293	3.90165	5.12562	15.804
AKAP6	10.4125	15.1131	65.5616	13.6822	37.115	35.7732	49.6169	5.10288	9.66744	9.91661	24.0825	32.475	16.6957	9.8616	10.5351	6.54062	20.4664	9.06986	56.3427	14.7351	12.544	12.2477	8.43258	1.63912	35.4364	20.1664	12.9097	10.3457	9.34582	23.9553
AKAP7	2.88103	7.1814	5.25156	8.27976	21.2749	8.17946	7.04871	2.76058	5.54041	9.95827	8.35975	10.9058	9.35245	3.92273	4.13973	7.512	4.75705	6.53697	3.73007	11.348	4.94992	5.59133	16.529	9.78651	2.29596	3.74242	5.48857	2.5172	9.59136	6.3565
AKAP8	8.7792	39.1225	17.0814	4.58029	24.1317	24.9521	24.658	4.85192	17.4127	28.0415	25.5294	15.4443	19.6138	24.0404	22.1051	24.2521	16.2625	29.6363	31.7802	32.1624	18.9324	50.7214	32.5537	26.8848	23.6024	30.3272	20.1505	27.9157	31.7819	25.6503
AKAP8L	38.3381	110.615	72.2504	24.0172	99.8713	76.0976	82.3771	16.1452	39.6874	93.3953	96.6516	44.3061	73.4562	76.4603	75.3378	73.3715	49.6171	100.011	110.485	113.596	55.1895	96.983	86.7352	143.294	95.5249	80.8402	60.9669	102.5	98.1235	82.6594
AKAP9	2139.88	1479.21	610.149	742.184	836.039	1041.08	1085.7	1222.52	721.327	964.515	1008.28	857.437	844.663	691.539	1029.28	1849.99	969.424	895.914	2407.48	992.547	779.549	851.28	839.925	2052.61	1579.04	866.594	575.964	816.553	941.672	2435.54
AKIP1	5.14956	7.39577	6.82703	1.70293	9.42971	6.84274	7.75108	0.334615	4.01397	8.16662	5.20877	2.46757	5.6928	4.53634	7.19146	7.31773	5.08893	7.65933	5.63241	5.32662	7.99602	6.75619	5.37892	5.36732	7.54386	4.30476	4.92167	6.92229	9.45324	2.96637
AKIRIN1	28.0844	13.2374	20.1218	15.2089	29.7756	20.7828	23.0776	23.7577	23.575	36.3748	30.063	15.4003	16.1455	19.0219	17.9388	22.1151	26.2744	15.44	20.4781	21.9144	20.667	28.1231	30.1724	22.2728	29.7687	23.7731	20.3051	25.5244	34.2527	20.7646
AKIRIN1P2	0	0	0.0276398	0	0	0	0	0	0	0	0	0	0	0	0	0	0	0	0	0	0	0	0	0	0	0	0	0	0	0
AKIRIN2	11.0704	11.2544	9.25933	8.69081	24.0388	6.81091	8.85479	1.00385	11.9288	12.8958	8.90635	14.9596	11.5291	7.53865	9.28786	10.5557	15.7462	10.6776	8.67241	8.48207	9.64599	8.42028	17.6216	11.3935	10.299	11.1109	11.3121	5.51266	14.1338	8.67475
AKNA	12.7718	93.8941	18.3805	13.2124	40.8079	78.2618	56.2141	3.09519	52.012	69.7704	43.6315	40.1421	48.5323	19.2192	27.8371	20.4637	39.5314	46.2593	31.5191	56.798	52.9472	66.5302	122.399	18.3356	30.5821	40.2165	17.5222	18.8538	27.5771	40.1332
AKNAD1	0.589817	0	0.110559	0.293609	1.20775	0.604707	0.0250844	0.334615	0	0.0624996	0.353682	0	0.143516	0.0876587	0.132684	0.194276	0.110629	0.0606679	0.0373007	0.173694	0.169228	0.0665635	0.112061	0.224977	0.209916	0.25208	0.0515358	0.0755159	0.0153462	0.623186
AKR1A1	41.0377	70.2598	89.47	17.5578	107.606	68.4592	101.893	13.7192	49.6375	90.2495	69.9326	87.6428	87.1859	52.5295	57.9297	76.5123	64.0542	68.6609	78.8723	71.6489	94.7677	93.2554	88.1639	52.0822	70.3612	80.5493	56.4317	81.9599	67.1856	61.9447
AKR1B1	11.1612	25.4029	18.9885	8.51465	51.5615	30.2035	54.2325	5.6048	15.3209	27.1248	20.192	27.8703	42.7199	14.0035	31.738	17.4848	27.6019	24.2672	14.6405	27.0673	34.586	44.6974	51.6321	11.4899	15.0877	11.7702	15.7184	16.2359	25.0141	21.1385
AKR1B10	0	0.0535925	0.618855	0	3.95839	0.873642	0.727447	0.836538	0	0.0208332	0.321529	1.21197	1.05245	0.44443	0.398051	0.259035	0	1.49728	0.317056	2.59557	0.105767	0.632353	0	0.0160698	1.03646	0.135736	0.412287	0.377579	5.30763	1.19652
AKR1B10P1	0	0	0	0	0	0	0	0	0	0	0.0321529	0	0	0	0	0	0	0.015167	0	0.0868471	0	0	0	0	0.0262395	0.0581724	0	0	0.0306924	0
AKR1B15	0	0	0.237979	0	13.5307	88.5593	0	0	0.0565347	0.624996	0.22507	0.0218116	0.0239193	0.25684	1.08801	0.0323793	0.276573	0.186251	0.167853	0.907263	0.042307	0.0332817	0.0560305	0.0642792	0.655987	0.407207	0.180375	0.0755159	0.0635332	0.0498549
AKR1B1P1	0	0	0.0276398	0	0.0464518	0.445573	0.150506	0.334615	0.0565347	0.104166	0.353682	0.0660956	0.119597	0.0438293	0.159221	0.259035	0.165944	0.106169	0.186504	0.578981	0.084614	0.0665635	0.196107	0.080349	0	0.0387816	0.0515358	0.0755159	0.184308	0.149565
AKR1B1P2	0	0	0	0	0.0464518	0	0	0	0	0	0.0321529	0	0	0	0	0	0	0	0	0	0.0211535	0	0	0	0.0131197	0	0.0257679	0	0	0.0249274
AKR1B1P3	0	0	0	0	0.0232259	0.0636534	0.22576	0	0.0565347	0.0624996	0.128612	0.0881275	0.0478386	0	0	0	0.0184382	0.0606679	0.0932518	0.0868471	0.0211535	0.0332817	0.0280152	0	0.0131197	0	0	0.0503439	0.0613847	0.124637
AKR1B1P7	0	0	0	0	0.0232259	0.0318267	0	0	0	0	0.0321529	0	0	0	0	0.0323793	0	0	0	0.028949	0	0	0	0	0	0	0	0	0	0
AKR1C1	3.2998	7.82826	54.1569	16.0064	14.9243	19.245	7.74782	0.167308	8.40559	4.2081	30.2099	115.976	60.5654	1.75931	3.06553	1.87671	1.12122	2.70579	2.78226	14.1066	3.16647	16.9717	5.51844	2.06368	12.8984	2.38468	2.65744	3.3232	26.3374	2.62162
[truncated: 25,151 more rows]
